# Supplementary material for: Transcriptomic and metabolomic reveal OsCOI2 as the jasmonate-receptor master switch in rice root
Source: PLoS One. 2024 Oct 28;19(10):e0311136. doi: 10.1371/journal.pone.0311136 (PMC11516173; doi:10.1371/journal.pone.0311136)
Supplement: S1 Table — (XLSX) [file pone.0311136.s006.xlsx]

## Sheet: Feuil1
S1 Table. Whole genome sequencing and assembly statistics
Lines	total bases basecalling	total bases assembly	N50 (bp)	coverage	L50	nb contig > 50 kbp	N number per 100 kbp	%GC	BUSCO
WT (Kitaake)	16231892676	379813006	30319361	37x	6	19	0.82	44	0.983
oscoi1ab	12510589266	377355622	30259887	29x	6	20	4.66	43.97	0.984
oscoi2	6930105062	375606328	29979534	13x	6	25	9.24	43.97	0.979
