# Supplementary material for: Transcriptomic and metabolomic reveal OsCOI2 as the jasmonate-receptor master switch in rice root
Source: PLoS One. 2024 Oct 28;19(10):e0311136. doi: 10.1371/journal.pone.0311136 (PMC11516173; doi:10.1371/journal.pone.0311136)
Supplement: S2 Table — (XLSX) [file pone.0311136.s007.xlsx]

## Sheet: oscoi1ab line
gRNA name	Query sequence	Putative off-target sequence	Putative off-target position	Direction	Mismatch	Mutation in oscoi1ab line
oscoi1a_gRNA	TGCTGGAGGAGCATTCTACGNGG	TGCTGAAGGAGCACAAGACGAGG	chr1:4120063;4120085	forward	5	0
		TGCCGGAGGAGACGTCGACGAGG	chr1:16374109;16374131	reverse	5	0
		TGCTTGAGGAAAATTCGAGGAGG	chr1:16755108;16755130	reverse	5	A insertion in LOC_Os01g29680 (retrotransposon)
		TGCCGGAGGAGATGTCGACGAGG	chr1:21991894;21991916	reverse	5	0
		TGGTGGAGGAGCATTCGGGGAGG	chr1:33259932;33259954	reverse	5	0
		TGGTGCAGCAGCATTATAAGAGG	chr1:33936064;33936086	forward	5	0
		TACGGGAGGAGCATTTTTCAAGG	chr1:37138317;37138339	reverse	5	0
		TGCTGGAGGAGCATTCTACGAGG	chr1:37388017;37388039	forward	0	4 nt deletion in the OsCOI1a target gene
		TGCTGGAGTATCACACTACCAGG	chr1:41713592;41713614	forward	5	0
		TGTTGGAGGGGCAATTTACAAGG	chr2:6744946;6744968	forward	5	0
		TCATGGAGGAGCATTGTCCGCGG	chr2:11522205;11522227	reverse	4	0
		TGCCGGAGGAGACGTCGACGAGG	chr2:14701519;14701541	reverse	5	0
		TGCCGGAGGAGACGTCGACGAGG	chr2:14711457;14711479	reverse	5	0
		TGCCGGAGGAGACGTCGACGAGG	chr2:14791566;14791588	forward	5	0
		TGCCGGAGGAGACGTCGACGAGG	chr2:14798919;14798941	forward	5	0
		CGGTGAAGGAGCAGTCGACGAGG	chr2:19735568;19735590	reverse	5	0
		TGCCGGAGGAGACGTCGACGAGG	chr3:13382532;13382554	reverse	5	0
		TGCCGGAGGAGACGTCGACGAGG	chr3:13669674;13669696	forward	5	0
		TGCCGGAGGAGACGTCGACGAGG	chr3:13677110;13677132	forward	5	0
		TGCCGGAGGAGACGTCGACGAGG	chr3:16782861;16782883	reverse	5	0
		CCTTGGAGGAACATTCTACCAGG	chr3:23695340;23695362	reverse	5	0
		TCTAGGAGGAGTATTCTACTAGG	chr3:25539106;25539128	reverse	5	0
		TGCCGGAGGAGACGTCGACGAGG	chr3:32407461;32407483	reverse	5	0
		TGGTGCAGCAGCATTATAAGAGG	chr4:3069535;3069557	reverse	5	0
		TGCTGGTGGAGCATTATCTAAGG	chr4:26390726;26390748	forward	5	0
		TGCAGGAGGAGAATTCCACGAGG	chr5:26331739;26331761	reverse	3	0
		TGCTGTTGAAGCATACTACAAGG	chr5:2743156;2743178	reverse	5	0
		TCCTCGAGGAGCGTCCTACAAGG	chr5:5268382;5268404	forward	5	0
		TGCCGGAGGAGACGTCGACGAGG	chr5:9444177;9444199	reverse	5	0
		TGCCGGAGGAGACGTCGACGAGG	chr5:10376009;10376031	reverse	5	0
		TGCTGCACGATTATTCTACTAGG	chr5:22968064;22968086	reverse	5	0
		GGGTGGAGGAGCAATCGAGGAGG	chr5:23190763;23190785	forward	5	0
		TTCTGGATCAGCACTCTACGGGG	chr6:26477035;26477057	forward	4	0
		TGCCGGAGGAGACGTCGACGAGG	chr7:10494495;10494517	forward	5	0
		TACTGGTGGAGAATGCAACGAGG	chr7:12759977;12759999	forward	5	0
		TGCTGGAGGTGCATAGCAGGAGG	chr7:13263515;13263537	reverse	5	0
		TGCCGGAGGAGACGTCGACGAGG	chr7:13845857;13845879	reverse	5	0
		TGCCGGAGGAGACGTCGACGAGG	chr7:15920313;15920335	reverse	5	0
		TGCTAGAGGAGCATTATCCATGG	chr7:19162032;19162054	forward	4	0
		TGCTGGTGGTGCAGTCGATGAGG	chr8:26103812;26103834	forward	5	0
		AGCTGGAGTAGCATTTTGCAAGG	chr8:26939471;26939493	forward	5	0
		TGGTGGAGGAGGATTCGACAAGG	chr9:20280819;20280841	reverse	4	0
		TGGTGCAGCAGCATTATAAGAGG	chr9:651930;651952	reverse	5	0
		TGCCGGAGGAGACGTCGACGAGG	chr9:5073598;5073620	forward	5	0
		TGCCGGAGGAGACGTCGACGAGG	chr9:5081076;5081098	forward	5	0
		TGCCGGAGGAGACGTCGACGAGG	chr9:7357437;7357459	reverse	5	0
		TGCCGGAGGAGACGTCGACGAGG	chr9:7416068;7416090	reverse	5	0
		TGCAGGAGGGGCTCTCCACGAGG	chr9:15917593;15917615	reverse	5	0
		TGCTGGAGTAGATTTTTATGAGG	chr9:23022006;23022028	forward	5	0
		TGCCGGAGGAGATGTCGACGAGG	chr10:7280347;7280369	forward	5	0
		TGCCGGAGGAGATGTCGACGAGG	chr10:7287237;7287259	forward	5	0
		TGTAGAAGGAGCATTATAAGAGG	chr11:1007652;1007674	forward	5	0
		TGTAGAAGGAGCATTATAAGAGG	chr11:1120559;1120581	forward	5	0
		TGCCGGAGGAGACGTCGACGAGG	chr11:12550464;12550486	reverse	5	0
		TGCTGGAGGAGATGCCGACGAGG	chr11:17460194;17460216	reverse	5	0
		TGCCGGAGGAGACGTCGACGAGG	chr11:26890482;26890504	reverse	5	0
		TGTTGGAGGTGACTTCTCCGAGG	chr11:27215647;27215669	forward	5	0
		TGCTGGAGCAGCAGGTTACGAGG	chr12:21940789;21940811	forward	4	0
		TGTAGAAGGAGCATTATAAGAGG	chr12:917135;917157	forward	5	0
		TATTGAAGAAGCATTCTCCGAGG	chr12:4451856;4451878	forward	5	0
		TGCCGGAGGAGACGTCGACGAGG	chr12:9896169;9896191	forward	5	0
		TGCCGGAGGAGACATCGACGAGG	chr12:14653920;14653942	reverse	5	0
		TGCTGGAAGATCAATCTACCCGG	chr12:21861858;21861880	reverse	4	0
		TGTTTGAGGAGCTTTCTGCCAGG	chr12:21994209;21994231	reverse	5	0
oscoi1b_gRNA	CCACATGACCGAACTCACAGNGG	CTACATGACTGAACTCAAAGTGG	chr1:37387873;37387895	forward	3	0
		TCACATGACAGCAATCATAGTGG	chr1:14110027;14110049	forward	5	A insertion in LOC_Os01g24890 (retrotransposon)
		CCAAATTACCGAAATCAGAGGGG	chr1:2807131;2807153	reverse	4	0
		CCAAATGACTAAACTACCAGTGG	chr1:5073682;5073704	forward	5	0
		TCACATGACAGCACTCATGGTGG	chr1:12498593;12498615	forward	5	G insertion in LOC_Os01g22140 (retrotransposon)
		CCCCTTGACCCAATTCACGGTGG	chr1:32277145;32277167	forward	5	0
		CCATATGACCATACTCACAAGGG	chr1:36474892;36474914	forward	4	0
		TGACATGACAGCACTCACAGTGG	chr2:22441295;22441317	forward	4	0
		CCACATGACCTAAAACCTAGTGG	chr2:1574576;1574598	forward	5	0
		CCACAGGCCCCACCTCCCAGTGG	chr2:4648186;4648208	reverse	5	0
		CCCCTTGACCCAATCCACAGTGG	chr2:9623581;9623603	reverse	5	0
		GCACATCACCGAGAACACAGTGG	chr3:17201930;17201952	forward	5	0
		CCACATGTCCACACTCAAAATGG	chr3:19451089;19451111	reverse	5	0
		CCACATGTCCGTACTCAAAATGG	chr3:19523053;19523075	forward	4	0
		GCACATGACAGCACTCACGGTGG	chr4:9412145;9412167	reverse	4	0
		CCACATGTCCACACTCAAAATGG	chr4:11530912;11530934	reverse	5	0
		CCACATGAACCAACTCAAAAAGG	chr4:20784095;20784117	reverse	5	0
		GCAGATGACCGAACTGCCACTGG	chr4:21019447;21019469	reverse	5	0
		CCACATGTCCACACTCAAAATGG	chr4:22654105;22654127	reverse	5	0
		CCACATGACCGAACTCACAGTGG	chr5:22293993;22294015	forward	0	A deletion in the OsCOI1b target gene
		CCACACGTCCACACTCACAATGG	chr5:5298346;5298368	forward	5	0
		CCACATGACATAACTGCGAGTGG	chr6:359513;359535	reverse	5	0
		CAACAAGCCCGATCTCACTGTGG	chr6:11127134;11127156	reverse	5	0
		TCACTTGACCGGAGTCGCAGTGG	chr6:28429931;28429953	forward	5	0
		CCACATGTCCACACTCAAAATGG	chr7:6004928;6004950	forward	5	0
		TCACATGAGGGAACACACAGAGG	chr7:6450221;6450243	forward	4	0
		TCCCATGGCCGAACTCACAAAGG	chr7:14478646;14478668	forward	4	0
		TCACATGACAGCACTCATGGTGG	chr8:17776424;17776446	reverse	5	C insertion in LOC_Os08g28760 (transposon)
		CGCCATGGCCGAGCTCACCGTGG	chr9:9264173;9264195	reverse	5	0
		CCACATGATAGCACTCATGGTGG	chr9:13747431;13747453	forward	5	0
		CAACATCACCGACCGCACCGTGG	chr9:22210383;22210405	reverse	5	0
		CGCCATGGCCGAGCTCACCGTGG	chr10:560775;560797	reverse	5	0
		ACACATGACAGCACTCACGGTGG	chr11:15295292;15295314	forward	4	0
		CCACATGACAATACTCACGGTGG	chr11:17201932;17201954	forward	4	0
		CCACATGACAGCATTCGTAGTGG	chr11:415144;415166	forward	5	0
		CCAGATTACAGAGCTCACGGTGG	chr12:3888541;3888563	forward	5	0
		GCCCCCGACCGAACTCACAATGG	chr12:9755008;9755030	reverse	5	0
		ACACATGATAGCACTCACGGTGG	chr12:15615383;15615405	reverse	5	0
		TCACATGACAGCACTCATGGTGG	chr12:15704296;15704318	forward	5	0
		CGCCATGGCCGAGCTCACCGTGG	chr12:18350515;18350537	forward	5	0
		CAACATCACCGACCGCACCGTGG	chr12:20750860;20750882	forward	5	0

## Sheet: oscoi2 line
gRNA name	Query sequence	Putative off-target sequence	Putative off-target position	Direction	Mismatch	Mutation in oscoi2 line
oscoi2_gRNA1	TTCGACAATTGCGCACAAGGNGG	TACGAGAATTCCGCATAAGGCGG	chr1:15170491-15170513	forward	4	0
		TTCAACAATTGTGGAGAAAGAGG	chr1:34988160-34988182	forward	5	0
		TTCTACAAGAAGGCACAAGGAGG	chr1:35288309-35288331	reverse	5	0
		TTACACAATTGCGCACAATATGG	chr1:37648513-37648535	reverse	4	0
		TTTGTCAATGACGCAGAAGGAGG	chr2:20147679-20147701	reverse	5	0
		TTCGACAATTGCGCACAAGGAGG	chr3:8796630-8796652	reverse	0	T deletion in the OsCOI2 target gene
		TTCGACGATTTCGAGCACGGAGG	chr3:19460334-19460356	reverse	5	0
		TTGGACAATTCTGCAGAAGGTGG	chr4:32282446-32282468	reverse	4	0
		TTAGGCATTCGAGCACAAGGAGG	chr4:33892604-33892626	reverse	5	0
		TACGAGAATTCCGCATAAGGCGG	chr5:14246586-14246608	reverse	4	0
		TCCGAAAATTGGTCACAATGAGG	chr6:14996163-14996185	reverse	5	0
		TCCGCCAATTGGGAACAAGGAGG	chr6:21184782-21184804	forward	4	0
		TTCTTCAAAGGAGCACAAGGAGG	chr6:28312837-28312859	forward	5	0
		ATCGACAATTGCAGAGAGGGAGG	chr7:22090337-22090359	forward	5	0
		TCCGACAATTTCGATCACGGAGG	chr7:23809690-23809712	forward	5	0
		TACGAGAATTCCGCATAAGGCGG	chr8:12176622-12176644	reverse	4	0
		ACCGACCAATGCGCACAAGGTGG	chr8:23506882-23506904	forward	4	0
		GTCGTCAATTGGACACGAGGAGG	chr8:25638367-25638389	reverse	5	0
		TTGGACATTTGTGCTGAAGGAGG	chr9:6142853-6142875	reverse	5	0
		TGCAAGAATTGTGCACAAAGAGG	chr9:12829923-12829945	forward	5	0
		TTCGAAGATTGGGTTCAAGGAGG	chr10:20781504-20781526	forward	5	0
		TTCGACAATTCGCCACAAGCCGG	chr11:4409445-4409467	forward	4	0
		TTCGGCAATCGAGCTCATGGAGG	chr11:5758124-5758146	reverse	5	0
		TTCGCAAATGGCGCACAAGGTGG	chr11:20359519-20359541	reverse	3	0
		TTTGTCAACCGCGCACAAGCAGG	chr12:2728533-2728555	forward	5	0
		TACGAGAATTCCGCATAAGGCGG	chr12:4313509-4313531	reverse	4	A insertion in LOC_Os12g08620 (retrotransposon)
oscoi2_gRNA2	ATATTACAAGACTTTGCCGGNGG	ATATGACCAGTCTTTGGTGGTGG	chr1:5391354-5391376	reverse	5	0
		GTCATACTAGACTTCGCCGGTGG	chr1:11570994-11571016	reverse	5	0
		ATATGTCAATACTTGGCTGGTGG	chr1:18860962-18860984	forward	5	0
		ATATTACAAGTTTTTAGAGGTGG	chr1:26633500-26633522	forward	5	0
		ATATATCTAGCCTTTGCCGTTGG	chr1:31189802-31189824	reverse	5	0
		GTATTACAAGAATATGCGGATGG	chr1:38774371-38774393	forward	5	0
		ATATTACAAAATTTTTCCCCTGG	chr2:2871808-2871830	forward	5	0
		ATATTATACGAGTTAGGCGGTGG	chr2:7176781-7176803	forward	5	0
		ATATTGGAAGACTTTGCCTCTGG	chr2:11683305-11683327	reverse	4	0
		ATATCAAAAGAATCTGCCGGAGG	chr3:579201-579223	reverse	4	0
		ATATTACAAGACTTTGCCGGTGG	chr3:8796721-8796743	forward	0	36nt deletion in the OsCOI2 target gene
		ATCTAAAAAGAATTTGCGGGTGG	chr3:15602422-15602444	reverse	5	0
		ATACAACAAGACTTGGTCGTTGG	chr3:19084348-19084370	forward	5	0
		ATATTACAATAATTTGCACTTGG	chr3:21184531-21184553	forward	5	0
		ATGCTAGAAGAGCTTGCCGGTGG	chr3:21430581-21430603	reverse	5	0
		ATTTTACATGACATTGCCGAGGG	chr3:24958617-24958639	reverse	4	0
		ATCTTTGAAGACTGGGCCGGTGG	chr3:26233490-26233512	reverse	5	0
		AAATTACATGACTTTGTCGCTGG	chr3:28699912-28699934	reverse	4	0
		AGATTTCAGGACATTGCTGGTGG	chr3:37095222-37095244	reverse	5	0
		ATATTAGAAGACATTACGGGTGG	chr4:16458802-16458824	forward	4	0
		CTACAACCAGACGTTGCCGGTGG	chr4:35314879-35314901	reverse	5	0
		ATATTACAAGAGCTTGCAGGAGG	chr5:7927075-7927097	forward	3	0
		ACATGTCAATACTTTTCCGGTGG	chr5:25409391-25409413	reverse	5	0
		GTATGACAAAAATTGGCCGGTGG	chr5:29387226-29387248	forward	5	0
		AGATCACAGGAATTTGCCGATGG	chr6:2657308-2657330	forward	5	0
		ATATTACCGGTCTTTGCCGCCGG	chr7:22152909-22152931	forward	3	0
		CAATTATAAGATTTTGCCTGTGG	chr7:22258902-22258924	reverse	5	0
		ATAGTACAATATTATGCAGGTGG	chr8:4435468-4435490	reverse	5	0
		AGATTACAAGACCTTGATGGGGG	chr8:12124283-12124305	forward	4	0
		GTATTAGAAGAGTTGGCTGGTGG	chr8:25224936-25224958	reverse	5	0
		ATATTACATGACTTTCAAGGTGG	chr9:22819106-22819128	reverse	4	0
		ATAATACAAGGGTTTCCCGATGG	chr10:7025125-7025147	reverse	5	0
		AAATTACCAGAGTTTGGTGGTGG	chr10:12041054-12041076	forward	5	0
		AATTTACAAGTATTTGCCGATGG	chr11:5216195-5216217	forward	5	0
		AGATTACAAGACCTTGATGGGGG	chr11:16713612-16713634	forward	4	0
		ATAAGTCAAGAATTTGACGGTGG	chr11:21987476-21987498	forward	5	0
		ATACTACAAAACTATGACGATGG	chr11:26082705-26082727	reverse	5	0
		ATAATACAAGTCTATGCTGGTGG	chr11:26123952-26123974	reverse	4	0
		ATAATCTAAGACTATGCCGGCGG	chr12:114790-114812	forward	4	0
		AGATAAAAAGAATTTGCTGGTGG	chr12:3507903-3507925	reverse	5	0
		ATAATATAACACTTTTCCGTTGG	chr12:9181967-9181989	reverse	5	0
		ACAGTACAAGAACTTGCTGGTGG	chr12:21389642-21389664	reverse	5	0
