# Supplementary material for: Transcriptomic and metabolomic reveal OsCOI2 as the jasmonate-receptor master switch in rice root
Source: PLoS One. 2024 Oct 28;19(10):e0311136. doi: 10.1371/journal.pone.0311136 (PMC11516173; doi:10.1371/journal.pone.0311136)
Supplement: S3 Table — (XLSX) [file pone.0311136.s008.xlsx]

## Sheet: Feuil1
S3 Table. RNA-seq libraries used in this study.
Biological replicates	Raw reads *2	Clean reads*2	% mapping on msu7 reference
WT_1	33655655	32927306	96.67
WT_2	34054174	33302907	95.91
WT_3	33469861	32538240	96.32
WTJA_1	36059686	35290447	96.65
WTJA_2	35373704	34846120	96.62
WTJA_3	34544555	33607272	96.35
oscoi1ab_1	37071708	36263721	96.78
oscoi1ab_2	34579628	33801849	96.17
oscoi1ab_3	37366781	36616491	96.67
oscoi1abJA_1	35846067	35062822	96.83
oscoi1abJA_2	36222301	35424479	95.64
oscoi1abJA_3	33633006	32865702	96.83
oscoi2_1	34257329	33548997	96.49
oscoi2_2	35795191	34810314	95.98
oscoi2_3	37573153	36770787	95.84
oscoi2JA_1	35941031	35297358	96.35
oscoi2JA_2	36604883	35604391	95.57
oscoi2JA_3	35119517	34043049	95.06
