# Supplementary material for: Transcriptomic and metabolomic reveal OsCOI2 as the jasmonate-receptor master switch in rice root
Source: PLoS One. 2024 Oct 28;19(10):e0311136. doi: 10.1371/journal.pone.0311136 (PMC11516173; doi:10.1371/journal.pone.0311136)
Supplement: S4 Table — (XLSX) [file pone.0311136.s009.xlsx]

## Sheet: DEGs coi1ab vs WT
Gene_ID (rapdb)	Gene_ID (msu)	rapdb_id	msu_id	TF_Family	labels	logFC	FDR	Regulation
None	LOC_Os07g05850	none	transposon protein, putative, CACTA, En/Spm sub-class, expressed	.	.	14.203	0.000104874	Up
Os07g0153150	LOC_Os07g05840	Conserved hypothetical protein.	expressed protein	.	.	11.8691	0.00211836	Up
Os04g0397800	None	Conserved hypothetical protein.	none	.	.	11.8221	2.09362e-32	Up
Os11g0282700	LOC_Os11g17954	Homeodomain-like containing protein.	transposon protein, putative, Pong sub-class, expressed	.	MSL38, OsMSL38	11.325	1.44177e-18	Up
Os03g0309400	LOC_Os03g19610	Pectin lyase fold domain containing protein.	pectinesterase, putative, expressed	.	OsPME1, OsPME11, PME1	11.2276	8.27489e-48	Up
Os01g0869750	LOC_Os01g64949	Conserved hypothetical protein.	expressed protein	.	.	10.9447	3.81248e-24	Up
None	LOC_Os06g40530	none	transposon protein, putative, CACTA, En/Spm sub-class, expressed	.	.	10.6016	2.11279e-15	Up
Os02g0266900	LOC_Os02g16690	Conserved hypothetical protein.	expressed protein	.	.	10.3617	4.2037e-06	Up
None	LOC_Os12g10470	none	expressed protein	.	.	10.0223	4.41159e-22	Up
Os01g0946800	LOC_Os01g71840	Similar to OSIGBa0115K01-H0319F09.21 protein.	retrotransposon protein, putative, unclassified, expressed	.	.	9.91933	0.000308601	Up
Os03g0396500	LOC_Os03g27900	Tify domain containing protein.	ZIM motif family protein, expressed	.	OsJAZ 15, OsJAZ15, OsTIFY11g, TIFY11G	9.85496	8.05565e-05	Up
None	LOC_Os01g63393	none	expressed protein	.	.	9.74816	1.75493e-16	Up
Os07g0511301	None	Hypothetical protein.	none	.	.	9.73392	1.20726e-17	Up
Os12g0159100	LOC_Os12g06230	Hypothetical conserved gene.	retrotransposon protein, putative, unclassified, expressed	.	.	9.71874	0.000535167	Up
Os04g0618900	LOC_Os04g52790	none	expressed protein	.	.	9.57002	8.4063e-07	Up
None	LOC_Os01g50020	none	expressed protein	.	.	9.20278	1.31321e-16	Up
Os04g0340100	LOC_Os04g27096	Hypothetical conserved gene.	expressed protein	.	.	9.16778	2.17843e-10	Up
None	LOC_Os02g21320	none	expressed protein	.	.	8.96002	2.32584e-11	Up
Os05g0438201	LOC_Os05g36240	Conserved hypothetical protein.	expressed protein	.	.	8.82493	3.35331e-06	Up
None	LOC_Os02g26750	none	transposon protein, putative, Pong sub-class, expressed	.	.	8.39167	8.67796e-09	Up
Os11g0491500	LOC_Os11g29910	Similar to Plastocyanin-like domain containing protein.	plastocyanin-like domain containing protein, putative, expressed	.	ENODL22, OsENODL22	8.36091	6.52367e-06	Up
None	LOC_Os11g40650	none	expressed protein	.	.	8.18685	9.10548e-09	Up
Os01g0207300	LOC_Os01g10940	Similar to S-adenosylmethionine synthetase 1 (EC 2.5.1.6) (Methionine adenosyltransferase 1) (AdoMet synthetase 1). Splice isoform 2.	S-adenosylmethionine synthetase 2, putative, expressed	.	.	8.18601	5.7753e-14	Up
None	LOC_Os05g34490	none	expressed protein	.	.	8.16758	0.000517599	Up
None	LOC_Os07g10850	none	retrotransposon protein, putative, unclassified, expressed	.	.	8.13024	0.000294038	Up
Os10g0474600	LOC_Os10g33500	Conserved hypothetical protein.	expressed protein	.	.	8.09468	0.000543391	Up
Os03g0309250	None	Hypothetical gene.	none	.	.	7.94592	2.31166e-06	Up
None	LOC_Os06g39840	none	retrotransposon protein, putative, unclassified, expressed	.	.	7.72598	7.45002e-06	Up
None	LOC_Os02g49340	none	nitrate-induced NOI protein, putative, expressed	.	.	7.6842	0.00592079	Up
Os11g0620300	LOC_Os11g40530	Similar to Nonspecific lipid-transfer protein 2 (LTP 2).	LTPL162 - Protease inhibitor/seed storage/LTP family protein precursor, expressed	.	OsLTP2.13, OsLtpII.13	7.61649	4.39649e-05	Up
None	LOC_Os11g40640	none	transposon protein, putative, unclassified, expressed	.	.	7.60915	2.39485e-26	Up
Os03g0371000	LOC_Os03g25490	Similar to Cytochrome P450 family protein, expressed.	cytochrome P450 72A1, putative, expressed	.	OsSTA101	7.3442	0.000387945	Up
None	LOC_Os12g16870	none	expressed protein	.	.	7.09747	0.00142291	Up
Os02g0142250	LOC_Os02g04945	Similar to J013125B21, full insert sequence.	phosphatidate cytidylyltransferase family protein, putative, expressed	.	.	6.99522	0.00142291	Up
None	LOC_Os10g35160	none	expressed protein	.	.	6.92486	0.00419009	Up
Os07g0511400	LOC_Os07g32710	Hypothetical protein.	retrotransposon protein, putative, unclassified, expressed	.	.	6.88056	4.50066e-39	Up
Os03g0309300	LOC_Os03g19600	Hypothetical protein.	retrotransposon protein, putative, unclassified, expressed	.	.	6.84736	0.00012689	Up
Os04g0331650	None	Hypothetical conserved gene.	none	.	.	6.81917	0.00350804	Up
Os09g0278000	LOC_Os09g10620	Hypothetical conserved gene.	seed maturation protein LEA 4, putative, expressed	.	.	6.77287	0.00236565	Up
Os11g0676050	LOC_Os11g45060	Similar to NB-ARC domain containing protein.	NB-ARC domain containing protein, expressed	.	Osh359-2	6.68885	0.00528782	Up
Os05g0417800	LOC_Os05g34520	none	ulp1 protease family protein, putative, expressed	.	.	6.35104	0.00111044	Up
None	LOC_Os11g35300	none	expressed protein	.	.	6.31592	4.82316e-13	Up
Os10g0439800	LOC_Os10g30390	Similar to H0813E03.1 protein.	cytochrome P450, putative, expressed	.	CYP71Z4, Oscyp71Z4	6.13877	0.000799012	Up
None	LOC_Os12g14160	none	expressed protein	.	.	5.32841	0.00295386	Up
None	LOC_Os10g11100	none	retrotransposon protein, putative, unclassified, expressed	.	.	5.27825	1.19333e-05	Up
Os07g0440000	LOC_Os07g25800	none	OsFBDUF37 - F-box and DUF domain containing protein, expressed	.	Os_F0625, OsFbox370	5.21539	0.000222444	Up
Os12g0169300	LOC_Os12g07180	Conserved hypothetical protein.	transposon protein, putative, Pong sub-class, expressed	.	.	5.16422	5.28015e-08	Up
None	LOC_Os05g36230	none	transposon protein, putative, CACTA, En/Spm sub-class, expressed	.	.	5.0468	0.00611449	Up
Os02g0186300	LOC_Os02g09330	none	cytochrome P450, putative, expressed	.	.	4.91549	0.000106041	Up
Os07g0689600	LOC_Os07g48980	Nicotianamine synthase 3, Mitigation of excess Fe stress, Fe detoxification, Transport of iron	nicotianamine synthase, putative, expressed	.	NAS3, OsNAS3	4.88369	7.63264e-51	Up
Os07g0511100	LOC_Os07g32680	Hypothetical protein.	retrotransposon protein, putative, unclassified, expressed	.	.	4.70986	7.3479e-32	Up
Os07g0580700	LOC_Os07g39240	Integrin alpha chain, C-terminal cytoplasmic region, conserved site domain containing protein.	expressed protein	.	.	4.67642	4.53548e-05	Up
Os03g0426350	None	Conserved hypothetical protein.	none	.	.	4.47418	2.6549e-23	Up
None	LOC_Os01g15740	none	expressed protein	.	.	4.16793	2.50776e-14	Up
Os07g0528900	LOC_Os07g34510	Similar to SYP132.	retrotransposon protein, putative, unclassified, expressed	.	.	4.08209	0.00164066	Up
Os01g0262401	None	Hypothetical genes.	none	.	.	3.99651	2.57595e-08	Up
Os11g0657900	LOC_Os11g43700	Similar to NB-ARC domain containing protein.	RGH1A, putative, expressed	.	OsRYMV3, RYMV3	3.66267	2.18627e-30	Up
Os11g0677000	LOC_Os11g45180	Similar to NB-ARC domain containing protein, expressed.	NBS-LRR disease resistance protein, putative, expressed	.	.	3.37532	1.46089e-21	Up
Os11g0677050	None	Non-protein coding transcript.	none	.	.	3.26106	9.40262e-09	Up
Os05g0472400	LOC_Os05g39540	Influx transporter for Zn and Cd, Zinc/cadmium uptake	metal cation transporter, putative, expressed	.	OsZIP9, ZIP9	3.21738	0.00026365	Up
Os04g0498900	LOC_Os04g42120	Similar to N-acetyltransferase ESCO1.	N-acetyltransferase ESCO2, putative, expressed	.	.	3.1881	5.61729e-09	Up
Os04g0387300	LOC_Os04g31790	Similar to OSIGBa0075F02.1 protein.	expressed protein	.	.	3.15898	4.36679e-07	Up
Os11g0605100	LOC_Os11g39190	NB-ARC domain containing protein.	NB-ARC domain containing protein, putative, expressed	.	.	3.10366	1.10089e-09	Up
Os11g0634350	None	Non-protein coding transcript.	none	.	.	2.94997	1.00432e-05	Up
Os11g0491600	LOC_Os11g29920	Hypothetical conserved gene.	NB-ARC domain containing protein, expressed	.	.	2.69624	1.46772e-05	Up
Os01g0267300	LOC_Os01g16200	Hypothetical conserved gene.	serpin domain containing protein, putative, expressed	.	OrysaZ12, OsSRP-QKG	2.61043	0.00355161	Up
Os01g0956300	None	Hypothetical protein.	none	.	.	2.59106	4.31674e-08	Up
None	LOC_Os07g40230	none	expressed protein	.	.	2.39497	0.000319128	Up
Os07g0538000	LOC_Os07g35350	Similar to hydrolase, hydrolyzing O-glycosyl compounds.	glucan endo-1,3-beta-glucosidase precursor, putative, expressed	.	.	2.3757	1.95189e-09	Up
Os12g0575300	None	Conserved hypothetical protein.	none	.	.	2.33457	0.000222983	Up
Os11g0670100	LOC_Os11g44750	Serine-threonine/tyrosine-protein kinase domain containing protein.	retrotransposon protein, putative, unclassified, expressed	.	.	2.2903	0.000515368	Up
Os12g0528801	None	Hypothetical gene.	none	.	.	2.22389	2.20263e-07	Up
Os04g0165900	LOC_Os04g08370	Conserved hypothetical protein.	Leucine Rich Repeat family protein, expressed	.	.	2.19692	0.000125219	Up
Os01g0869800	LOC_Os01g64960	22-kDa Photosystem II protein, Photoprotection	chlorophyll A-B binding protein, putative, expressed	.	OsPSBS, OsPsbS1, psbS, PsbS1, PSBS1	2.05199	0.00120561	Up
Os10g0439924	LOC_Os10g30410	Cytochrome P450 family protein.	cytochrome P450 71D7, putative, expressed	.	CYP71Z8, Oscyp71Z8	2.00797	0.00153645	Up
Os10g0562900	LOC_Os10g41330	Non-protein coding transcript.	AP2 domain containing protein, expressed	ERF	AP2/EREBP116, AP2/EREBP#116, DERF12, ERF96, OsAP2, OsAP2.1, OsAP2.2, OsDERF12, OsERF096, OsERF#096, OsERF36, OsERF96	1.99982	0.000912711	Up
Os11g0676100	LOC_Os11g44990	Similar to NB-ARC domain containing protein, expressed.	NB-ARC domain containing protein, expressed	.	.	1.88859	4.08078e-09	Up
Os10g0133600	LOC_Os10g04450	Protein kinase-like domain containing protein.	expressed protein	.	.	1.83117	6.06492e-05	Up
Os05g0296750	None	Hypothetical gene.	none	.	.	1.82735	0.00248294	Up
Os11g0213000	LOC_Os11g10710	Similar to Protein kinase domain containing protein, expressed.	protein kinase domain containing protein, expressed	.	OsRLCK318, OsWD40-188, RLCK318	1.6832	9.57456e-06	Up
Os04g0341500	LOC_Os04g27340	Similar to OSIGBa0159H11-OSIGBa0137A07.8 protein.	terpene synthase, putative, expressed	.	OsTPS20, TPS20	1.62802	0.00740605	Up
Os05g0103800	LOC_Os05g01330	Conserved hypothetical protein.	expressed protein	.	.	1.62357	4.63255e-11	Up
None	LOC_Os04g53050	none	disease resistance RPP13-like protein 1, putative, expressed	.	.	1.5378	1.75822e-07	Up
Os05g0296800	LOC_Os05g23140	Similar to Retrotransposon Karma DNA, complete sequence.	retrotransposon protein, putative, LINE subclass, expressed	.	.	1.44093	0.00611449	Up
Os05g0305200	LOC_Os05g23950	Similar to TRAF-type zinc finger family protein.	TRAF-type zinc finger family protein, expressed	.	.	1.37775	7.30167e-07	Up
Os07g0664200	LOC_Os07g46910	Short-chain dehydrogenase/reductase SDR domain containing protein.	sex determination protein tasselseed-2, putative, expressed	.	.	1.23137	1.93077e-08	Up
Os03g0107600	LOC_Os03g01730	Similar to H0716A07.6 protein.	expressed protein	.	.	1.11444	4.31384e-07	Up
Os05g0186300	LOC_Os05g09440	Similar to NADP-malic enzyme.	NADP-dependent malic enzyme, chloroplast precursor, putative, expressed	.	cytME2, OscytME2	1.11161	0.00286477	Up
Os11g0265900	LOC_Os11g16470	Conserved hypothetical protein.	MLA10, putative, expressed	.	.	1.10024	0.00640781	Up
Os01g0165800	LOC_Os01g07170	DNA-binding HORMA domain containing protein.	HORMA domain containing protein, putative, expressed	.	Os_F0651	1.00601	0.00101818	Up
None	LOC_Os12g17430	none	NBS-LRR disease resistance protein, putative, expressed	.	.	-1.00009	0.000255939	Down
Os03g0417800	LOC_Os03g30430	Similar to Nap16kDa protein.	nitrilase-associated protein, putative, expressed	.	.	-1.01308	0.00648081	Down
Os11g0608000	LOC_Os11g39430	Nucleotide-binding, alpha-beta plait domain containing protein.	expressed protein	.	.	-1.06548	0.00423214	Down
Os01g0124401	LOC_Os01g03360	Similar to Bowman-Birk type bran trypsin inhibitor.	BBTI5 - Bowman-Birk type bran trypsin inhibitor precursor, expressed	.	BBPI, OsBBPI, RBBI3-3	-1.07183	4.16358e-06	Down
Os07g0126301	LOC_Os07g03458	Allergen V5/Tpx-1 related family protein.	SCP-like extracellular protein, expressed	.	.	-1.08367	5.39766e-05	Down
Os01g0124650	LOC_Os01g03390	Hypothetical conserved gene.	BBTI7 - Bowman-Birk type bran trypsin inhibitor precursor, expressed	.	RBBI2-3	-1.0894	4.03679e-05	Down
Os01g0189100	LOC_Os01g09384	Ankyrin domain containing protein.	ankyrin repeat domain containing protein, putative, expressed	.	.	-1.0927	0.000186029	Down
Os05g0172100	LOC_Os05g07960	F-box associated type 1 domain containing protein.	F-box protein interaction domain containing protein, expressed	.	.	-1.11352	2.20338e-05	Down
Os11g0482901	None	Hypothetical gene.	none	.	.	-1.11863	0.00320047	Down
Os07g0281700	LOC_Os07g18120	Similar to Aldehyde oxidase-2.	aldehyde oxidase, putative, expressed	.	AAO, AO, OsAAO, OsAO	-1.17008	4.73145e-10	Down
Os12g0548700	LOC_Os12g36240	Similar to MPI.	inhibitor I family protein, putative, expressed	.	.	-1.17166	1.91154e-08	Down
None	LOC_Os11g02379	none	LTPL6 - Protease inhibitor/seed storage/LTP family protein precursor, expressed	.	.	-1.17197	1.10089e-09	Down
Os03g0130300	LOC_Os03g03810	Defensin, Plant antimicrobial peptide, Pathogen defense	DEF8 - Defensin and Defensin-like DEFL family, expressed	.	DEFL8, Df-08, OsDEF8, OsDEFL8, OsDf-08	-1.23185	3.35313e-07	Down
Os10g0550900	LOC_Os10g40360	Proline dehydrogenase, Negative regulation of thermotolerance	proline oxidase, mitochondrial precursor, putative, expressed	.	OsProDH	-1.28101	0.000943919	Down
Os11g0115400	LOC_Os11g02389	Lipid transfer protein LPT IV.	protease inhibitor/seed storage/LTP family, putative, expressed	.	.	-1.29839	0.000261497	Down
Os03g0307333	LOC_Os03g19436	Hypothetical conserved gene.	expressed protein	.	.	-1.35185	0.000321495	Down
Os11g0211800	LOC_Os11g10590	Cysteine-rich peptide, Short-chain peptide, ABA-dependent drought tolerance	expressed protein	.	DT11, OsDT11	-1.39168	3.26897e-05	Down
Os04g0451200	LOC_Os04g37820	UDP-glucuronosyl/UDP-glucosyltransferase family protein.	cytokinin-O-glucosyltransferase 2, putative, expressed	.	.	-1.42859	0.000154658	Down
Os12g0548401	LOC_Os12g36210	Similar to Proteinase inhibitor.	inhibitor I family protein, putative, expressed	.	.	-1.46681	3.31533e-09	Down
Os07g0637700	LOC_Os07g44370	Similar to Disease resistance-responsive family protein.	dirigent, putative, expressed	.	.	-1.48302	0.000316989	Down
Os05g0153300	LOC_Os05g06140	Lipase, class 3 domain containing protein.	lipase, putative, expressed	.	.	-1.51308	1.03531e-05	Down
Os05g0161800	LOC_Os05g06940	RelA/SpoT domain containing protein.	relA-SpoT like protein RSH4, putative, expressed	.	CRSH3, OsCRSH3	-1.5564	1.0225e-05	Down
Os04g0513700	LOC_Os04g43400	Similar to Beta-glucosidase 16.	Os4bglu17 - GH1 gene fragment, expressed	.	BGLU17, Os4bglu17, Os4Bglu17	-1.61649	0.00138965	Down
Os03g0807600	LOC_Os03g59290	Similar to Cyclopropane-fatty-acyl-phospholipid synthase family protein, expressed.	C-methyltransferase, putative, expressed	.	OsSMT1-2, SMT1-2	-1.64502	0.000144708	Down
Os11g0186500	LOC_Os11g08340	Similar to GH3 auxin-responsive promoter family protein.	OsGH3.12 - Probable indole-3-acetic acid-amido synthetase, expressed	.	GH3-12, GH3.12, JAR3, OsGH3-12, OsGH3.12, OsJAR3	-1.689	7.936e-05	Down
Os03g0167000	LOC_Os03g07100	Similar to Non-specific lipid-transfer protein.	LTPL82 - Protease inhibitor/seed storage/LTP family protein precursor, expressed	.	LTPL82, OsLTPg2, OsLTPG2	-1.71633	2.58465e-05	Down
Os04g0173800	LOC_Os04g09390	Lectin precursor (Agglutinin).	HEV3 - Hevein family protein precursor, expressed	.	.	-1.75904	0.000408474	Down
Os10g0550800	None	Hypothetical conserved gene.	none	.	.	-2.10092	0.00449114	Down
None	LOC_Os07g25030	none	transposon protein, putative, CACTA, En/Spm sub-class	.	.	-2.13871	5.50773e-08	Down
Os03g0183500	LOC_Os03g08520	Protein of unknown function DUF581 family protein.	DUF581 domain containing protein, expressed	.	.	-2.15254	3.04277e-06	Down
Os05g0161500	LOC_Os05g06920	RelA/SpoT domain containing protein.	relA-SpoT like protein RSH4, putative, expressed	.	.	-2.18702	6.21389e-06	Down
Os07g0601600	LOC_Os07g41050	Similar to VEP1 (VEIN PATTERNING 1) - binding / catalytic.	NAD dependent epimerase/dehydratase family protein, putative, expressed	.	.	-2.26223	1.40392e-06	Down
Os01g0853400	LOC_Os01g63420	Component of the SCF E3 ubiquitin ligase complex, Jasmonate-regulated defense responses, Promoting leaf senescence	OsFBL4 - F-box domain and LRR containing protein, expressed	.	OsCOI1, OsCOI1a, Os_F0728	-2.31475	7.24723e-11	Down
Os09g0511300	LOC_Os09g33650	Conserved hypothetical protein.	expressed protein	.	.	-2.50268	0.00931718	Down
Os10g0392800	LOC_Os10g25340	Similar to esterase.	GDSL-like lipase/acylhydrolase, putative, expressed	.	GELP103, OsGELP103	-2.65829	0.000526118	Down
Os01g0225500	LOC_Os01g12570	Similar to 3-methyl-2-oxobutanoate hydroxymethyltransferase.	3-methyl-2-oxobutanoate hydroxymethyltransferase, putative, expressed	.	.	-2.70636	0.00427973	Down
Os05g0176700	LOC_Os05g08420	Conserved hypothetical protein.	expressed protein	.	.	-3.83987	0.00350804	Down
Os12g0228650	None	Hypothetical protein.	none	.	.	-5.53059	0.000413458	Down
Os12g0228700	LOC_Os12g12720	Similar to 32 kDa protein.	jasmonate-induced protein, putative, expressed	.	.	-5.53081	0.00035749	Down
Os11g0340477	None	Zinc finger, C2H2-type domain containing protein.	none	.	.	-5.88792	3.27973e-10	Down
None	LOC_Os05g17810	none	SHR5-receptor-like kinase, putative, expressed	.	.	-6.05536	0.000223885	Down
Os02g0571900	LOC_Os02g36280	Cytochrome P450 family protein.	cytochrome P450, putative, expressed	.	CYP76M6, OsCYP76M6	-7.43943	0.000495967	Down
Os09g0521300	LOC_Os09g34950	Similar to TCP family transcription factor.	TCP family transcription factor, putative, expressed	TCP	OsTCP25, TCP25	-7.91957	7.12599e-26	Down
Os06g0197550	LOC_Os06g09688	Similar to Chaperonin.	chaperonin, putative, expressed	.	.	-13.2639	0.000125385	Down

## Sheet: DEGs coi2 vs WT
Gene_ID (rapdb)	Gene_ID (msu)	rapdb_id	msu_id	TF_Family	label	logFC	FDR	Regulation
Os03g0299700	LOC_Os03g18779	Conserved hypothetical protein.	expressed protein	.	.	14.6774	1.68872e-37	Up
Os03g0115800	LOC_Os03g02470	Conserved hypothetical protein.	expressed protein	.	.	14.482	1.63905e-33	Up
Os12g0599625	None	Non-protein coding transcript.	none	.	.	13.1793	1.68763e-18	Up
Os03g0309400	LOC_Os03g19610	Pectin lyase fold domain containing protein.	pectinesterase, putative, expressed	.	OsPME1, OsPME11, PME1	12.3076	3.4741e-60	Up
None	LOC_Os11g11694	none	retrotransposon protein, putative, unclassified, expressed	.	.	12.1782	1.62131e-26	Up
Os06g0658400	LOC_Os06g44800	Similar to HAT dimerisation domain-containing protein-like.	transposon protein, putative, Ac/Ds sub-class, expressed	.	.	11.6066	3.26853e-08	Up
Os01g0869750	LOC_Os01g64949	Conserved hypothetical protein.	expressed protein	.	.	11.5267	3.57401e-27	Up
None	LOC_Os06g40530	none	transposon protein, putative, CACTA, En/Spm sub-class, expressed	.	.	11.4935	2.79361e-18	Up
Os01g0946800	LOC_Os01g71840	Similar to OSIGBa0115K01-H0319F09.21 protein.	retrotransposon protein, putative, unclassified, expressed	.	.	10.7645	4.27097e-05	Up
None	LOC_Os07g15340	none	hAT dimerisation domain-containing protein, putative, expressed	.	.	10.6993	0.000219709	Up
None	LOC_Os10g11250	none	transposon protein, putative, CACTA, En/Spm sub-class, expressed	.	.	10.4979	0.000378605	Up
None	LOC_Os10g29390	none	expressed protein	.	.	10.4631	0.000284066	Up
None	LOC_Os05g34490	none	expressed protein	.	.	10.4399	1.90851e-06	Up
None	LOC_Os01g63393	none	expressed protein	.	.	10.3089	6.92303e-19	Up
Os01g0852800	None	Conserved hypothetical protein.	none	.	.	10.2387	0.00664716	Up
Os11g0620300	LOC_Os11g40530	Similar to Nonspecific lipid-transfer protein 2 (LTP 2).	LTPL162 - Protease inhibitor/seed storage/LTP family protein precursor, expressed	.	OsLTP2.13, OsLtpII.13	10.2212	1.16702e-09	Up
Os04g0397800	None	Conserved hypothetical protein.	none	.	.	10.1608	4.26726e-23	Up
None	LOC_Os10g35160	none	expressed protein	.	.	9.9448	1.29046e-06	Up
Os07g0511301	None	Hypothetical protein.	none	.	.	9.92791	1.14213e-18	Up
None	LOC_Os02g26750	none	transposon protein, putative, Pong sub-class, expressed	.	.	9.91498	3.94918e-13	Up
None	LOC_Os01g50020	none	expressed protein	.	.	9.63875	6.92303e-19	Up
Os11g0282700	LOC_Os11g17954	Homeodomain-like containing protein.	transposon protein, putative, Pong sub-class, expressed	.	MSL38, OsMSL38	9.50297	6.36225e-13	Up
Os06g0602400	LOC_Os06g40020	Similar to DEAD-box protein 3, X-chromosomal (DEAD-box RNA helicase DEAD3) (mDEAD3) (Embryonic RNA helicase) (D1PAS1 related sequence 2).	DEAD-box ATP-dependent RNA helicase 52A, putative, expressed	.	NRFG4, OsNRFG4, OsRH52A, RH52A	9.24111	0.00759858	Up
None	LOC_Os01g36064	none	hAT dimerisation domain-containing protein, putative, expressed	.	.	9.14485	6.0598e-35	Up
Os04g0312966	LOC_Os04g24770	none	expressed protein	.	.	9.12147	1.27726e-17	Up
None	LOC_Os12g10470	none	expressed protein	.	.	9.05446	4.99299e-17	Up
None	LOC_Os07g10850	none	retrotransposon protein, putative, unclassified, expressed	.	.	9.03746	3.16907e-05	Up
Os03g0309300	LOC_Os03g19600	Hypothetical protein.	retrotransposon protein, putative, unclassified, expressed	.	.	8.9781	3.3984e-09	Up
None	LOC_Os10g30240	none	expressed protein	.	.	8.89287	5.92629e-08	Up
None	LOC_Os02g21320	none	expressed protein	.	.	8.69052	1.01761e-10	Up
Os03g0309250	None	Hypothetical gene.	none	.	.	8.65525	5.92629e-08	Up
Os02g0674750	None	Hypothetical conserved gene.	none	.	.	8.64733	0.00635856	Up
Os03g0190400	None	Hypothetical gene.	none	.	.	8.47982	0.00644487	Up
None	LOC_Os08g39540	none	zinc knuckle domain containing protein, expressed	.	.	8.47034	3.4251e-07	Up
Os07g0451101	None	Hypothetical conserved gene.	none	.	.	8.45693	0.000984068	Up
None	LOC_Os11g40650	none	expressed protein	.	.	8.38793	1.80503e-09	Up
Os02g0826000	LOC_Os02g57960	Conserved hypothetical protein.	Leucine Rich Repeat family protein, expressed	.	.	8.33693	0.00417489	Up
None	LOC_Os06g39840	none	retrotransposon protein, putative, unclassified, expressed	.	.	8.27728	4.21491e-07	Up
None	LOC_Os01g56260	none	expressed protein	.	.	8.24235	0.00272747	Up
Os01g0180500	LOC_Os01g08530	Non-protein coding transcript.	retrotransposon protein, putative, unclassified, expressed	.	.	8.23889	0.000429935	Up
Os10g0474600	LOC_Os10g33500	Conserved hypothetical protein.	expressed protein	.	.	8.20585	0.000206363	Up
None	LOC_Os07g05350	none	expressed protein	.	.	8.18259	0.00536815	Up
None	LOC_Os08g27550	none	hypothetical protein	.	.	8.13482	0.00551998	Up
None	LOC_Os11g40640	none	transposon protein, putative, unclassified, expressed	.	.	7.92247	1.31861e-28	Up
None	LOC_Os05g27220	none	expressed protein	.	.	7.86296	0.00471844	Up
Os12g0159100	LOC_Os12g06230	Hypothetical conserved gene.	retrotransposon protein, putative, unclassified, expressed	.	.	7.79694	0.00282502	Up
Os10g0474700	None	Non-protein coding transcript.	none	.	.	7.77142	0.00362135	Up
Os04g0340100	LOC_Os04g27096	Hypothetical conserved gene.	expressed protein	.	.	7.7631	4.00687e-07	Up
None	LOC_Os02g49340	none	nitrate-induced NOI protein, putative, expressed	.	.	7.6951	0.00165457	Up
Os11g0491500	LOC_Os11g29910	Similar to Plastocyanin-like domain containing protein.	plastocyanin-like domain containing protein, putative, expressed	.	ENODL22, OsENODL22	7.50961	6.01102e-05	Up
Os04g0331650	None	Hypothetical conserved gene.	none	.	.	7.2946	0.000495418	Up
Os10g0141200	LOC_Os10g05160	Similar to Protein kinase domain containing protein.	expressed protein	.	OsRLCK290, RLCK290	7.29454	9.70896e-06	Up
None	LOC_Os12g16870	none	expressed protein	.	.	7.2927	0.000341786	Up
Os03g0371000	LOC_Os03g25490	Similar to Cytochrome P450 family protein, expressed.	cytochrome P450 72A1, putative, expressed	.	OsSTA101	7.05101	0.000357924	Up
Os06g0543601	LOC_Os06g35165	Protein of unknown function DUF3778 domain containing protein.	expressed protein	.	.	6.89763	2.39937e-08	Up
None	LOC_Os11g45000	none	retrotransposon protein, putative, unclassified, expressed	.	.	6.80402	0.000277885	Up
Os07g0528900	LOC_Os07g34510	Similar to SYP132.	retrotransposon protein, putative, unclassified, expressed	.	.	6.70211	1.27217e-08	Up
Os07g0511400	LOC_Os07g32710	Hypothetical protein.	retrotransposon protein, putative, unclassified, expressed	.	.	6.68935	1.68872e-37	Up
Os11g0676050	LOC_Os11g45060	Similar to NB-ARC domain containing protein.	NB-ARC domain containing protein, expressed	.	Osh359-2	6.66528	0.0016251	Up
Os05g0425650	None	Conserved hypothetical protein.	none	.	.	6.61624	0.00361442	Up
Os04g0614300	None	Hypothetical conserved gene.	none	.	.	6.49701	0.000265565	Up
None	LOC_Os11g35300	none	expressed protein	.	.	6.27398	4.45121e-13	Up
Os12g0113700	LOC_Os12g02210	Similar to Zinc finger, C3HC4 type family protein, expressed.	RING finger protein, putative, expressed	.	.	6.25102	1.83499e-35	Up
Os10g0141050	None	Hypothetical protein.	none	.	.	6.20807	0.00264164	Up
None	LOC_Os07g32700	none	retrotransposon protein, putative, unclassified, expressed	.	.	5.98301	0.00150332	Up
Os02g0142250	LOC_Os02g04945	Similar to J013125B21, full insert sequence.	phosphatidate cytidylyltransferase family protein, putative, expressed	.	.	5.87588	0.00578202	Up
None	ChrSy.fgenesh.gene.44	none	none	.	.	5.74088	0.000282817	Up
Os11g0603000	LOC_Os11g39000	Basic helix-loop-helix dimerisation region bHLH domain containing protein.	helix-loop-helix DNA-binding domain containing protein, expressed	bHLH	bHLH186, ILI2, OsbHLH186	5.72414	0.00940049	Up
Os07g0440000	LOC_Os07g25800	none	OsFBDUF37 - F-box and DUF domain containing protein, expressed	.	Os_F0625, OsFbox370	5.50695	4.2978e-05	Up
Os12g0113600	None	Hypothetical protein.	none	.	.	5.47274	1.50325e-11	Up
Os12g0169300	LOC_Os12g07180	Conserved hypothetical protein.	transposon protein, putative, Pong sub-class, expressed	.	.	5.36248	1.15937e-08	Up
Os07g0689600	LOC_Os07g48980	Nicotianamine synthase 3, Mitigation of excess Fe stress, Fe detoxification, Transport of iron	nicotianamine synthase, putative, expressed	.	NAS3, OsNAS3	4.95602	2.20747e-52	Up
Os10g0409400	LOC_Os10g26940	beta subunit of polygalacturonase 1, Abiotic stress response	BURP domain containing protein, expressed	.	BURP16, OsBURP16, OsRD22, RD22	4.67112	7.64035e-08	Up
Os07g0511100	LOC_Os07g32680	Hypothetical protein.	retrotransposon protein, putative, unclassified, expressed	.	.	4.55362	3.53075e-30	Up
Os02g0647900	LOC_Os02g43280	Similar to Fatty aldehyde dehydrogenase 1.	aldehyde dehydrogenase, putative, expressed	.	ALDH3E2, OsALDH3E2	4.39343	1.12265e-06	Up
Os07g0440100	LOC_Os07g25810	Conserved hypothetical protein.	retrotransposon protein, putative, unclassified, expressed	.	.	4.36684	0.00641486	Up
None	LOC_Os01g15740	none	expressed protein	.	.	4.35733	1.0739e-15	Up
None	LOC_Os10g11100	none	retrotransposon protein, putative, unclassified, expressed	.	.	4.28555	0.000292858	Up
Os03g0426350	None	Conserved hypothetical protein.	none	.	.	4.1931	4.91795e-21	Up
Os02g0186300	LOC_Os02g09330	none	cytochrome P450, putative, expressed	.	.	4.13885	0.000948373	Up
None	LOC_Os04g17510	none	retrotransposon protein, putative, unclassified, expressed	.	.	4.1341	0.00712622	Up
Os01g0262401	None	Hypothetical genes.	none	.	.	4.05916	1.13315e-08	Up
Os02g0459400	None	Hypothetical protein.	none	.	.	3.89643	0.000741945	Up
Os07g0580700	LOC_Os07g39240	Integrin alpha chain, C-terminal cytoplasmic region, conserved site domain containing protein.	expressed protein	.	.	3.88593	0.000454289	Up
Os05g0425600	None	Hypothetical protein.	none	.	.	3.83541	0.00186465	Up
Os11g0657900	LOC_Os11g43700	Similar to NB-ARC domain containing protein.	RGH1A, putative, expressed	.	OsRYMV3, RYMV3	3.55776	5.91485e-29	Up
Os05g0506800	LOC_Os05g43120	Hypothetical conserved gene.	GDSL-like lipase/acylhydrolase, putative, expressed	.	GELP72, OsGELP72	3.52589	0.00144713	Up
Os10g0438301	None	Hypothetical conserved gene.	none	.	.	3.18391	0.00739165	Up
Os11g0677000	LOC_Os11g45180	Similar to NB-ARC domain containing protein, expressed.	NBS-LRR disease resistance protein, putative, expressed	.	.	3.02961	8.4564e-18	Up
None	LOC_Os10g09000	none	expressed protein	.	.	2.93471	0.00584434	Up
Os04g0165900	LOC_Os04g08370	Conserved hypothetical protein.	Leucine Rich Repeat family protein, expressed	.	.	2.92329	1.52883e-08	Up
Os11g0677050	None	Non-protein coding transcript.	none	.	.	2.91343	3.50999e-07	Up
None	LOC_Os12g39300	none	cytochrome P450, putative, expressed	.	.	2.79913	0.00267085	Up
Os07g0560700	None	Hypothetical conserved gene.	none	.	.	2.79055	0.001801	Up
Os01g0880800	LOC_Os01g65830	Similar to Acyl-[acyl-carrier-protein] desaturase, chloroplast precursor (EC 1.14.19.2) (Stearoyl-ACP desaturase).	acyl-desaturase, chloroplast precursor, putative, expressed	.	.	2.64714	0.00126745	Up
Os02g0514150	None	Hypothetical conserved gene.	none	.	.	2.63348	0.00612672	Up
Os10g0562900	LOC_Os10g41330	Non-protein coding transcript.	AP2 domain containing protein, expressed	ERF	AP2/EREBP116, AP2/EREBP#116, DERF12, ERF96, OsAP2, OsAP2.1, OsAP2.2, OsDERF12, OsERF096, OsERF#096, OsERF36, OsERF96	2.58852	1.49995e-06	Up
Os01g0956300	None	Hypothetical protein.	none	.	.	2.57048	4.38563e-08	Up
Os09g0511200	LOC_Os09g33640	Conserved hypothetical protein.	expressed protein	.	.	2.56788	0.0042796	Up
Os10g0568100	LOC_Os10g41860	Domain of unknown function DUF828 domain containing protein.	expressed protein	.	OsSTA248	2.47318	0.00471844	Up
Os09g0425300	LOC_Os09g25700	Conserved hypothetical protein.	TsetseEP precursor, putative, expressed	.	.	2.46518	0.000495418	Up
Os03g0234000	LOC_Os03g13150	Non-symbiotic hemoglobin 3 (rHb3) (ORYsa GLB1c).	non-symbiotic hemoglobin 2, putative, expressed	.	Hb3, HB3, NSHB3, OsNSHB3, OsPgb1.3, Pgb1.3	2.46234	0.00710118	Up
Os11g0308266	None	Non-protein coding transcript.	none	.	.	2.34781	0.000182285	Up
Os05g0186300	LOC_Os05g09440	Similar to NADP-malic enzyme.	NADP-dependent malic enzyme, chloroplast precursor, putative, expressed	.	cytME2, OscytME2	2.29519	3.25289e-15	Up
Os05g0103800	LOC_Os05g01330	Conserved hypothetical protein.	expressed protein	.	.	2.28699	1.18865e-22	Up
None	LOC_Os10g29800	none	expressed protein	.	.	2.17453	0.00643076	Up
Os11g0676100	LOC_Os11g44990	Similar to NB-ARC domain containing protein, expressed.	NB-ARC domain containing protein, expressed	.	.	2.15435	3.85232e-12	Up
Os01g0660000	None	Conserved hypothetical protein.	none	.	.	2.13523	0.00230268	Up
Os10g0419400	LOC_Os10g28350	Acireductone dioxygenase, Ethylene synthesis, Abiotic stress response	1,2-dihydroxy-3-keto-5-methylthiopentene dioxygenase protein, putative, expressed	.	ARD1, IDI1, OsARD1, OsIDI1, OsIDI1L/OsARD1, sip2, Sip2, SIP2	2.135	0.000206363	Up
Os07g0538000	LOC_Os07g35350	Similar to hydrolase, hydrolyzing O-glycosyl compounds.	glucan endo-1,3-beta-glucosidase precursor, putative, expressed	.	.	2.12637	1.00053e-07	Up
None	LOC_Os10g31690	none	glycine-rich cell wall structural protein 2 precursor, putative, expressed	.	.	2.10048	0.00671414	Up
Os01g0106300	LOC_Os01g01650	Similar to Isoflavone reductase homolog IRL (EC 1.3.1.-).	isoflavone reductase homolog IRL, putative, expressed	.	.	2.09326	1.29046e-06	Up
Os12g0528801	None	Hypothetical gene.	none	.	.	2.01123	3.38921e-06	Up
Os08g0506000	LOC_Os08g39560	Ovarian tumour, otubain domain containing protein.	OTU-like cysteine protease family protein, putative, expressed	.	.	1.81695	0.000877562	Up
Os11g0491600	LOC_Os11g29920	Hypothetical conserved gene.	NB-ARC domain containing protein, expressed	.	.	1.81091	0.00508057	Up
Os08g0124500	LOC_Os08g03020	Similar to Resistance protein candidate (Fragment).	lectin-like receptor kinase 1, putative, expressed	.	RLK	1.79217	9.39765e-06	Up
Os01g0882800	LOC_Os01g66010	Similar to Amino acid carrier (Fragment).	amino acid transporter, putative, expressed	.	AAP11E, AAP8, OsAAP11E, OsAAP8	1.76072	0.000644762	Up
Os05g0305200	LOC_Os05g23950	Similar to TRAF-type zinc finger family protein.	TRAF-type zinc finger family protein, expressed	.	.	1.7527	1.31377e-11	Up
None	LOC_Os10g31530	none	glycine-rich cell wall protein, putative, expressed	.	.	1.69334	0.00125723	Up
Os03g0105500	LOC_Os03g01520	Conserved hypothetical protein.	expressed protein	.	.	1.67035	3.84439e-05	Up
Os06g0547100	LOC_Os06g35490	Similar to peroxidase 52.	peroxidase precursor, putative, expressed	.	prx87	1.66226	0.000619279	Up
Os07g0664200	LOC_Os07g46910	Short-chain dehydrogenase/reductase SDR domain containing protein.	sex determination protein tasselseed-2, putative, expressed	.	.	1.62134	3.16975e-15	Up
Os07g0282401	LOC_Os07g18158	Similar to Aldehyde oxidase.	aldehyde oxidase, putative, expressed	.	.	1.62112	0.000240529	Up
Os02g0807900	LOC_Os02g56380	Conserved hypothetical protein.	OsWAK21 - OsWAK receptor-like cytoplasmic kinase OsWAK-RLCK, expressed	.	OsWAK21, WAK21	1.59862	0.00276962	Up
Os04g0460400	LOC_Os04g38690	Uncharacterised protein family UPF0497, trans-membrane plant subgroup domain containing protein.	membrane associated DUF588 domain containing protein, putative, expressed	.	CASP5, OsCASP5	1.56781	0.000122689	Up
None	LOC_Os07g44250	none	dirigent, putative, expressed	.	.	1.52414	1.4539e-07	Up
Os09g0497100	LOC_Os09g32210	Similar to Pumilio RBD (Fragment).	pumilio-family RNA binding repeat containing protein, expressed	.	.	1.50971	3.31463e-05	Up
Os11g0435500	LOC_Os11g24800	Similar to alkaline alpha galactosidase 3.	expressed protein	.	.	1.49015	0.00267233	Up
Os03g0233900	LOC_Os03g13140	Non-symbiotic hemoglobin, Phytoglobin, Response to low mineral nutrients and abiotic stresses	non-symbiotic hemoglobin 2, putative, expressed	.	GLB1A, hb1, Hb1, HB1, nsHb, nsHb1, ORYsa GLB1a, OsHB1, OsNSHB1, OsPgb1.1, Pgb1.1, rHb1	1.48602	7.04227e-06	Up
Os04g0125700	LOC_Os04g03579	Concanavalin A-like lectin/glucanase domain containing protein.	protein kinase, putative, expressed	.	.	1.41501	6.37382e-09	Up
Os10g0551800	LOC_Os10g40430	Root-specific protein (RCc2 protein).	LTPL139 - Protease inhibitor/seed storage/LTP family protein precursor, expressed	.	HyP/GRP13, HyPRP13, HyPRP35, OsHyPRP13, OsHyPRP35, OsRCg2, RCc2, RCg2	1.41132	0.00876911	Up
Os01g0533900	LOC_Os01g34970	Similar to Multidrug resistance protein 1 homolog.	MDR-like ABC transporter, putative, expressed	.	ABCB2, MDR6, OsABCB2, OsABCB2_1, OsABCB2_2, OsMDR6, OsPGP2	1.39435	8.3052e-16	Up
None	LOC_Os12g12190	none	expressed protein	.	.	1.36746	0.007211	Up
Os09g0469600	None	Non-protein coding transcript.	none	.	.	1.35699	0.00424857	Up
None	ChrSy.fgenesh.gene.21	none	none	.	.	1.35323	9.70896e-06	Up
None	LOC_Os01g57030	none	expressed protein	.	.	1.30661	0.00181164	Up
Os04g0526600	LOC_Os04g44470	Similar to Alpha-amylase/subtilisin inhibitor (RASI).	KUN1 - Kunitz-type trypsin inhibitor precursor, expressed	.	OsEnS-69, RASI	1.30626	0.00428314	Up
Os07g0105000	LOC_Os07g01440	Cupredoxin domain containing protein.	plastocyanin-like domain containing protein, putative, expressed	.	OsUCL20, UCL20	1.2948	0.00612672	Up
Os04g0249600	LOC_Os04g17660	Similar to senescence-associated protein DIN1.	rhodanese-like domain containing protein, putative, expressed	.	HAC1 -2, OsHAC1 -2, OsRhST, OsStr6, RLD, STR6	1.24886	0.000749576	Up
None	LOC_Os11g01340	none	omega-3 fatty acid desaturase, chloroplast precursor, putative, expressed	.	.	1.24461	0.00349185	Up
Os11g0213000	LOC_Os11g10710	Similar to Protein kinase domain containing protein, expressed.	protein kinase domain containing protein, expressed	.	OsRLCK318, OsWD40-188, RLCK318	1.24398	0.00155864	Up
Os02g0106100	LOC_Os02g01590	Vacuolar acid invertase, Sugar metabolism, Regulation of grain size	glycosyl hydrolases, putative, expressed	.	INV3, OsINV3, OSINV3, OsVIN2, SGS1, VIN2, VINV	1.241	0.00398472	Up
Os06g0546500	LOC_Os06g35480	Similar to Class III peroxidase GvPx2b (Fragment).	peroxidase precursor, putative, expressed	.	prx88	1.23664	0.00428009	Up
Os08g0459300	LOC_Os08g35710	Conserved hypothetical protein.	expressed protein	.	.	1.23038	0.0004265	Up
Os02g0743450	None	Hypothetical protein.	none	.	.	1.20845	0.00423091	Up
Os05g0541750	None	Hypothetical gene.	none	.	OsAGPEP3	1.20558	0.000635814	Up
Os06g0568101	None	Hypothetical gene.	none	.	.	1.20334	0.00166398	Up
Os08g0124700	LOC_Os08g03070	Similar to Resistance protein candidate (Fragment).	lectin-like receptor kinase 1, putative, expressed	.	.	1.19864	1.43757e-05	Up
Os05g0513600	LOC_Os05g43800	Conserved hypothetical protein.	expressed protein	.	.	1.18652	0.00180794	Up
Os08g0101900	LOC_Os08g01160	UPF0497 membrane protein 2.	membrane associated DUF588 domain containing protein, putative, expressed	.	CASP2, OsCASP2	1.17123	0.000795054	Up
None	LOC_Os12g34108	none	ATP synthase protein 9, mitochondrial, putative, expressed	.	.	1.1685	0.00730459	Up
Os02g0689000	LOC_Os02g46360	Pectinesterase inhibitor domain containing protein.	invertase/pectin methylesterase inhibitor family protein, putative, expressed	.	.	1.16492	0.00715019	Up
Os11g0644700	LOC_Os11g42500	Plant disease resistance response protein family protein.	dirigent, putative, expressed	.	.	1.15336	0.000146228	Up
Os01g0842400	LOC_Os01g62480	Similar to Laccase (EC 1.10.3.2).	laccase precursor protein, putative, expressed	.	LAC17, LAC4, lacc, OsLAC17, OsLAC4, Oslacc	1.14665	0.00475762	Up
Os10g0155100	LOC_Os10g06680	Curculin-like (mannose-binding) lectin domain containing protein.	expressed protein	.	.	1.14246	0.00109653	Up
Os07g0638500	LOC_Os07g44450	Similar to Dirigent-like protein (Fragment).	dirigent, putative, expressed	.	.	1.13884	0.00228113	Up
Os03g0118800	LOC_Os03g02710	Similar to Hydroxymethylglutaryl-CoA synthase.	hydroxymethylglutaryl-CoA synthase, putative, expressed	.	.	1.13876	0.000535529	Up
Os11g0107600	LOC_Os11g01610	Similar to prenylated Rab receptor 2.	prenylated rab acceptor, putative, expressed	.	.	1.1384	0.00330892	Up
Os06g0678800	LOC_Os06g46500	Similar to Pollen-specific protein NTP303 precursor.	monocopper oxidase, putative, expressed	.	.	1.13044	0.00719352	Up
Os08g0547800	LOC_Os08g43430	Alpha/beta hydrolase fold-3 domain containing protein.	CXE carboxylesterase, putative, expressed	.	.	1.12593	0.00573748	Up
Os09g0535400	LOC_Os09g36490	Curculin-like (mannose-binding) lectin domain containing protein.	expressed protein	.	.	1.12504	0.000173229	Up
Os03g0297800	LOC_Os03g18630	Similar to Leucine Rich Repeat family protein, expressed.	receptor-like kinase RHG1, putative, expressed	.	.	1.1249	0.00344061	Up
None	LOC_Os12g07560	none	expressed protein	.	.	1.11217	0.00961969	Up
Os03g0297900	LOC_Os03g18640	Similar to laccase 90c.	laccase precursor protein, putative, expressed	.	LAC12, OsLAC12	1.10436	2.5832e-05	Up
Os06g0231050	LOC_Os06g12500	Uncharacterised protein family UPF0497, trans-membrane plant subgroup domain containing protein.	membrane associated DUF588 domain containing protein, putative, expressed	.	CASP3, OsCASP3	1.10421	0.000582438	Up
Os05g0563600	LOC_Os05g48900	FAS1 domain domain containing protein.	fasciclin domain containing protein, expressed	.	FLA6, OsFLA6	1.10107	0.00130754	Up
Os07g0112700	LOC_Os07g02200	Cupredoxin domain containing protein.	plastocyanin-like domain containing protein, putative, expressed	.	ENODL19, OsENODL19	1.08767	0.00171764	Up
Os06g0247900	LOC_Os06g13830	Similar to Endo-beta-1, 4-glucanase precursor (EC 3.2.1.4).	endoglucanase, putative, expressed	.	GH9B9, OsGH9B9	1.08559	0.00113626	Up
Os03g0849500	LOC_Os03g63240	Similar to BPH14-1.	disease resistance protein, putative, expressed	.	.	1.08338	0.0093186	Up
Os10g0317900	LOC_Os10g16974	Chrysoeriol 5'-Hydroxylase, Flavonoid B-ring hydroxylase, Tricin biosynthesis	cytochrome P450, putative, expressed	.	C5'H, CYP75B4, OsC5'H, OsCYP75B4	1.07676	0.000199306	Up
Os10g0552600	LOC_Os10g40510	Similar to Tfm5 protein.	LTPL144 - Protease inhibitor/seed storage/LTP family protein precursor, expressed	.	HyP/GRP18, HYPRP18, HyPRP39, OsHyPRP18, OsHyPRP39	1.07611	0.00267233	Up
Os09g0482761	None	Conserved hypothetical protein.	none	.	.	1.07345	0.0093186	Up
Os06g0683700	LOC_Os06g46970	Similar to wound induced protein.	wound induced protein, putative, expressed	.	.	1.0706	0.000284066	Up
Os04g0613200	LOC_Os04g52320	Pectin lyase fold/virulence factor domain containing protein.	QRT3, putative, expressed	.	.	1.06557	0.00196222	Up
Os06g0129000	LOC_Os06g03820	Hypothetical conserved gene.	expressed protein	.	.	1.06326	0.00237089	Up
Os03g0803500	LOC_Os03g58890	Similar to Prolyl 4-hydroxylase alpha-1 subunit-like protein.	oxidoreductase, putative, expressed	.	.	1.05989	0.0035279	Up
Os01g0195400	LOC_Os01g09880	Harpin-induced 1 domain containing protein.	harpin-induced protein 1 domain containing protein, expressed	.	.	1.0557	0.00136511	Up
Os06g0115500	LOC_Os06g02510	Similar to 60S ribosomal protein L13 (BBC1 protein homolog).	ribosomal protein L13, putative, expressed	.	.	1.05277	0.000925779	Up
Os05g0516800	LOC_Os05g44070	Similar to Ras-related protein RIC2.	ras-related protein, putative, expressed	.	OsRab11D3	1.05091	0.000442825	Up
Os01g0695100	LOC_Os01g50030	Similar to Phosphoethanolamine N-methyltransferase.	CPuORF25 - conserved peptide uORF-containing transcript, expressed	.	OsPEAMT1	1.05049	0.00230037	Up
Os01g0155300	LOC_Os01g06250	Similar to dirigent-like protein.	dirigent, putative, expressed	.	.	1.04788	0.00131238	Up
Os02g0658100	LOC_Os02g44080	Similar to tonoplast intrinsic protein2.	aquaporin protein, putative, expressed	.	OsTIP2 -1, TIP2, TIP2-1, TIP2 -1	1.04408	0.00897307	Up
Os01g0243700	LOC_Os01g14140	Similar to Beta-1, 3-glucanase-like protein.	X8 domain containing protein, expressed	.	.	1.03548	0.00142452	Up
Os05g0208050	None	Hypothetical gene.	none	.	.	1.03501	0.00432161	Up
Os06g0109500	LOC_Os06g01990	Similar to Beta-phosphoglucomutase.	phosphoglycolate phosphatase, plasmid, putative, expressed	.	.	1.01933	0.000518453	Up
Os05g0503500	None	Non-protein coding transcript.	none	.	.	1.01929	0.00612672	Up
Os05g0569800	LOC_Os05g49470	Tho complex subunit 7 domain containing protein.	THO complex subunit 7, putative, expressed	.	.	1.01286	0.00445785	Up
Os01g0894300	LOC_Os01g66940	Similar to Fructokinase 1.	kinase, pfkB family, putative, expressed	.	OsFK2, OsFKI	1.01052	0.00500758	Up
Os09g0539800	LOC_Os09g36860	Similar to Acyl carrier protein III, chloroplast precursor (ACP III).	acyl carrier protein, putative, expressed	.	.	1.00822	5.81422e-07	Up
Os02g0831700	LOC_Os02g58500	Low-molecular-weight calcium-dependent phospholipase A2	phospholipase A2, putative, expressed	.	PLA2-I	1.0031	4.27886e-06	Up
None	LOC_Os12g16290	none	isoflavone reductase, putative, expressed	.	.	-1.00275	2.83949e-06	Down
Os06g0538400	LOC_Os06g34730	Conserved hypothetical protein.	expressed protein	.	.	-1.00539	0.00823583	Down
Os04g0583200	LOC_Os04g49370	Conserved hypothetical protein.	expressed protein	.	O3L1, OsO3L1	-1.00985	0.00159325	Down
Os01g0248300	LOC_Os01g14550	Similar to Pathogen-related protein.	pathogen-related protein, putative, expressed	.	.	-1.01467	0.00330892	Down
Os05g0445900	LOC_Os05g37350	5-methylcytosine DNA glycosylase/lyase, Demethylation of retrotransposon Tos17, Promotion of Tos17 transposition, Seed development	hhH-GPD superfamily base excision DNA repair protein, expressed	.	DME2, DNG701, ROS1c, ROS1C	-1.01711	0.000339374	Down
Os11g0485500	LOC_Os11g29500	Hypothetical protein.	expressed protein	.	.	-1.01809	2.63192e-12	Down
Os08g0460600	LOC_Os08g35860	Similar to Cytokinin dehydrogenase 11.	cytokinin dehydrogenase precursor, putative, expressed	.	CKX11, OsCKX11	-1.01933	0.000664181	Down
Os08g0101700	LOC_Os08g01140	Similar to Cytochrome b561 (Fragment).	cytochrome b561, putative, expressed	.	.	-1.02287	0.00371405	Down
Os02g0630000	LOC_Os02g41910	F-box domain, cyclin-like domain containing protein.	OsFBO12 - F-box and other domain containing protein, expressed	.	Os_F0177, OsFbox102	-1.02622	0.00481314	Down
Os06g0559400	LOC_Os06g36390	Conserved hypothetical protein.	expressed protein	.	O3L2, OsO3L2	-1.02645	0.00996377	Down
Os08g0112700	LOC_Os08g02070	MADS-box transcription factor, Regulator of both biotic and abiotic stress responses	OsMADS26 - MADS-box family gene with MIKCc type-box, expressed	MIKC_MADS	FDRMADS3, MADS26, OsMADS26, RMADS220	-1.02755	1.04602e-07	Down
Os12g0570400	LOC_Os12g38250	Conserved hypothetical protein.	expressed protein	.	.	-1.02805	0.00172661	Down
Os01g0975900	LOC_Os01g74450	Similar to Tonoplast membrane integral protein ZmTIP1-2.	aquaporin protein, putative, expressed	.	OsTIP1 -2, TIP1, TIP1-2, TIP1 -2, TIP1.2	-1.02815	0.000991862	Down
None	LOC_Os09g21802	none	expressed protein	.	.	-1.03305	0.00346375	Down
Os09g0458800	LOC_Os09g28500	EF hand domain containing protein.	EF hand family protein, putative, expressed	.	.	-1.03863	0.00358352	Down
Os02g0203200	None	Hypothetical protein.	none	.	.	-1.04147	0.00246983	Down
Os11g0182100	LOC_Os11g07950	Protein of unknown function DUF688 domain containing protein.	expressed protein	.	.	-1.04287	0.00359346	Down
Os12g0171250	LOC_Os12g07370	Non-protein coding transcript.	csAtPR5, putative, expressed	.	.	-1.04563	0.00730459	Down
Os03g0231000	LOC_Os03g12860	Conserved hypothetical protein.	homeobox associated leucine zipper, putative, expressed	HD-ZIP	HOX19, Oshox19, OsHox19	-1.04826	0.00358131	Down
Os05g0215700	LOC_Os05g12481	Conserved hypothetical protein.	expressed protein	.	.	-1.04832	1.86106e-05	Down
Os04g0583101	LOC_Os04g49350	Pentatricopeptide repeat domain containing protein.	PPR repeat domain containing protein, putative, expressed	.	.	-1.05384	0.00752281	Down
Os09g0511600	LOC_Os09g33680	Transglucosidase	Os9bglu31 - beta-glucosidase, dhurrinase, similar to G. max hydroxyisourate hydrolase, expressed	.	BGLU31, Os9bglu31, Os9BGlu31	-1.05738	0.00500758	Down
Os02g0305700	LOC_Os02g20310	Armadillo-type fold domain containing protein.	expressed protein	.	.	-1.06083	6.0812e-10	Down
Os02g0671100	LOC_Os02g44990	F-box domain protein, Regulation of root growth, Negative role in response to abiotic stress	OsFBDUF13 - F-box and DUF domain containing protein, expressed	.	MAIF1, Os_F0528, OsFbox104	-1.06247	0.000535305	Down
Os01g0781100	LOC_Os01g57270	Similar to NBS-LRR protein (Fragment).	disease resistance RPP13-like protein 1, putative, expressed	.	.	-1.06416	0.00718243	Down
None	LOC_Os07g46950	none	ligA, putative, expressed	.	.	-1.06615	0.00623002	Down
Os01g0524500	LOC_Os01g34060	Conserved hypothetical protein.	MYB family transcription factor, putative, expressed	MYB_related	MYBS1, OsMYBS1, Os-MYBS1	-1.06745	0.003193	Down
Os04g0567200	LOC_Os04g47930	Uncharacterised protein family UPF0005 domain containing protein.	aluminum-activated malate transporter, putative, expressed	.	ALMT8, OsALMT8	-1.06985	0.0016251	Down
Os02g0593500	LOC_Os02g38020	Low-affinity Pi transporter, UV-B tolerance, Pi homeostasis, Flavonoids homeostasis	inorganic phosphate transporter 2-1, chloroplast precursor, putative, expressed	.	OsPHT2 -1, OsPT14, PHT2 -1, PT14	-1.07088	0.00767553	Down
Os05g0514800	LOC_Os05g43895	Hypothetical conserved gene.	expressed protein	.	.	-1.07095	0.00189147	Down
Os02g0725200	LOC_Os02g49326	SET domain containing protein.	SET domain-containing protein, putative, expressed	.	OsSET12	-1.07239	0.00375947	Down
Os01g0138800	LOC_Os01g04620	Peptidase C26 domain containing protein.	transposon protein, putative, unclassified, expressed	.	.	-1.07587	4.10656e-05	Down
Os03g0159900	LOC_Os03g06390	Hypothetical conserved gene.	expressed protein	.	.	-1.07778	0.00157016	Down
Os09g0484900	LOC_Os09g31130	Sodium/sulphate symporter family protein.	citrate transporter, putative, expressed	.	.	-1.07996	0.0017075	Down
Os12g0230100	LOC_Os12g12850	Similar to ATP-dependent Clp protease ATP-binding subunit clpA homolog, chloroplast precursor (Fragment).	ATP-dependent Clp protease ATP-binding subunit clpA homolog,chloroplast precursor, putative, expressed	.	.	-1.09438	0.000564347	Down
Os09g0272900	LOC_Os09g10054	Disease resistance protein domain containing protein.	disease resistance protein RPS2, putative, expressed	.	.	-1.09985	0.00455765	Down
Os02g0549700	LOC_Os02g34470	Hypothetical conserved gene.	expressed protein	.	.	-1.1044	0.00515397	Down
Os09g0518200	LOC_Os09g34250	UDP-glucuronosyl/UDP-glucosyltransferase family protein.	UDP-glucoronosyl and UDP-glucosyl transferase domain containing protein, expressed	.	OsSGT, SGT, UGT74H3	-1.12469	0.000590548	Down
Os02g0580900	None	TGF-beta receptor, type I/II extracellular region family protein.	none	.	OsNRT1.3A	-1.13131	0.00127223	Down
Os01g0102900	LOC_Os01g01340	Light-regulated protein, Regulation of light-dependent attachment of LEAF-TYPE FERREDOXIN-NADP+ OXIDOREDUCTASE (LFNR) to the thylakoid membrane	light-induced protein 1-like, putative, expressed	.	Lir1, LIR1, OsLIR1, Os-LIR1	-1.13335	0.00177688	Down
Os01g0383100	LOC_Os01g28600	Hypothetical conserved gene.	exo70 exocyst complex subunit family protein, putative, expressed	.	EXO70FX7, OrysaFX7_Exo70, OsExo70FX7, OsEXO70FX7	-1.15121	0.00274001	Down
Os02g0588700	LOC_Os02g37610	Conserved hypothetical protein.	expressed protein	.	.	-1.15235	0.000841518	Down
Os12g0186600	LOC_Os12g08564	Conserved hypothetical protein.	retrotransposon protein, putative, unclassified, expressed	.	.	-1.15279	1.69425e-09	Down
Os04g0620600	LOC_Os04g52950	Similar to NOI protein.	nitrate-induced NOI protein, expressed	.	OsSTA132	-1.15345	0.00699082	Down
None	LOC_Os12g16220	none	nmrA-like family domain containing protein, expressed	.	.	-1.15457	0.000551245	Down
Os12g0171500	None	Conserved hypothetical protein.	none	.	.	-1.15558	0.000949398	Down
Os07g0613000	LOC_Os07g42160	RelA/SpoT protein domain containing protein.	HD domain containing protein, putative, expressed	.	.	-1.15905	0.00321798	Down
None	LOC_Os12g41650	none	helix-loop-helix DNA-binding domain containing protein, expressed	bHLH	.	-1.16162	0.00203603	Down
Os06g0147100	LOC_Os06g05440	Similar to cDNA clone:J023088C01, full insert sequence.	expressed protein	.	.	-1.16656	3.31463e-05	Down
Os08g0502700	LOC_Os08g39300	Pyridoxal phosphate-dependent transferase, major region, subdomain 1 domain containing protein.	aminotransferase, putative, expressed	.	.	-1.1691	1.13631e-05	Down
Os07g0556200	LOC_Os07g37030	Rieske [2Fe-2S] region domain containing protein.	cytochrome b6-f complex iron-sulfur subunit, chloroplast precursor, putative, expressed	.	OsPETC, PetC	-1.16968	0.00126074	Down
Os10g0210500	LOC_Os10g14920	Protein of unknown function DUF6, transmembrane domain containing protein.	integral membrane protein DUF6 containing protein, expressed	.	OsUMAMIT15, UMAMIT15	-1.17095	4.01557e-05	Down
Os01g0782100	LOC_Os01g57340	Protein with NBS (nucleotide-binding site) and LRR(leucine-rich repeat), Race-specific resistance to blast	rp1, putative, expressed	.	Pi sh, Pish, Pi-sh, PISH, Pish(t)	-1.17257	0.00172092	Down
Os03g0171700	LOC_Os03g07540	Basic helix-loop-helix dimerisation region bHLH domain containing protein.	bHLH family protein, putative, expressed	bHLH	bHLH153, BUL2, ILI3, OsbHLH153, OsBUL2, OsILI3	-1.17858	0.00998618	Down
None	LOC_Os08g08440	none	expressed protein	.	.	-1.1788	0.0032656	Down
Os04g0525000	LOC_Os04g44340	Protein of unknown function DUF177 domain containing protein.	expressed protein	.	.	-1.18106	0.00726478	Down
Os01g0135900	LOC_Os01g04350	Similar to Cytosolic class I small heat shock protein 3C (Fragment).	hsp20/alpha crystallin family protein, putative, expressed	.	HSP17.9B, Oshsp17.9B., OsHsp17.9B	-1.1872	0.000591605	Down
Os04g0447700	LOC_Os04g37490	Similar to Polyketide reductase.	oxidoreductase, aldo/keto reductase family protein, putative, expressed	.	.	-1.18861	0.00344672	Down
Os07g0180300	LOC_Os07g08290	Protein of unknown function DUF594 family protein.	expressed protein	.	.	-1.19405	0.000235906	Down
Os02g0232000	LOC_Os02g13800	Similar to Heat shock transcription factor 29 (Fragment).	HSF-type DNA-binding domain containing protein, expressed	HSF	HSF05, HSF5, HSfC2a, HSFC2A, OsHsf-05, OsHSF5, OsHsfC2a	-1.20088	0.00440295	Down
Os08g0545700	LOC_Os08g43230	Similar to TraB protein-related.	TraB family protein, putative, expressed	.	.	-1.20119	0.000922845	Down
Os10g0456000	None	Hypothetical protein.	none	.	.	-1.20468	0.00144713	Down
None	LOC_Os03g21660	none	transposon protein, putative, unclassified, expressed	FAR1	.	-1.2058	0.000680697	Down
None	LOC_Os03g02590	none	peroxisomal biogenesis factor 11, putative, expressed	.	.	-1.21488	0.000183755	Down
Os10g0456100	LOC_Os10g31780	Similar to Brn1-like protein.	oxidoreductase, short chain dehydrogenase/reductase family domain containing protein, expressed	.	.	-1.21741	0.000644762	Down
Os11g0120300	LOC_Os11g02750	Protein of unknown function DUF567 family protein.	DUF567 domain containing protein, putative, expressed	.	.	-1.21956	0.00300673	Down
Os05g0406100	LOC_Os05g33630	Inosine/uridine-preferring nucleoside hydrolase domain containing protein.	inosine-uridine preferring nucleoside hydrolase family protein, putative, expressed	.	.	-1.22096	0.0042328	Down
Os05g0555300	LOC_Os05g48160	Similar to electron carrier/ electron transporter/ iron ion binding protein.	2Fe-2S iron-sulfur cluster binding domain containing protein, expressed	.	.	-1.22137	0.0050899	Down
Os11g0256900	LOC_Os11g15040	SAM dependent carboxyl methyltransferase family protein.	S-adenosyl-L-methionine:benzoic acid/salicylic acid carboxyl methyltransferase, putative, expressed	.	.	-1.2232	0.00536773	Down
Os10g0530400	LOC_Os10g38700	Similar to Glutathione-S-transferase Cla47.	glutathione S-transferase, putative, expressed	.	GSTU23, OsGSTU23	-1.22369	0.00344433	Down
Os03g0826800	LOC_Os03g61150	Conserved hypothetical protein.	expressed protein	.	.	-1.22905	0.00354265	Down
Os08g0249000	LOC_Os08g15050	Zinc finger, B-box domain containing protein.	CCT/B-box zinc finger protein, putative, expressed	CO-like	BBX25, CCT29, OsBBX25, OsCCT29, OsG	-1.23755	0.00105846	Down
Os09g0396900	LOC_Os09g23300	Protein of unknown function DUF125, transmembrane family protein.	integral membrane protein, putative, expressed	.	OsVIT1, OsVIT2, VIT1, VIT2	-1.2445	2.7542e-05	Down
Os06g0716100	LOC_Os06g50230	Similar to Chaperone protein dnaJ.	expressed protein	.	.	-1.24734	9.09272e-05	Down
Os10g0348900	None	Hypothetical protein.	none	.	.	-1.25358	0.00330979	Down
Os01g0221000	None	Hypothetical protein.	none	.	.	-1.25931	0.00303943	Down
Os06g0291800	LOC_Os06g18850	Conserved hypothetical protein.	cadmium tolerance factor, putative, expressed	.	.	-1.27771	0.00303302	Down
Os05g0439000	LOC_Os05g36310	Similar to RING-H2 finger protein ATL1O (RING-H2 finger protein ATL11).	zinc finger, C3HC4 type domain containing protein, expressed	.	.	-1.28136	0.000232935	Down
Os12g0168700	LOC_Os12g07110	Long-chain acyl-CoA synthetase, Starch degradation, Plant growth	acyl-CoA synthetase protein, putative, expressed	.	LACS1, LACS9, OsLACS1, OsLACS9	-1.28265	0.00644487	Down
Os05g0519300	LOC_Os05g44300	Protein of unknown function DUF506, plant family protein.	plant-specific domain TIGR01615 family protein, expressed	.	.	-1.28537	0.00174131	Down
Os05g0454500	LOC_Os05g38040	Conserved hypothetical protein.	expressed protein	.	.	-1.28932	9.71842e-07	Down
Os05g0375400	LOC_Os05g31140	Endo-(1, 3 -1, 4)-&beta --glucanase, Response to wounding, methyl jasmonate, abscisicacid and ethephon	glycosyl hydrolases family 17, putative, expressed	.	Gns1, OsEGL1, OsPR2	-1.29969	0.000240529	Down
Os10g0492900	LOC_Os10g35070	Similar to alpha-galactosidase.	alpha-galactosidase precursor, putative, expressed	.	.	-1.32931	0.000145451	Down
Os07g0432333	LOC_Os07g25060	Similar to Thionin-like peptide.	thionin-like peptide, putative, expressed	.	.	-1.33015	1.61858e-10	Down
Os11g0269700	LOC_Os11g16924	Hypothetical protein.	expressed protein	.	.	-1.33496	5.93077e-05	Down
Os05g0501400	LOC_Os05g42210	Similar to Receptor-like protein kinase 5.	serine/threonine-protein kinase receptor precursor, putative, expressed	.	.	-1.34475	0.00441838	Down
Os02g0147300	LOC_Os02g05410	Hypothetical conserved gene.	splicing factor 3B subunit 1, putative, expressed	.	.	-1.3663	4.1881e-07	Down
Os12g0592900	LOC_Os12g40180	Conserved hypothetical protein.	expressed protein	.	.	-1.37214	0.00659413	Down
Os02g0134300	LOC_Os02g04160	Protein of unknown function DUF701, zinc-binding putative family protein.	transcription elongation factor 1, putative, expressed	.	OsTEF1	-1.38583	0.00174821	Down
Os02g0673100	LOC_Os02g45160	Aluminum-activated malate transporter, Maintenance of panicle size and grain yield	aluminum-activated malate transporter, putative, expressed	.	ALMT7, OsALMT7, PAAB1-1	-1.39098	0.000228323	Down
None	LOC_Os01g37360	none	retrotransposon protein, putative, Ty3-gypsy subclass, expressed	.	.	-1.39134	0.000518453	Down
Os01g0235100	LOC_Os01g13390	Similar to predicted protein.	expressed protein	.	.	-1.39168	0.00544141	Down
Os10g0525500	LOC_Os10g38150	Similar to glutathione transferase31.	glutathione S-transferase, N-terminal domain containing protein, expressed	.	GSTU21, OsGSTU21	-1.39251	0.000284066	Down
Os06g0731200	LOC_Os06g51460	Similar to ABC transporter-like protein.	white-brown complex homolog protein, putative, expressed	.	ABCG16, OsABCG16, OsABCG16_1, OsABCG16_2, OsSTA183	-1.39797	0.000708347	Down
Os01g0359600	LOC_Os01g25740	Disease resistance protein domain containing protein.	powdery mildew resistance protein PM3F, putative, expressed	.	.	-1.40069	0.00198757	Down
Os06g0318600	LOC_Os06g21380	Peptidase S41 domain containing protein.	OsCttP3 - Putative C-terminal processing peptidase homologue, expressed	.	CTTP3, OsCttP3	-1.4107	0.000218557	Down
Os07g0430501	None	Similar to Thionin-like peptide.	none	.	.	-1.41373	0.00264308	Down
Os11g0210400	LOC_Os11g10490	none	transposon protein, putative, CACTA, En/Spm sub-class, expressed	.	.	-1.42236	0.00122213	Down
None	LOC_Os11g24330	none	retrotransposon protein, putative, Ty1-copia subclass	.	.	-1.42294	0.00912514	Down
Os02g0730000	LOC_Os02g49720	Similar to Mitochondrial aldehyde dehydrogenase.	aldehyde dehydrogenase, putative, expressed	.	Aldh2a, ALDH2a, ALDH2A, ALDH2B5, OsALDH2a, OsALDH2B5, OsSTA73	-1.43745	6.01102e-05	Down
None	LOC_Os01g37350	none	retrotransposon protein, putative, Ty3-gypsy subclass, expressed	.	.	-1.4387	4.1881e-07	Down
Os03g0206700	LOC_Os03g10880	BTB/POZ fold domain containing protein.	BTBN5 - Bric-a-Brac, Tramtrack, Broad Complex BTB domain with non-phototropic hypocotyl 3 NPH3 and coiled-coil domains, expressed	.	.	-1.455	0.0029668	Down
Os07g0432201	LOC_Os07g25050	Similar to Thionin-like peptide.	thionin-like peptide, putative, expressed	.	.	-1.47205	1.91648e-05	Down
Os06g0470300	LOC_Os06g27590	none	expressed protein	.	.	-1.48252	0.00825007	Down
Os12g0120100	LOC_Os12g02720	Protein of unknown function DUF567 family protein.	DUF567 domain containing protein, putative, expressed	.	.	-1.50272	0.00325038	Down
Os04g0630400	LOC_Os04g53810	NAD(P)-binding domain containing protein.	leucoanthocyanidin reductase, putative, expressed	.	.	-1.52084	5.32239e-05	Down
Os01g0935000	LOC_Os01g70870	Zinc finger, C2H2-type domain containing protein.	ZOS1-23 - C2H2 zinc finger protein, expressed	C2H2	IDD9, OsIDD9	-1.52984	0.00510832	Down
Os02g0828200	LOC_Os02g58150	TPR-like domain containing protein.	expressed protein	.	.	-1.54776	5.92629e-08	Down
Os06g0335775	LOC_Os06g22925	none	expressed protein	.	.	-1.56146	0.00584789	Down
Os06g0470350	None	Hypothetical gene.	none	.	.	-1.56688	0.00536585	Down
Os02g0772600	LOC_Os02g53280	Hypothetical conserved gene.	expressed protein	.	.	-1.57409	0.000197852	Down
Os06g0594400	LOC_Os06g39370	KMD family of F-box protein, Negative regulation of cytokinin signalling	OsFBK16 - F-box domain and kelch repeat containing protein, expressed	.	Os_F0507, OsFbox314, OsKMD2	-1.57998	0.000974818	Down
Os11g0115400	LOC_Os11g02389	Lipid transfer protein LPT IV.	protease inhibitor/seed storage/LTP family, putative, expressed	.	.	-1.58397	9.21881e-07	Down
None	LOC_Os10g20794	none	transposon protein, putative, CACTA, En/Spm sub-class	.	.	-1.58632	0.0049708	Down
Os11g0444700	LOC_Os11g25780	Octicosapeptide/Phox/Bem1p domain containing protein.	PB1 domain containing protein, expressed	.	OsPB1, PB1	-1.58836	3.16907e-05	Down
Os05g0438600	LOC_Os05g36270	Fructose-1, 6-bisphosphatase class 1/Sedoheputulose-1, 7-bisphosphatase domain containing protein.	fructose-1,6-bisphosphatase, putative, expressed	.	cFBP2, CFBP2, OscFBP2	-1.59093	1.83985e-07	Down
Os04g0444800	LOC_Os04g36720	Ferric reductase oxidase, Fe homeostasis, Salt stress response	ferric-chelate reductase, putative, expressed	.	FRO1, FRO7, OsFRO1, OsFRO7	-1.59476	0.0037783	Down
None	LOC_Os01g54570	none	DUF623 domain containing protein, expressed	.	.	-1.59688	0.000950021	Down
Os05g0198700	LOC_Os05g10980	Similar to REX1 DNA Repair family protein.	REX1 DNA Repair family protein, expressed	.	.	-1.60454	1.50334e-06	Down
Os09g0379600	LOC_Os09g21180	Similar to Homeobox-leucine zipper protein HOX25.	homeobox associated leucine zipper, putative, expressed	HD-ZIP	HOX25, Oshox25, OsHox25	-1.61451	0.00876613	Down
Os09g0464066	None	Hypothetical protein.	none	.	.	-1.61793	0.000206159	Down
Os03g0826900	LOC_Os03g61160	Conserved hypothetical protein.	expressed protein	.	OsEnS-58	-1.62457	1.0308e-05	Down
None	LOC_Os10g39720	none	homeobox domain containing protein, expressed	HB-other	.	-1.62899	0.000330912	Down
Os04g0380300	LOC_Os04g31120	Kelch-type beta propeller domain containing protein.	OsFBK14 - F-box domain and kelch repeat containing protein, expressed	.	Os_F0600, OsFbox203	-1.63176	0.000273464	Down
Os02g0759400	LOC_Os02g52210	Zinc finger, RING/FYVE/PHD-type domain containing protein.	zinc finger, C3HC4 type domain containing protein, expressed	.	OsRING-1	-1.63908	0.00259524	Down
Os11g0621825	None	Similar to Universal stress protein 1561.	none	.	.	-1.64771	0.00945024	Down
Os01g0720700	LOC_Os01g52260	Similar to satase isoform I.	serine acetyltransferase protein, putative, expressed	.	OsSAT, SAT	-1.65082	5.92629e-08	Down
Os03g0787400	None	Non-protein coding transcript.	none	.	.	-1.65834	0.00848118	Down
Os02g0316900	LOC_Os02g21190	B-block binding subunit of TFIIIC domain containing protein.	expressed protein	.	.	-1.65891	2.70616e-05	Down
Os03g0168300	LOC_Os03g07200	Protein of unknown function DUF1997 domain containing protein.	expressed protein	.	.	-1.67556	0.00131238	Down
Os03g0184550	LOC_Os03g08624	Similar to Dihydroflavonol-4-reductase.	dihydroflavonol-4-reductase, putative, expressed	.	.	-1.75115	0.00466386	Down
None	LOC_Os09g17920	none	transposon protein, putative, CACTA, En/Spm sub-class, expressed	.	.	-1.7599	8.33649e-05	Down
Os02g0638650	LOC_Os02g42585	Pathogenesis-related transcriptional factor and ERF domain containing protein.	AP2 domain containing protein, expressed	ERF	AP2/EREBP#019, AP2/EREBP19, ERF141, OsERF141, OsERF#141	-1.76406	0.000310928	Down
Os09g0562000	LOC_Os09g38870	none	expressed protein	.	.	-1.76657	0.0037783	Down
None	LOC_Os11g02379	none	LTPL6 - Protease inhibitor/seed storage/LTP family protein precursor, expressed	.	.	-1.81177	5.7143e-24	Down
Os03g0607200	LOC_Os03g41060	Gibberellin regulated protein family protein.	GASR2 - Gibberellin-regulated GASA/GAST/Snakin family protein precursor, putative, expressed	.	.	-1.82829	0.00398472	Down
Os08g0529000	LOC_Os08g41720	Auxin efflux carrier, Auxin homeostasis, transport and distribution	auxin efflux carrier component, putative, expressed	.	OsPIN5b, OsPIN5c, PIN4, PIN5B, PIN5C	-1.87137	0.00501641	Down
Os04g0282200	LOC_Os04g21340	Protein of unknown function DUF1685 family protein.	expressed protein	.	.	-1.89103	0.00611105	Down
Os02g0698000	LOC_Os02g47020	Similar to Phosphoribulokinase, chloroplast precursor (EC 2.7.1.19) (Phosphopentokinase) (PRKase) (PRK).	phosphoribulokinase/Uridine kinase family protein, expressed	.	OsPrk, Prk	-1.91715	0.000974818	Down
Os03g0233000	LOC_Os03g13050	Protein of unknown function DUF607 family protein.	E2F-related protein, putative, expressed	.	.	-1.97234	2.54086e-07	Down
Os05g0380200	None	Conserved hypothetical protein.	none	.	.	-1.98673	7.5005e-05	Down
Os03g0813700	LOC_Os03g59880	Proteinase inhibitor I29, cathepsin propeptide domain containing protein.	expressed protein	.	.	-1.99005	0.00876613	Down
Os04g0355401	None	Hypothetical protein.	none	.	.	-2.02289	0.00327417	Down
None	LOC_Os12g08580	none	retrotransposon protein, putative, unclassified, expressed	.	.	-2.03814	2.14957e-06	Down
Os03g0133825	None	Hypothetical gene.	none	.	.	-2.07051	0.000328326	Down
Os09g0545300	LOC_Os09g37330	SAUR family protein, Negative regulator of auxin synthesis and transport	OsSAUR39 - Auxin-responsive SAUR gene family member, expressed	.	OsSAUR39, SAUR39	-2.07754	0.00101833	Down
Os08g0503600	None	Hypothetical protein.	none	.	.	-2.09185	7.13134e-06	Down
Os11g0608000	LOC_Os11g39430	Nucleotide-binding, alpha-beta plait domain containing protein.	expressed protein	.	.	-2.09411	6.50788e-13	Down
None	LOC_Os08g20486	none	transposon protein, putative, unclassified, expressed	FAR1	.	-2.09853	3.13715e-05	Down
Os07g0643800	LOC_Os07g44920	Similar to Dirigent protein.	expressed protein	.	.	-2.19189	0.00510013	Down
Os08g0182900	LOC_Os08g08420	none	expressed protein	.	.	-2.214	0.00105846	Down
Os08g0503700	LOC_Os08g39370	Sodium/sulphate symporter family protein.	citrate transporter, putative, expressed	.	.	-2.23322	0.000477938	Down
Os07g0129300	LOC_Os07g03730	Similar to PR1a protein.	SCP-like extracellular protein, expressed	.	OsPR1, OsPR1a, PR1, PR1a	-2.24415	0.000409495	Down
Os04g0411400	LOC_Os04g33570	Similar to Terminal flower 1-like protein.	RCN4 Centroradialis-like1 homologous to TFL1 gene - contains Pfam profile PF01161: Phosphatidylethanolamine-binding protein, expressed	.	OsRCN4, Rcn4, RCN4	-2.26103	0.00264164	Down
Os04g0650000	LOC_Os04g55650	Similar to Oryzain alpha chain precursor (EC 3.4.22.-).	oryzain alpha chain precursor, putative, expressed	.	ocp, ocp*, OCP	-2.28107	1.90851e-06	Down
None	LOC_Os03g61910	none	retrotransposon protein, putative, unclassified, expressed	.	.	-2.31773	0.00182956	Down
Os02g0531600	LOC_Os02g32950	TFL1/CEN ortholog, Phosphatidylethanolamine-binding protein, PEBP family protein, Control of the phase transition of meristem, Control of flowering time	RCN2 Centroradialis-like1 homologous to TFL1 gene - contains Pfam profile PF01161: Phosphatidylethanolamine-binding protein, expressed	.	OsRCN2, Rcn2, RCN2	-2.36158	0.00278478	Down
Os09g0388400	LOC_Os09g22000	HAD superfamily hydrolase-like, type 3 domain containing protein.	hydrolase, HAD superfamily, Cof family, putative, expressed	.	.	-2.41982	4.2978e-05	Down
Os09g0528700	LOC_Os09g35940	Similar to Cytochrome p450 (CYP78A9).	cytochrome P450, putative, expressed	.	CYP76M7, CYP78C6, OsCYP76M7, OsCYP78C6	-2.43663	0.000780718	Down
Os09g0521300	LOC_Os09g34950	Similar to TCP family transcription factor.	TCP family transcription factor, putative, expressed	TCP	OsTCP25, TCP25	-2.49174	1.1862e-05	Down
Os03g0109300	LOC_Os03g01880	Similar to Lysine decarboxylase-like protein.	possible lysine decarboxylase domain containing protein, expressed	.	LOGL3	-2.62942	2.5681e-05	Down
Os06g0505900	None	Hypothetical protein.	none	.	.	-2.66181	0.00622626	Down
None	LOC_Os02g12110	none	retrotransposon protein, putative, unclassified, expressed	.	.	-2.72098	0.000329359	Down
None	LOC_Os02g41980	none	expressed protein	.	.	-2.76369	0.00664716	Down
Os11g0453900	LOC_Os11g26750	Dehydrin RAB 16D.	dehydrin, putative, expressed	.	OsLEA26, OsRab16, Rab16D, RAB16D, rab21	-2.83387	0.00376701	Down
None	LOC_Os08g23620	none	retrotransposon protein, putative, Ty3-gypsy subclass	.	.	-3.02391	0.000592383	Down
Os07g0677600	LOC_Os07g48060	Similar to Cationic peroxidase.	peroxidase precursor, putative, expressed	.	prx115	-3.06575	2.04404e-06	Down
None	LOC_Os06g48440	none	retrotransposon protein, putative, Ty3-gypsy subclass, expressed	.	.	-3.30863	0.00260367	Down
Os08g0549900	LOC_Os08g43620	Conserved hypothetical protein.	expressed protein	.	.	-3.72677	0.00640846	Down
None	LOC_Os12g06335	none	expressed protein	.	.	-3.76999	0.00783712	Down
Os11g0643600	LOC_Os11g42410	Hypothetical conserved gene.	expressed protein	.	.	-3.88218	3.62563e-06	Down
Os05g0253200	LOC_Os05g16420	Conserved hypothetical protein.	SHR5-receptor-like kinase, putative, expressed	.	.	-3.98947	0.000328326	Down
Os12g0291733	None	Hypothetical gene.	none	.	.	-4.10151	0.00849779	Down
Os05g0583000	LOC_Os05g50610	Similar to WRKY8.	WRKY8, expressed	WRKY	OsWRKY8, WRKY8	-4.96721	0.00573748	Down
Os04g0142400	LOC_Os04g05650	Conserved hypothetical protein.	expressed protein	.	.	-5.22832	3.20683e-09	Down
None	LOC_Os10g05630	none	expressed protein	.	.	-5.45003	0.00661104	Down
None	LOC_Os05g37050	none	MYB family transcription factor, putative, expressed	MYB_related	.	-5.45754	0.00609316	Down
Os01g0834800	LOC_Os01g61840	Conserved hypothetical protein.	hypothetical protein	.	.	-5.61749	0.00803144	Down
None	LOC_Os07g29090	none	transposon protein, putative, CACTA, En/Spm sub-class	.	.	-5.75424	0.00508057	Down
Os10g0118200	LOC_Os10g02880	Conserved hypothetical protein.	O-methyltransferase, putative, expressed	.	ASMT2, OsASMT2, ZRP4	-5.94829	0.00820068	Down
Os03g0735150	None	Hypothetical protein.	none	.	.	-6.01148	0.00189633	Down
None	LOC_Os05g17810	none	SHR5-receptor-like kinase, putative, expressed	.	.	-6.05536	0.000167804	Down
Os10g0556500	None	Hypothetical conserved gene.	none	.	.	-6.26145	0.00975355	Down
Os12g0541350	None	Hypothetical protein.	none	.	.	-6.63107	0.00430624	Down
None	LOC_Os10g06840	none	retrotransposon protein, putative, Ty3-gypsy subclass, expressed	.	.	-6.73771	0.00787499	Down
Os09g0491852	LOC_Os09g31514	NAD(P)-binding domain containing protein.	dihydroflavonol-4-reductase, putative, expressed	.	CCR1, CCR14, OsCCR1, OsCCR14	-6.83876	0.00625052	Down
None	LOC_Os04g49910	none	retrotransposon protein, putative, unclassified, expressed	.	.	-6.85856	0.00144713	Down
Os07g0619400	LOC_Os07g42730	EF-Hand type domain containing protein.	EF hand family protein, expressed	.	.	-6.93723	0.00683495	Down
None	LOC_Os08g23640	none	retrotransposon protein, putative, unclassified	.	.	-7.30456	0.00182956	Down
Os02g0571900	LOC_Os02g36280	Cytochrome P450 family protein.	cytochrome P450, putative, expressed	.	CYP76M6, OsCYP76M6	-7.43943	0.000276513	Down
Os01g0259900	LOC_Os01g15520	Conserved hypothetical protein.	expressed protein	.	SAD1L	-7.46498	0.00584789	Down
None	LOC_Os07g43910	none	hypothetical protein	.	.	-7.78051	9.19616e-05	Down
None	LOC_Os11g35730	none	retrotransposon protein, putative, unclassified	.	.	-7.84815	0.00278584	Down
Os01g0377250	None	Similar to Cytochrome P450 CYP71K15.	none	.	.	-8.00311	0.000228323	Down
Os04g0538300	LOC_Os04g45510	Hypothetical conserved gene.	expressed protein	.	.	-8.00816	0.000122689	Down
Os01g0237500	LOC_Os01g13610	NmrA-like family protein.	isoflavone reductase homolog IRL, putative, expressed	.	.	-8.93196	1.56643e-10	Down
None	LOC_Os10g12000	none	retrotransposon protein, putative, unclassified, expressed	.	.	-9.07802	0.00446071	Down
Os01g0699450	None	Hypothetical protein.	none	.	.	-9.78384	0.00886384	Down
Os09g0472200	LOC_Os09g29670	Similar to white-brown-complex ABC transporter family.	white-brown complex homolog protein 11, putative, expressed	.	ABCG23, OsABCG23	-9.95418	0.000728305	Down

## Sheet: Transcription Factors
						coi1ab vs WT		coi2 vs WT
Gene_ID (rapdb)	Gene_ID (msu)	rapdb_id	msu_id	TF_Family	label	logFC	FDR	logFC	FDR
Os10g0562900	LOC_Os10g41330	Non-protein coding transcript.	AP2 domain containing protein, expressed	ERF	AP2/EREBP116, AP2/EREBP#116, DERF12, ERF96, OsAP2, OsAP2.1, OsAP2.2, OsDERF12, OsERF096, OsERF#096, OsERF36, OsERF96	2.00302	0.000704497	2.56623	1.33697e-06
Os11g0603000	LOC_Os11g39000	Basic helix-loop-helix dimerisation region bHLH domain containing protein.	helix-loop-helix DNA-binding domain containing protein, expressed	bHLH	bHLH186, ILI2, OsbHLH186	0	1	5.70991	0.0100538
Os08g0112700	LOC_Os08g02070	MADS-box transcription factor, Regulator of both biotic and abiotic stress responses	OsMADS26 - MADS-box family gene with MIKCc type-box, expressed	MIKC_MADS	FDRMADS3, MADS26, OsMADS26, RMADS220	-0.204471	1	-1.05133	4.33645e-08
Os03g0231000	LOC_Os03g12860	Conserved hypothetical protein.	homeobox associated leucine zipper, putative, expressed	HD-ZIP	HOX19, Oshox19, OsHox19	0.0782245	1	-1.07043	0.00203334
Os01g0524500	LOC_Os01g34060	Conserved hypothetical protein.	MYB family transcription factor, putative, expressed	MYB_related	MYBS1, OsMYBS1, Os-MYBS1	0.135493	1	-1.0901	0.00182422
None	LOC_Os12g41650	none	helix-loop-helix DNA-binding domain containing protein, expressed	bHLH	.	0.0740631	1	-1.18477	0.00141475
Os03g0171700	LOC_Os03g07540	Basic helix-loop-helix dimerisation region bHLH domain containing protein.	bHLH family protein, putative, expressed	bHLH	bHLH153, BUL2, ILI3, OsbHLH153, OsBUL2, OsILI3	-0.317866	1	-1.20518	0.00912641
Os02g0232000	LOC_Os02g13800	Similar to Heat shock transcription factor 29 (Fragment).	HSF-type DNA-binding domain containing protein, expressed	HSF	HSF05, HSF5, HSfC2a, HSFC2A, OsHsf-05, OsHSF5, OsHsfC2a	0.124243	1	-1.22183	0.00283739
None	LOC_Os03g21660	none	transposon protein, putative, unclassified, expressed	FAR1	.	-0.140676	1	-1.22881	0.000520096
Os08g0249000	LOC_Os08g15050	Zinc finger, B-box domain containing protein.	CCT/B-box zinc finger protein, putative, expressed	CO-like	BBX25, CCT29, OsBBX25, OsCCT29, OsG	0.280951	1	-1.25625	0.000654246
Os01g0935000	LOC_Os01g70870	Zinc finger, C2H2-type domain containing protein.	ZOS1-23 - C2H2 zinc finger protein, expressed	C2H2	IDD9, OsIDD9	-0.794026	1	-1.55012	0.00426633
Os09g0379600	LOC_Os09g21180	Similar to Homeobox-leucine zipper protein HOX25.	homeobox associated leucine zipper, putative, expressed	HD-ZIP	HOX25, Oshox25, OsHox25	-0.152917	1	-1.63621	0.00688188
None	LOC_Os10g39720	none	homeobox domain containing protein, expressed	HB-other	.	0.028288	1	-1.65095	0.00023267
Os02g0638650	LOC_Os02g42585	Pathogenesis-related transcriptional factor and ERF domain containing protein.	AP2 domain containing protein, expressed	ERF	AP2/EREBP#019, AP2/EREBP19, ERF141, OsERF141, OsERF#141	0.236661	1	-1.78706	0.000197631										BELEBELEvigne
None	LOC_Os08g20486	none	transposon protein, putative, unclassified, expressed	FAR1	.	-0.234281	1	-2.1215	1.90633e-05
Os09g0521300	LOC_Os09g34950	Similar to TCP family transcription factor.	TCP family transcription factor, putative, expressed	TCP	OsTCP25, TCP25	-7.91699	5.27733e-26	-2.51227	8.88302e-06
Os05g0583000	LOC_Os05g50610	Similar to WRKY8.	WRKY8, expressed	WRKY	OsWRKY8, WRKY8	-4.97958	0.0195673	-4.97958	0.00548065
None	LOC_Os05g37050	none	MYB family transcription factor, putative, expressed	MYB_related	.	-5.45667	0.02174	-5.45667	0.00576811
