# Supplementary material for: Transcriptomic and metabolomic reveal OsCOI2 as the jasmonate-receptor master switch in rice root
Source: PLoS One. 2024 Oct 28;19(10):e0311136. doi: 10.1371/journal.pone.0311136 (PMC11516173; doi:10.1371/journal.pone.0311136)
Supplement: S5 Table — (XLSX) [file pone.0311136.s010.xlsx]

## Sheet: DEGs_WTJA vs WT
Gene_ID (rapdb)	Gene_ID (msu)	rapdb_id	msu_id	TF_Family	label	logFC	FDR	Regulation
Os10g0439800	LOC_Os10g30390	Similar to H0813E03.1 protein.	cytochrome P450, putative, expressed	.	CYP71Z4, Oscyp71Z4	16.0089	5.19712e-34	Up
Os04g0360500	LOC_Os04g29090	Similar to OSIGBa0111E13.1 protein.	FAD-binding and arabino-lactone oxidase domains containing protein, putative, expressed	.	.	14.8642	1.09646e-88	Up
Os01g0124500	LOC_Os01g03370	none	senescence-induced receptor-like serine/threonine-protein kinase precursor, putative, expressed	.	.	14.1424	3.47757e-13	Up
Os09g0368200	LOC_Os09g20260	Similar to polyamine oxidase precursor.	polyamine oxidase precursor, putative, expressed	.	OsPAO2, OsPAO6, OsPAOb, PAO2, PAO6, PAOb, PAOB	14.0047	9.81225e-11	Up
None	LOC_Os12g30800	none	ent-kaurene synthase B, chloroplast precursor, putative	.	.	13.8485	8.24243e-15	Up
Os01g0195700	LOC_Os01g09900	Hypothetical conserved gene.	helix-loop-helix DNA-binding domain containing protein, expressed	bHLH	bHLH027, bHLH27, BHLH27, OsbHLH027, OsbHLH27	13.8179	7.50385e-19	Up
Os09g0555100	LOC_Os09g38210	Similar to auxin Efflux Carrier family protein.	auxin efflux carrier component, putative, expressed	.	OsPILS7b, PILS7b	13.6944	3.7787e-11	Up
Os01g0714800	LOC_Os01g51690	WRKY transcription factor 26.	WRKY26, expressed	WRKY	DLN19, OsDLN19, OsWRKY26, OsWRKY59, WRKY26	13.6849	5.56591e-24	Up
Os06g0105100	LOC_Os06g01610	Similar to Legumain.	vacuolar-processing enzyme precursor, putative, expressed	.	Leg5, OsaLeg5, OsWRKY86, WRKY86	13.5471	4.51284e-33	Up
Os05g0211100	LOC_Os05g12040	Similar to Cytochrome P450-like protein.	cytochrome P450 51, putative, expressed	.	CYP51G3, OsCYP51G3	13.5386	6.2055e-82	Up
Os07g0526600	LOC_Os07g34280	Alpha/beta hydrolase fold-3 domain containing protein.	CXE carboxylesterase, putative, expressed	.	.	13.494	2.68289e-06	Up
Os11g0643100	LOC_Os11g42370	Transferase family protein.	transferase family protein, putative, expressed	.	OsTBT2, Os-TBT2, TBT2	13.3284	8.2778e-23	Up
Os05g0149450	None	Non-protein coding transcript.	none	.	.	13.2958	5.37691e-05	Up
Os01g0124550	None	Hypothetical protein.	none	.	.	13.2237	6.93091e-35	Up
Os04g0614300	None	Hypothetical conserved gene.	none	.	.	12.9578	1.11994e-19	Up
Os12g0491500	LOC_Os12g30790	none	retrotransposon protein, putative, unclassified, expressed	.	.	12.8792	2.15286e-18	Up
Os01g0896400	LOC_Os01g67110	Similar to JHL23J11.5 protein.	expressed protein	.	.	12.8027	3.40384e-05	Up
Os04g0108600	LOC_Os04g01810	Similar to Sesquiterpene synthase (Fragment).	terpene synthase, putative, expressed	.	.	12.6356	1.7928e-17	Up
Os12g0491800	LOC_Os12g30824	Similar to Ent-kaurene synthase 1A.	terpene synthase, putative, expressed	.	KS10, KSL10, OsKS10, OsKSL10, OsTPS33	12.5799	6.76918e-19	Up
None	LOC_Os01g09810	none	uncharacterized UPF0114 domain containing protein, expressed	.	.	12.5654	8.7514e-46	Up
Os02g0719600	LOC_Os02g48770	SAM dependent carboxyl methyltransferase family protein.	SAM dependent carboxyl methyltransferase, putative, expressed	.	JMT2, JMT-2, OsJMT2, OsJMT-2	12.5302	3.15886e-19	Up
Os11g0117500	LOC_Os11g02530	DNA-binding WRKY domain containing protein.	WRKY40, expressed	WRKY	OsWRKY40, WRKY40	12.5271	2.10077e-36	Up
Os06g0170100	LOC_Os06g07330	Similar to WAK80 - OsWAK receptor-like protein kinase.	OsWAK63 - OsWAK receptor-like protein kinase, expressed	.	OsWAK63, WAK63	12.3662	7.20621e-14	Up
Os06g0594300	None	Hypothetical protein.	none	.	.	12.3552	0.00621174	Up
Os11g0214900	LOC_Os11g10850	Plant disease resistance response protein family protein.	dirigent, putative, expressed	.	.	12.3361	1.03797e-39	Up
Os04g0344100	LOC_Os04g27670	Similar to OSIGBa0106G08.3 protein.	terpene synthase family, metal binding domain containing protein, expressed	.	.	12.3267	2.13262e-18	Up
Os07g0127600	LOC_Os07g03288	Allergen V5/Tpx-1 related family protein.	SCP-like extracellular protein, expressed	.	OsPR1#073, OsPR1-73, PR1-73	12.2136	3.89033e-16	Up
Os11g0214400	LOC_Os11g10800	Plant disease resistance response protein family protein.	dirigent, putative, expressed	.	.	12.0479	5.14342e-19	Up
Os02g0275200	LOC_Os02g17534	Xyloglucan fucosyltransferase family protein.	xyloglucan fucosyltransferase, putative, expressed	.	.	12.0018	1.8316e-09	Up
Os01g0123900	LOC_Os01g03310	Similar to Bowman-Birk type proteinase inhibitor (EBI).	BBTI1 - Bowman-Birk type bran trypsin inhibitor precursor, expressed	.	RBBI2-2	11.8908	1.67456e-15	Up
Os10g0393900	None	Hypothetical protein.	none	.	.	11.849	3.4588e-41	Up
Os05g0370700	LOC_Os05g30760	Alpha/beta hydrolase family protein.	esterase, putative, expressed	.	.	11.6196	4.60579e-12	Up
Os10g0525101	None	Hypothetical gene.	none	.	.	11.5099	4.83242e-17	Up
Os04g0516701	None	Hypothetical gene.	none	.	.	11.4718	2.27914e-14	Up
Os06g0311800	LOC_Os06g20630	Similar to Jasmonate O-methyltransferase.	SAM dependent carboxyl methyltransferase, putative, expressed	.	.	11.4511	4.70836e-08	Up
Os04g0611700	LOC_Os04g52210	Similar to Ent-kaurene synthase-like 3.	terpene synthase, putative, expressed	.	KS2, KS3, KSL3, OsKS2, OsKS3, OSKS3, OsKSL3, OsTPS25	11.4407	4.38796e-35	Up
Os02g0634100	LOC_Os02g42280	Similar to OSIGBa0153E02-OSIGBa0093I20.18 protein.	UDP-glucoronosyl/UDP-glucosyl transferase family protein, putative, expressed	.	OsSTA67	11.2588	2.03265e-13	Up
Os10g0141200	LOC_Os10g05160	Similar to Protein kinase domain containing protein.	expressed protein	.	OsRLCK290, RLCK290	11.2129	2.80812e-16	Up
Os03g0830600	LOC_Os03g61510	Pectinesterase inhibitor domain containing protein.	pectinesterase inhibitor domain containing protein, expressed	.	.	11.1065	1.32724e-06	Up
Os11g0683800	LOC_Os11g45730	Pectin lyase fold/virulence factor domain containing protein.	pectinesterase, putative, expressed	.	OsPME34, PME34	11.1054	4.57476e-19	Up
Os10g0418900	LOC_Os10g28299	Hypothetical conserved gene.	expressed protein	.	.	11.0343	3.57657e-07	Up
Os09g0538000	LOC_Os09g36700	Ribonuclease T2 family protein.	ribonuclease T2 family domain containing protein, expressed	.	OsRNS5, RNS5	11.0275	2.01642e-31	Up
Os10g0141050	None	Hypothetical protein.	none	.	.	10.9633	7.19897e-11	Up
Os10g0504900	LOC_Os10g36100	Similar to Lipid transfer protein.	LTPL157 - Protease inhibitor/seed storage/LTP family protein precursor, expressed	.	LTP2.9, LtpII.9, OsLTP2.9, OsLtpII.9	10.9308	4.055e-09	Up
Os08g0148400	LOC_Os08g05300	none	expressed protein	.	.	10.87	3.60786e-30	Up
Os04g0614500	LOC_Os04g52440	Pyridoxal phosphate-dependent transferase, major region, subdomain 1 domain containing protein.	aminotransferase, putative, expressed	.	.	10.8444	2.08453e-12	Up
Os05g0263100	LOC_Os05g17800	Similar to SHR5-receptor-like kinase (Fragment).	SHR5-receptor-like kinase, putative, expressed	.	.	10.8258	1.38203e-10	Up
None	LOC_Os11g29430	none	expressed protein	.	.	10.8032	2.15172e-13	Up
Os01g0208000	LOC_Os01g10990	Protein of unknown function DUF6, transmembrane domain containing protein.	integral membrane protein DUF6 containing protein, expressed	.	OsUMAMIT4, UMAMIT4	10.7507	1.03167e-07	Up
None	LOC_Os07g03590	none	SCP-like extracellular protein, expressed	.	.	10.524	4.20929e-07	Up
None	LOC_Os10g08250	none	transposon protein, putative, CACTA, En/Spm sub-class, expressed	.	.	10.4796	4.24253e-14	Up
Os06g0249100	LOC_Os06g13910	none	expressed protein	.	.	10.3833	1.38553e-07	Up
None	LOC_Os04g10590	none	retrotransposon protein, putative, unclassified, expressed	.	.	10.3723	1.13936e-13	Up
Os03g0225900	LOC_Os03g12500	Allene oxide synthase (CYP74A2), Biosynthesis of jasmonic acid (JA)	cytochrome P450, putative, expressed	.	AOS2, CYP74A2, OsAOS, OsAOS1, OsAOS2	10.3662	3.96251e-14	Up
Os02g0749700	LOC_Os02g51440	Laccase, Lignin biosynthesis, Response to Cu stress of rice roots	laccase precursor protein, putative, expressed	.	LAC10, OsLAC10	10.3645	2.58621e-31	Up
Os11g0484700	LOC_Os11g29420	Bifunctional inhibitor/plant lipid transfer protein/seed storage domain containing protein.	LTPL30 - Protease inhibitor/seed storage/LTP family protein precursor, putative, expressed	.	OsLTPd12, OsLtpVI.4	10.3609	5.59413e-36	Up
Os04g0107650	None	Similar to Arginine decarboxylase.	none	.	.	10.3518	3.41474e-06	Up
Os12g0228700	LOC_Os12g12720	Similar to 32 kDa protein.	jasmonate-induced protein, putative, expressed	.	.	10.3511	7.26375e-110	Up
None	LOC_Os05g01920	none	inhibitor I family protein, putative, expressed	.	.	10.3311	2.97203e-12	Up
Os04g0598900	LOC_Os04g51040	Similar to Wall-associated kinase-like protein.	OsWAK50 - OsWAK receptor-like protein kinase, expressed	.	OsWAK50, WAK50	10.2343	0.000363328	Up
Os08g0123833	None	Hypothetical protein.	none	.	.	10.2235	0.000760262	Up
Os07g0218200	LOC_Os07g11790	Similar to terpene synthase 7.	terpene synthase, putative, expressed	.	OsSTP3, OsTPS13, OsTPS28, TPS28, TPS3	10.1645	1.76943e-17	Up
None	LOC_Os09g38180	none	retrotransposon protein, putative, Ty3-gypsy subclass, expressed	.	.	10.1278	2.83758e-06	Up
Os10g0393800	LOC_Os10g25400	Lipase, GDSL domain containing protein.	GDSL-like lipase/acylhydrolase, putative, expressed	.	GELP105, OsGELP105	10.1193	3.2915e-09	Up
Os11g0679700	LOC_Os11g45400	Glycerol-3-phosphate acyltransferase, Anther development, Pollen formation	glycerol-3-phosphate acyltransferase, putative, expressed	.	GPAT3, OsGPAT3	10.0905	1.68254e-06	Up
Os05g0263301	None	Non-protein coding transcript.	none	.	.	10.0023	1.14943e-12	Up
Os08g0286500	LOC_Os08g18974	Hypothetical conserved gene.	expressed protein	.	OsEnS-119	9.99985	1.39709e-06	Up
None	LOC_Os12g29590	none	expressed protein	.	.	9.91504	2.28671e-15	Up
Os01g0276900	LOC_Os01g16980	Conserved hypothetical protein.	expressed protein	.	.	9.88147	7.90629e-06	Up
None	LOC_Os08g28400	none	expressed protein	.	.	9.877	7.90429e-13	Up
Os08g0389601	LOC_Os08g30014	Non-protein coding transcript.	expressed protein	.	.	9.87053	1.68656e-10	Up
Os02g0168200	LOC_Os02g07170	Similar to Transfactor-like protein.	MYB family transcription factor, putative, expressed	G2-like	.	9.83073	1.98182e-07	Up
Os01g0925900	LOC_Os01g70150	none	expressed protein	.	.	9.78495	8.83446e-32	Up
None	LOC_Os05g16750	none	expressed protein	.	.	9.76471	2.20515e-10	Up
Os12g0465000	LOC_Os12g27930	Hypothetical conserved gene.	expressed protein	.	UNP2	9.7106	3.92181e-10	Up
None	LOC_Os08g07050	none	pentatricopeptide, putative, expressed	.	.	9.69752	0.000139227	Up
Os02g0568700	LOC_Os02g36020	Terpene synthase-like domain containing protein.	transposon protein, putative, CACTA, En/Spm sub-class, expressed	.	OsTPS5, TPS5	9.6483	3.17743e-16	Up
Os06g0730000	LOC_Os06g51370	Similar to Serine carboxypeptidase II-like protein.	OsSCP38 - Putative Serine Carboxypeptidase homologue, expressed	.	OsSCP38, SCP38	9.63911	3.64494e-08	Up
Os11g0443700	LOC_Os11g25700	Similar to Short chain alcohol dehydrogenase-like.	tropinone reductase, putative, expressed	.	.	9.63689	3.61002e-06	Up
None	LOC_Os11g29274	none	conserved hypothetical protein	.	.	9.63045	2.10746e-12	Up
Os12g0227050	None	Hypothetical protein.	none	.	.	9.52308	2.05485e-07	Up
Os07g0218700	LOC_Os07g11870	Cytochrome P450 family protein.	cytochrome P450, putative, expressed	.	.	9.50743	3.82122e-10	Up
Os06g0578700	LOC_Os06g38080	von Willebrand factor, type A domain containing protein.	von Willebrand factor type A domain containing protein, putative, expressed	.	.	9.50425	1.55886e-08	Up
Os07g0590100	LOC_Os07g40080	Zinc finger, C2H2 domain containing protein.	ZOS7-09 - C2H2 zinc finger protein, expressed	C2H2	DLN193, OsDLN193	9.50384	5.43551e-10	Up
None	LOC_Os05g15810	none	retrotransposon protein, putative, Ty1-copia subclass, expressed	.	.	9.46806	4.49263e-09	Up
None	LOC_Os05g46790	none	expressed protein	.	.	9.45783	8.10725e-05	Up
Os03g0660400	LOC_Os03g45850	Hypothetical conserved gene.	OsSAUR16 - Auxin-responsive SAUR gene family member, expressed	.	OsSAUR16, SAUR16	9.45104	3.74629e-05	Up
Os01g0389700	LOC_Os01g29330	Protein of unknown function DUF679 family protein.	expressed protein	.	.	9.44468	4.45195e-07	Up
Os09g0472700	LOC_Os09g29690	Similar to blight-associated protein p12.	beta-expansin precursor, putative, expressed	.	.	9.38666	3.06229e-06	Up
None	LOC_Os01g18390	none	OsRCI2-1 - Putative low temperature and salt responsive protein, expressed	.	.	9.384	3.35408e-10	Up
Os07g0125600	LOC_Os07g03377	Allergen V5/Tpx-1 related family protein.	SCP-like extracellular protein, expressed	.	.	9.37116	2.17529e-15	Up
Os10g0439862	None	Hypothetical protein.	none	.	.	9.35321	0.00160636	Up
Os12g0640200	LOC_Os12g44290	Similar to Cytochrome P450 family protein, expressed.	cytochrome P450, putative, expressed	.	.	9.33846	6.77885e-14	Up
Os07g0126401	LOC_Os07g03467	Allergen V5/Tpx-1 related family protein.	SCP-like extracellular protein, expressed	.	.	9.32715	5.82206e-14	Up
Os12g0228650	None	Hypothetical protein.	none	.	.	9.30145	1.4555e-83	Up
Os03g0745100	LOC_Os03g53350	Similar to cytokinin-O-glucosyltransferase 1.	anthocyanin 3-O-beta-glucosyltransferase, putative, expressed	.	.	9.26057	9.8623e-08	Up
Os07g0125000	None	Allergen V5/Tpx-1 related family protein.	none	.	OsPR1b, PR1b	9.25532	6.42223e-13	Up
Os04g0690600	LOC_Os04g59430	Similar to Auxin response factor 13.	auxin response factor, putative, expressed	ARF	ARF13, OsARF12, OsARF13	9.23089	4.96115e-06	Up
None	LOC_Os06g10190	none	flavin-containing monooxygenase 2, putative, expressed	.	.	9.17243	0.00227757	Up
Os03g0860100	LOC_Os03g64260	Ethylene response factor, Transcriptional activator, Positive regulation of disease resistance	AP2 domain containing protein, expressed	ERF	AP2/EREBP163, AP2/EREBP#163, ERF83, OsERF083, OsERF#083, OsERF83	9.11929	2.2664e-12	Up
Os03g0693800	LOC_Os03g48760	Similar to Oxalate oxidase 1 (EC 1.2.3.4) (Germin).	Cupin domain containing protein, expressed	.	GLP3-4, OsGLP3-4, OsOxO2, Osoxo4, OXO2	9.09862	1.98684e-05	Up
None	LOC_Os04g27330	none	hypothetical protein	.	.	9.04273	0.000316251	Up
Os01g0737100	LOC_Os01g53550	Conserved hypothetical protein.	expressed protein	.	.	9.03081	8.01841e-08	Up
Os09g0329200	LOC_Os09g16030	UDP-glucuronosyl/UDP-glucosyltransferase family protein.	cytokinin-O-glucosyltransferase 1, putative, expressed	.	.	8.99233	2.30441e-08	Up
Os08g0477100	LOC_Os08g37210	Similar to Latex allergen.	patatin, putative, expressed	.	OspPLAIIepsilon, pPLAIIepsilon	8.93661	1.76162e-22	Up
None	LOC_Os09g38200	none	retrotransposon protein, putative, unclassified, expressed	.	.	8.91841	1.81399e-06	Up
Os07g0218832	None	Hypothetical protein.	none	.	.	8.90919	8.95215e-07	Up
None	LOC_Os10g08260	none	transposon protein, putative, CACTA, En/Spm sub-class, expressed	.	.	8.88368	1.16904e-07	Up
Os11g0603000	LOC_Os11g39000	Basic helix-loop-helix dimerisation region bHLH domain containing protein.	helix-loop-helix DNA-binding domain containing protein, expressed	bHLH	bHLH186, ILI2, OsbHLH186	8.88142	3.75521e-07	Up
Os12g0569500	LOC_Os12g38170	Thaumatin, pathogenesis-related family protein.	osmotin, putative, expressed	.	.	8.86583	1.21727e-100	Up
Os07g0218900	LOC_Os07g11890	none	cytochrome P450, putative, expressed	.	.	8.8386	2.78345e-07	Up
Os12g0189300	LOC_Os12g08760	Pyruvate/Phosphoenolpyruvate kinase, catalytic core domain containing protein.	carboxyvinyl-carboxyphosphonate phosphorylmutase, putative, expressed	.	.	8.82655	3.05642e-05	Up
Os11g0475600	LOC_Os11g28610	Hexose transporter, Hybrid breakdown (HB)	transporter family protein, putative, expressed	.	hwh2, HWH2	8.82607	0.000309975	Up
Os07g0127500	LOC_Os07g03580	Similar to PR-1a pathogenesis related protein (Hv-1a) precursor.	SCP-like extracellular protein, expressed	.	OsPR1#072, OsPR1-72, OsPR1L, PR1-72, PR1L	8.76614	1.47417e-07	Up
Os08g0277200	LOC_Os08g17500	Similar to Cinnamoyl-CoA reductase (EC 1.2.1.44).	cinnamoyl-CoA reductase, putative, expressed	.	CCR, CCR18, OsCCR, OsCCR18	8.75912	0.000119709	Up
Os01g0209750	None	Hypothetical protein.	none	.	.	8.72331	4.66774e-05	Up
Os03g0422600	LOC_Os03g30870	Similar to Progesterone 5-beta-reductase.	progesterone 5-beta-reductase, putative, expressed	.	.	8.70446	0.000422395	Up
Os04g0127300	LOC_Os04g03810	Peptidase S8 and S53, subtilisin, kexin, sedolisin domain containing protein.	OsSub38 - Putative Subtilisin homologue, expressed	.	OsSub38, SUB38	8.69711	7.21567e-09	Up
Os11g0642400	LOC_Os11g42290	Transferase family protein.	transferase family protein, putative, expressed	.	OsTBT1, Os-TBT1, TBT1	8.66455	7.94533e-26	Up
Os01g0287400	None	Similar to Hydrophobic protein LTI6A (Low temperature-induced protein 6A).	none	.	.	8.63893	7.07059e-12	Up
Os10g0118000	LOC_Os10g02840	Similar to 5-pentadecatrienyl resorcinol O-methyltransferase.	O-methyltransferase, putative, expressed	.	.	8.63738	3.01435e-06	Up
Os07g0463600	LOC_Os07g27970	O-methyltransferase, family 2 domain containing protein.	O-methyltransferase, putative, expressed	.	.	8.62217	2.0122e-06	Up
Os04g0456200	LOC_Os04g38360	Similar to H0523F07.6 protein.	wound/stress protein, putative, expressed	.	.	8.61768	3.04233e-53	Up
Os01g0566500	LOC_Os01g38580	Similar to Dioxygenase RAMOSUS1.	beta,beta-carotene 9,10-dioxygenase, putative, expressed	.	CCD8a, CCD8c, OsCCD8a, OsCCD8c	8.60422	0.00231668	Up
None	LOC_Os05g17810	none	SHR5-receptor-like kinase, putative, expressed	.	.	8.59248	3.30259e-28	Up
Os03g0172400	LOC_Os03g07620	Proteinase inhibitor I25, cystatin, conserved region domain containing protein.	expressed protein	.	.	8.58586	4.77981e-08	Up
Os02g0519100	LOC_Os02g31940	Similar to Potassium transporter 1 (OsHAK1). Splice isoform 2.	potassium transporter, putative, expressed	.	HAK20, OsHAK20	8.57209	2.7681e-05	Up
Os09g0441250	None	Conserved hypothetical protein.	none	.	.	8.54725	4.62222e-05	Up
Os12g0168100	LOC_Os12g07030	Similar to AP2 domain containing protein RAP2.6 (Fragment).	expressed protein	.	AP2/EREBP158, AP2/EREBP#158, DERF8, ERF124, OsDERF8, OsERF124, OsERF#124	8.53513	4.31141e-08	Up
Os08g0383800	LOC_Os08g29510	Taurine catabolism dioxygenase TauD/TfdA domain containing protein.	expressed protein	.	.	8.53383	2.74664e-07	Up
Os02g0214000	LOC_Os02g12270	none	expressed protein	.	.	8.49841	2.45931e-08	Up
Os12g0123500	LOC_Os12g02980	Similar to Apyrase precursor (EC 3.6.1.5) (ATP-diphosphatase) (Adenosine diphosphatase) (ADPase) (ATP-diphosphohydrolase).	nucleoside-triphosphatase, putative, expressed	.	.	8.4956	0.000793537	Up
Os07g0624200	LOC_Os07g43140	none	VQ domain containing protein, putative, expressed	.	OsVQ29	8.43046	4.91668e-41	Up
Os12g0568700	LOC_Os12g38100	Uncharacterised protein family UPF0497, trans-membrane plant domain containing protein.	membrane associated DUF588 domain containing protein, putative, expressed	.	.	8.42751	0.0038058	Up
Os06g0229000	LOC_Os06g12370	Similar to FtsH protease (VAR2) (Zinc dependent protease).	OsFtsH6 FtsH protease, homologue of AtFtsH6, expressed	.	FtsH6, FTSH6, OsFtsH6	8.42086	0.000465151	Up
Os06g0131350	None	Hypothetical gene.	none	.	.	8.40631	0.00383287	Up
Os12g0550900	LOC_Os12g36440	none	expressed protein	.	.	8.40578	0.00774758	Up
Os01g0755500	LOC_Os01g55100	Plant-specific transcription factor, miR319 target gene	slTCP3, putative, expressed	.	OsPCF7, PCF7	8.3826	2.76667e-06	Up
Os12g0564100	LOC_Os12g37690	Similar to Myb-like DNA-binding domain containing protein, expressed.	MYB family transcription factor, putative, expressed	MYB	R2R3-MYB	8.35763	3.7523e-08	Up
Os02g0647900	LOC_Os02g43280	Similar to Fatty aldehyde dehydrogenase 1.	aldehyde dehydrogenase, putative, expressed	.	ALDH3E2, OsALDH3E2	8.34259	3.35733e-26	Up
Os11g0128500	LOC_Os11g03440	Similar to Myb factor.	myb-like DNA-binding domain containing protein, putative, expressed	MYB	.	8.27518	0.000476588	Up
Os01g0947000	LOC_Os01g71860	Similar to Beta-1, 3-glucanase precursor.	glycosyl hydrolases family 17, putative, expressed	.	.	8.19317	3.08751e-26	Up
Os03g0289800	LOC_Os03g18030	Similar to Leucoanthocyanidin dioxygenase-like protein.	leucoanthocyanidin dioxygenase, putative, expressed	.	2ODD8, 2-ODD8, Os2ODD8, Os2-ODD8	8.19165	3.46978e-20	Up
Os09g0558800	LOC_Os09g38610	Non-protein coding transcript.	ZOS9-18 - C2H2 zinc finger protein, expressed	C2H2	.	8.18168	3.07946e-07	Up
Os06g0591500	LOC_Os06g39130	none	hypothetical protein	.	.	8.17433	6.20216e-06	Up
Os03g0772100	LOC_Os03g56140	Similar to Homeobox protein knotted-1-like 8.	homeobox protein rough sheath 1, putative, expressed	TALE	.	8.15217	0.00236182	Up
Os03g0287400	LOC_Os03g17810	Similar to LOB domain protein 4.	DUF260 domain containing protein, putative, expressed	LBD	.	8.12006	0.000101956	Up
Os10g0451900	LOC_Os10g31440	Peptidase S8 and S53, subtilisin, kexin, sedolisin domain containing protein.	retrotransposon protein, putative, unclassified, expressed	.	.	8.10311	2.94799e-06	Up
Os11g0186525	None	Hypothetical protein.	none	.	.	8.09172	0.000399527	Up
Os01g0374600	LOC_Os01g27700	Similar to Laccase-21.	laccase precursor protein, putative, expressed	.	LAC1, OsLAC1	7.99908	0.000452317	Up
Os06g0346300	LOC_Os06g23780	Similar to ACX4 (ACYL-COA OXIDASE 4) - acyl-CoA oxidase/ oxidoreductase.	glutaryl-CoA dehydrogenase, mitochondrial precursor, putative, expressed	.	.	7.98452	0.00477749	Up
Os03g0576200	LOC_Os03g37930	High affinity K<sup>+</sup> transporter (HAK), Maintenance of ion homeostasis, Salinity tolerance	potassium transporter, putative, expressed	.	HAK21, OsHAK21	7.97181	4.01986e-10	Up
Os02g0179225	None	Hypothetical protein.	none	.	.	7.95985	3.73757e-05	Up
Os01g0356900	LOC_Os01g25460	Similar to Extensin-like protein.	uncharacterized protein At4g06744 precursor, putative, expressed	.	.	7.95562	0.00423598	Up
Os04g0104900	LOC_Os04g01470	Similar to 0-methyltransferase (EC 2.1.1.6) (Fragment).	O-methyltransferase, putative, expressed	.	COMTL2, OsCOMTL2	7.92179	0.000152979	Up
Os10g0525000	LOC_Os10g38110	Cytochrome P450 family protein.	cytochrome P450, putative, expressed	.	CYP704A5, OsCYP704A5	7.88788	1.66951e-08	Up
Os05g0148800	LOC_Os05g05610	Hypothetical conserved gene.	expressed protein	.	.	7.86776	3.88736e-06	Up
Os02g0571100	LOC_Os02g36210	Ent-copalyl diphosphate synthase, Defense against both fungal pathogen and bacterial pathogen, Biosynthesis of phytoalexin	ent-kaurene synthase, chloroplast precursor, putative, expressed	.	CPS2, OsCPS2, Os-CPS2, OsCPS2ent, OsCyc2	7.85329	0.000453045	Up
Os02g0160300	None	Hypothetical protein.	none	.	.	7.81084	0.00593859	Up
Os06g0119800	LOC_Os06g02930	Conserved hypothetical protein.	expressed protein	.	.	7.80178	0.000155724	Up
Os04g0220300	LOC_Os04g14304	EGF-type aspartate/asparagine hydroxylation site domain containing protein.	OsWAK30/31 - OsWAK receptor-like protein OsWAK-RLP, expressed	.	OsWAK30, OsWAK30/OsWAK31, OsWAK31, WAK30/31	7.79686	0.000241021	Up
Os04g0404400	LOC_Os04g33150	Similar to H0502B11.4 protein.	desiccation-related protein PCC13-62 precursor, putative, expressed	.	OsEnS-64, PCC13-62	7.76966	0.0035884	Up
Os09g0558850	None	Similar to ZFP1 (ZINC-FINGER PROTEIN 1) - nucleic acid binding / transcription factor/ zinc ion binding.	none	.	.	7.74264	8.18336e-05	Up
None	LOC_Os03g47300	none	expressed protein	.	.	7.68083	0.00257021	Up
Os03g0676866	None	Non-protein coding transcript.	none	.	.	7.66309	0.000282264	Up
Os09g0452800	LOC_Os09g27940	Peptidase A1 domain containing protein.	aspartic proteinase nepenthesin-1 precursor, putative, expressed	.	.	7.61597	0.00437038	Up
Os08g0293400	None	Similar to Glutathione S-transferase.	none	.	.	7.61556	0.00813104	Up
Os01g0963000	LOC_Os01g73200	Similar to Peroxidase BP 1 precursor.	peroxidase precursor, putative, expressed	.	OsPRX22, prx22	7.54421	2.11782e-06	Up
Os10g0504700	LOC_Os10g36090	none	LTPL156 - Protease inhibitor/seed storage/LTP family protein precursor, putative, expressed	.	OsLTP2.8, OsLtpII.8	7.53238	5.94863e-06	Up
Os02g0142250	LOC_Os02g04945	Similar to J013125B21, full insert sequence.	phosphatidate cytidylyltransferase family protein, putative, expressed	.	.	7.47493	1.06669e-05	Up
Os09g0278000	LOC_Os09g10620	Hypothetical conserved gene.	seed maturation protein LEA 4, putative, expressed	.	.	7.40258	1.13697e-05	Up
Os01g0940700	LOC_Os01g71340	Similar to Glucan endo-1, 3-beta-glucosidase GII precursor (EC 3.2.1.39) ((1->3)- beta-glucan endohydrolase GII) ((1->3)-beta-glucanase isoenzyme GII) (Beta-1, 3-endoglucanase GII).	glycosyl hydrolases family 17, putative, expressed	.	Glu1, OsGlu1, OsPR2, PR2	7.39249	4.62444e-09	Up
Os03g0764150	None	Non-protein coding transcript.	none	.	.	7.38881	2.16263e-09	Up
Os05g0515600	LOC_Os05g43940	Similar to O-methyltransferase ZRP4 (EC 2.1.1.-) (OMT).	O-methyltransferase, putative, expressed	.	ZRP4	7.38169	4.14445e-06	Up
Os09g0511200	LOC_Os09g33640	Conserved hypothetical protein.	expressed protein	.	.	7.33459	1.66964e-23	Up
None	LOC_Os06g37140	none	retrotransposon protein, putative, Ty3-gypsy subclass, expressed	.	.	7.31406	0.0053415	Up
Os08g0402001	None	Hypothetical conserved gene.	none	.	.	7.30044	2.5342e-13	Up
Os06g0591400	LOC_Os06g39120	Conserved hypothetical protein.	expressed protein	.	.	7.29926	9.20456e-14	Up
Os01g0586800	LOC_Os01g40430	Similar to WRKY transcription factor 5 (Fragment).	WRKY27, expressed	WRKY	OsWRKY27, WRKY27	7.28219	1.15147e-05	Up
Os05g0149400	LOC_Os05g05680	ACC oxidase, Ethylene biosynthesis	1-aminocyclopropane-1-carboxylate oxidase, putative, expressed	.	2ODD14, 2-ODD14, ACO5, Os2ODD14, Os2-ODD14, OsACO5	7.23834	8.72466e-19	Up
Os05g0191500	LOC_Os05g10310	Similar to stem 28 kDa glycoprotein.	acid phosphatase, putative, expressed	.	.	7.2274	8.53066e-06	Up
Os06g0185100	LOC_Os06g08600	Similar to estradiol 17-beta-dehydrogenase 8.	versicolorin reductase, putative, expressed	.	.	7.21253	1.03908e-11	Up
Os02g0674750	None	Hypothetical conserved gene.	none	.	.	7.18821	0.00452135	Up
Os06g0553800	LOC_Os06g36010	Cupredoxin domain containing protein.	plastocyanin-like domain containing protein, putative, expressed	.	ENODL17, NRFG3, OsENODL17, OsNRFG3	7.16722	0.00569764	Up
None	LOC_Os08g32140	none	retrotransposon protein, putative, unclassified, expressed	.	.	7.14658	0.00582314	Up
Os05g0120200	LOC_Os05g02890	Similar to ATPase, coupled to transmembrane movement of substances.	white-brown complex homolog protein 16, putative, expressed	.	ABCG11, OsABCG11	7.13785	2.39084e-13	Up
None	LOC_Os08g31070	none	expressed protein	.	.	7.11859	8.1379e-10	Up
Os04g0688500	LOC_Os04g59200	Peroxidase (EC 1.11.1.7).	peroxidase precursor, putative, expressed	.	OsPRX62, prx62	7.07791	2.12784e-56	Up
Os03g0638900	LOC_Os03g43770	Cyclin-like F-box domain containing protein.	OsFBX97 - F-box domain containing protein, expressed	.	Os_F0188, OsFbox157	7.03554	6.58974e-11	Up
Os06g0504900	LOC_Os06g30860	Similar to WRKY transcription factor 31.	WRKY31, expressed	WRKY	OsWRKY31, WRKY31	7.03433	0.00068958	Up
None	LOC_Os05g27680	none	expressed protein	.	.	7.03307	1.81192e-31	Up
Os05g0583000	LOC_Os05g50610	Similar to WRKY8.	WRKY8, expressed	WRKY	OsWRKY8, WRKY8	7.01647	3.33159e-27	Up
Os08g0136700	LOC_Os08g04240	Protein of unknown function DUF26 domain containing protein.	cysteine-rich repeat secretory protein 55 precursor, putative, expressed	.	.	7.01031	0.00390233	Up
Os12g0267100	LOC_Os12g16640	Similar to cyclopropane fatty acid synthase.	expressed protein	.	.	7.0045	5.03532e-06	Up
Os10g0419400	LOC_Os10g28350	Acireductone dioxygenase, Ethylene synthesis, Abiotic stress response	1,2-dihydroxy-3-keto-5-methylthiopentene dioxygenase protein, putative, expressed	.	ARD1, IDI1, OsARD1, OsIDI1, OsIDI1L/OsARD1, sip2, Sip2, SIP2	6.99449	8.66244e-36	Up
Os01g0609501	None	Hypothetical protein.	none	.	.	6.98002	3.28337e-11	Up
Os11g0340477	None	Zinc finger, C2H2-type domain containing protein.	none	.	.	6.94576	2.00915e-25	Up
Os01g0609300	LOC_Os01g42380	Similar to Pleiotropic drug resistance protein 3.	pleiotropic drug resistance protein, putative, expressed	.	OsABCG36, OsABCG36/OsPDR9, OsPDR3, ospdr9, OsPDR9, PDR3, PDR9	6.94117	3.01119e-41	Up
None	LOC_Os01g57968	none	expressed protein	.	.	6.93786	0.00075768	Up
Os07g0564500	LOC_Os07g37730	Pyridine nucleotide-disulphide oxidoreductase, NAD-binding region domain containing protein.	NADH-ubiquinone oxidoreductase, mitochondrial precursor, putative, expressed	.	.	6.93348	3.44431e-11	Up
Os11g0644000	LOC_Os11g42440	Similar to Protein kinase domain containing protein, expressed.	expressed protein	.	OsRLCK342, OsSTA269, RLCK342	6.90099	3.08039e-06	Up
Os04g0223600	None	Hypothetical gene.	none	.	.	6.86937	0.00356107	Up
Os08g0508000	LOC_Os08g39730	Cytochrome P450 family protein.	cytochrome P450, putative, expressed	.	CYP76M2	6.86546	5.18808e-09	Up
Os04g0617900	LOC_Os04g52720	Similar to germin-like protein subfamily 1 member 11.	Cupin domain containing protein, expressed	.	GLP4-1, OsGLP4-1	6.8548	6.68333e-13	Up
Os06g0253350	None	Hypothetical gene.	none	.	.	6.85197	2.55298e-05	Up
Os04g0395800	LOC_Os04g32480	Tify domain containing protein.	zinc-finger protein, putative, expressed	.	JAZ11, JAZ11/TIFY9, OsJAZ11, OsJAZ5, OsTIFY9, TIFY9	6.83822	3.73826e-08	Up
Os04g0516600	LOC_Os04g43650	Pyridoxal phosphate-dependent transferase, major region, subdomain 1 domain containing protein.	L-allo-threonine aldolase, putative, expressed	.	.	6.82172	6.03255e-18	Up
Os04g0341500	LOC_Os04g27340	Similar to OSIGBa0159H11-OSIGBa0137A07.8 protein.	terpene synthase, putative, expressed	.	OsTPS20, TPS20	6.82029	7.62992e-42	Up
Os05g0123000	LOC_Os05g03160	Similar to Lateral organ boundaries domain 1.	DUF260 domain containing protein, putative, expressed	LBD	.	6.81317	8.13838e-11	Up
None	LOC_Os06g14260	none	lectin-like receptor kinase, putative, expressed	.	.	6.80131	5.60989e-05	Up
Os05g0506800	LOC_Os05g43120	Hypothetical conserved gene.	GDSL-like lipase/acylhydrolase, putative, expressed	.	GELP72, OsGELP72	6.79785	1.68707e-12	Up
Os08g0374600	LOC_Os08g28710	Similar to Receptor kinase-like protein.	receptor protein kinase CRINKLY4 precursor, putative, expressed	.	OsRLCK253, RLCK253	6.79708	6.82448e-22	Up
Os07g0587300	LOC_Os07g39860	Hypothetical conserved gene.	expressed protein	.	.	6.79465	4.8546e-12	Up
Os04g0331650	None	Hypothetical conserved gene.	none	.	.	6.79392	0.000108254	Up
Os10g0558200	LOC_Os10g40880	2OG-Fe(II) oxygenase domain containing protein.	flavonol synthase/flavanone 3-hydroxylase, putative, expressed	.	.	6.77526	0.000204858	Up
Os03g0371000	LOC_Os03g25490	Similar to Cytochrome P450 family protein, expressed.	cytochrome P450 72A1, putative, expressed	.	OsSTA101	6.7659	6.3085e-05	Up
Os04g0580800	LOC_Os04g49160	Zinc finger, RING/FYVE/PHD-type domain containing protein.	zinc finger, C3HC4 type domain containing protein, expressed	.	OsRFPH2-6	6.76307	1.20606e-70	Up
Os01g0546100	LOC_Os01g36560	Similar to nodulin-like protein.	auxin-induced protein 5NG4, putative, expressed	.	5NG4, Os5NG4	6.7389	2.02299e-08	Up
Os02g0218700	LOC_Os02g12680	Allene oxide synthase (CYP74A3), Fatty acid 9-/13-hydroperoxide lyase (CYP74C), Biosynthesis of jasmonic acid (JA), Plant defense	cytochrome P450, putative, expressed	.	AOS3, HPL2, OsAOS3, OsAOS3/OsHPL2, OsHPL2	6.70302	7.27967e-14	Up
Os06g0639800	LOC_Os06g43304	Cytochrome P450 family protein.	cytochrome P450, putative, expressed	.	CYP71Y7, OsCYP71Y7	6.66861	0.000710592	Up
Os03g0437100	LOC_Os03g32220	C2H2 zinc finger protein, Transcriptional repressor, Drought tolerance, Positive regulation of plant growth and productivity	ZOS3-11 - C2H2 zinc finger protein, expressed	C2H2	DLN90, DRZ1, OsDLN90, OsDRZ1	6.65558	9.20543e-08	Up
Os01g0940800	LOC_Os01g71350	Similar to Beta-1, 3-glucanase precursor.	glycosyl hydrolases family 17, putative, expressed	.	Gns6, GNS6, OsGns6	6.6399	1.03783e-12	Up
None	LOC_Os01g63960	none	retrotransposon protein, putative, Ty1-copia subclass, expressed	.	.	6.61593	0.00598195	Up
Os11g0684000	LOC_Os11g45740	Similar to Transcription factor MYB21 (Myb-related protein 21) (AtMYB21) (Myb homolog 3) (AtMyb3).	MYB family transcription factor, putative, expressed	MYB	JAmyb, JAMYB, MYB21, OsJAmyb, OsJAMyb, OsMYB21	6.60838	7.6369e-38	Up
Os10g0118200	LOC_Os10g02880	Conserved hypothetical protein.	O-methyltransferase, putative, expressed	.	ASMT2, OsASMT2, ZRP4	6.54651	5.0363e-06	Up
Os07g0664500	LOC_Os07g46940	NAD(P)-binding domain containing protein.	sex determination protein tasselseed-2, putative, expressed	.	.	6.53289	1.71881e-05	Up
Os01g0124600	LOC_Os01g03380	Similar to cDNA clone:001-125-E08, full insert sequence.	BBTI6 - Bowman-Birk type bran trypsin inhibitor precursor, putative, expressed	.	.	6.52171	2.03044e-13	Up
Os07g0526400	LOC_Os07g34260	Polyketide synthase, type III domain containing protein.	chalcone and stilbene synthases, putative, expressed	.	CHS15, OsCHS15, OsPKS15, PKS15	6.49765	0.000176108	Up
Os08g0389700	LOC_Os08g30020	Conserved hypothetical protein.	membrane protein, putative, expressed	.	.	6.46908	6.88801e-73	Up
None	LOC_Os04g41170	none	retrotransposon protein, putative, unclassified, expressed	.	.	6.44315	0.00249543	Up
Os02g0199000	LOC_Os02g10550	none	expressed protein	.	.	6.43317	1.40523e-15	Up
Os07g0533300	LOC_Os07g34900	Peptidase A1 domain containing protein.	aspartic proteinase nepenthesin precursor, putative, expressed	.	.	6.42399	2.15128e-05	Up
Os09g0441100	LOC_Os09g26940	Similar to Cytochrome P450 monooxygenase CYP92A1.	cytochrome P450, putative, expressed	.	.	6.41398	7.14311e-05	Up
Os08g0508800	LOC_Os08g39840	Type 2 13-lipoxygenase, Herbivore-induced defense response	lipoxygenase, chloroplast precursor, putative, expressed	.	HI-LOX, LOX2, LOX2 -1, Lox2:Os:1, Lox2osPil, OsHI-LOX, OsLOX1, OsLOX2, OsLOX2 -1, OsLOX8, OsLOX9, OsRLL, RLL2	6.38932	1.38788e-19	Up
Os07g0217600	LOC_Os07g11739	CytochromeP450 monooxygenase, Diterpenoid phytoalexin biosynthesis, Bacterial blight resistance	cytochrome P450, putative, expressed	.	CYP71Z2, Oscyp71Z2	6.38085	0.0079636	Up
Os03g0729000	LOC_Os03g51920	Similar to Peptidase, M50 family.	peptidase, M50 family, putative, expressed	.	.	6.37794	3.23812e-06	Up
None	LOC_Os07g05350	none	expressed protein	.	.	6.36309	0.00703054	Up
Os01g0593700	LOC_Os01g41050	Sulphate transporter domain containing protein.	sulfate transporter, putative, expressed	.	OsSul3 -5, OsSultr3 -5, SULTR3 -5	6.35872	0.000502566	Up
Os11g0582000	LOC_Os11g37210	Hypothetical conserved gene.	MTN26L5 - MtN26 family protein precursor, expressed	.	.	6.3321	0.00270672	Up
Os03g0808000	LOC_Os03g59330	Glycoside hydrolase, family 28 domain containing protein.	polygalacturonase, putative, expressed	.	OsPGL11, PGL11	6.31945	0.00289238	Up
Os04g0174200	LOC_Os04g09450	Similar to OsRAD23-like.	expressed protein	.	.	6.30744	0.000180085	Up
Os04g0340550	None	Hypothetical gene.	none	.	.	6.30245	0.000110766	Up
Os06g0670300	LOC_Os06g45890	MYB-like transcription factor, Regulation of plant height, Tolerance to cadmium stress	MYB family transcription factor, putative, expressed	G2-like	OsMPH1, OsMYB45	6.28428	4.37151e-11	Up
Os02g0781300	LOC_Os02g54050	Similar to AP2/ERF domain-containing transcription factor.	ethylene-responsive transcription factor, putative, expressed	ERF	AP2/EREBP#083, AP2/EREBP83, DERF9, DLN69, ERF11, OsDERF9, OsDLN69, OsERF011, OsERF#011, OsERF11	6.26157	0.000135292	Up
Os03g0180900	LOC_Os03g08320	Tify domain containing protein.	ZIM domain containing protein, putative, expressed	.	JAZ1, JAZ11, JAZ2, OsJAZ 11, OsJAZ11, Os-JAZ11, OsJAZ2, OsTIFY11c. OsJAZ1, TIFY11C	6.24803	4.99168e-31	Up
Os03g0830500	LOC_Os03g61500	Similar to PGPS/D12.	uncharacterized Cys-rich domain containing protein, putative, expressed	.	FWL7, OsFWL7	6.1388	1.01392e-29	Up
Os06g0521500	LOC_Os06g32990	Haem peroxidase family protein.	peroxidase precursor, putative, expressed	.	prx83	6.09538	6.08455e-11	Up
Os02g0589000	LOC_Os02g37654	Lecithin:cholesterol acyltransferase family protein.	lecithin:cholesterol acyltransferase, putative, expressed	.	.	6.0566	0.000167017	Up
None	LOC_Os07g46920	none	sex determination protein tasselseed-2, putative, expressed	.	.	6.01872	0.00035457	Up
Os04g0184500	LOC_Os04g10569	Similar to OSIGBa0148J22.3 protein.	glutamyl-tRNA amidotransferase, putative, expressed	.	.	6.018	1.46696e-06	Up
Os02g0466400	LOC_Os02g26720	Similar to Inositol phosphate kinase.	Inositol 1, 3, 4-trisphosphate 5/6-kinase, putative, expressed	.	ITP5/6K-4, ITPK4, OsITP5/6K-4, OsITPK4	6.01248	1.69305e-12	Up
Os03g0183500	LOC_Os03g08520	Protein of unknown function DUF581 family protein.	DUF581 domain containing protein, expressed	.	.	5.98591	5.03974e-45	Up
None	LOC_Os06g23760	none	acyl-CoA oxidase, putative, expressed	.	.	5.98054	4.53516e-05	Up
Os06g0251100	LOC_Os06g14050	Membrane attack complex component/perforin (MACPF) domain domain containing protein.	membrane attack complex component/perforin/complement C9, putative, expressed	.	.	5.97461	0.000233308	Up
Os04g0206350	None	Hypothetical protein.	none	.	.	5.97078	0.006393	Up
Os04g0405300	LOC_Os04g33240	Similar to Stem secoisolariciresinol dehydrogenase (Fragment).	sex determination protein tasselseed-2, putative, expressed	.	OsSDR110C-MS3, SDR110C-MS3	5.94626	4.04699e-51	Up
Os10g0550800	None	Hypothetical conserved gene.	none	.	.	5.94379	1.16106e-26	Up
Os01g0532300	LOC_Os01g34790	Conserved hypothetical protein.	expressed protein	.	.	5.9426	9.39321e-08	Up
Os01g0248701	LOC_Os01g14630	Terpenoid synthase domain containing protein.	polyprenyl synthetase, putative, expressed	.	.	5.93661	1.54317e-05	Up
Os04g0179700	LOC_Os04g10060	9-beta-pimara-7, 15-diene synthase, Momilactone phytoalexins biosynthesis, Defense response	ent-kaurene synthase, chloroplast precursor, putative, expressed	.	KS4, OsDTS2, OsKS4, OsKSL4	5.93385	1.8152e-06	Up
Os01g0389200	LOC_Os01g29280	Protein of unknown function DUF679 family protein.	expressed protein	.	.	5.88859	2.70039e-10	Up
Os09g0439200	LOC_Os09g26780	Jasmonate ZIM-domain protein, Jasmonate-induced resistance to bacterial blight, Repressor of jasmonic acid signaling	zinc-finger protein, putative, expressed	.	JAZ7, JAZ8, OsJAZ 8, OsJAZ7, OsJAZ8, Os-JAZ8, OsTIFY10c, OsTIFY10c/OsJAZ8, TIFY10C	5.88547	7.04177e-66	Up
Os04g0181901	None	Hypothetical conserved gene.	none	.	.	5.87329	0.00705336	Up
Os07g0529000	LOC_Os07g34520	Similar to Isocitrate lyase (Fragment).	isocitrate lyase, putative, expressed	.	EnS-107, I85, ICL, l43, OsEnS-107, OsI85, OsICL, Osl43, Osl85, OsL85	5.86849	0.000112791	Up
Os03g0437200	LOC_Os03g32230	C2H2-type zinc finger protein, Abscisic acid-induced antioxidant defence, Water stress and oxidative stress tolerance	ZOS3-12 - C2H2 zinc finger protein, expressed	C2H2	bsr-d1, Bsr-d1, BSRD1, DLN91, OsBSRD1, OsDLN91, OsZFP36, ZFP36	5.84761	4.12836e-28	Up
None	LOC_Os06g23820	none	retrotransposon protein, putative, unclassified, expressed	.	.	5.84619	0.000566367	Up
Os10g0517500	LOC_Os10g37340	Cys/Met metabolism, pyridoxal phosphate-dependent enzyme domain containing protein.	cystathionine gamma-synthase, putative, expressed	.	RRJ1	5.84235	1.30208e-183	Up
Os08g0544400	LOC_Os08g43120	A member of the pleiotropic drug resistance (PDR) subfamily of ATP-binding cassette (ABC) transporter, Regulation of plant growth and pathogen resistance	Plant PDR ABC transporter associated domain containing protein, expressed	.	FCO1, OsABCG45, OsPDR1, OsPDR1.3, PDR1	5.84227	1.65858e-10	Up
Os03g0663600	None	Similar to Pathogenesis-related thaumatin-like protein.	none	.	.	5.83391	3.95659e-23	Up
Os10g0380800	LOC_Os10g23900	Similar to Tryptophan decarboxylase.	decarboxylase, putative, expressed	.	.	5.83087	5.833e-06	Up
Os03g0180800	LOC_Os03g08310	TIFY domain-containing transcriptional regulator, Salt and dehydration stress tolerance	ZIM domain containing protein, putative, expressed	.	JAZ3, JAZ6, JAZ9, OsJAZ 9, OsJAZ3, OsJAZ6, OsJAZ9, Os-JAZ9, OsTIFY11a, TIFY11A	5.82512	1.66985e-20	Up
Os12g0448900	LOC_Os12g26290	Fatty acid alpha-dioxygenase family, Enzyme that oxygenates fatty acids into 2R-hydroperoxides	alpha-DOX2, putative, expressed	.	PIOX, RalphaO	5.80926	3.78338e-17	Up
Os11g0490850	None	Non-protein coding transcript.	none	.	.	5.7936	0.00076173	Up
Os01g0891700	LOC_Os01g66760	Leucine-rich repeat, N-terminal domain containing protein.	inactive receptor kinase At2g26730 precursor, putative, expressed	.	.	5.79269	3.60397e-07	Up
Os04g0616650	None	Non-protein coding transcript.	none	.	.	5.75868	9.03814e-09	Up
Os04g0516900	LOC_Os04g43660	Conserved hypothetical protein.	expressed protein	.	.	5.75796	0.000522678	Up
Os01g0376600	LOC_Os01g27860	Hypothetical conserved gene.	expressed protein	.	.	5.75282	0.000352685	Up
None	LOC_Os05g37050	none	MYB family transcription factor, putative, expressed	MYB_related	.	5.74309	3.13986e-08	Up
Os06g0604200	LOC_Os06g40170	Chloroplast-localized phospholipase D, Herbivore defense	phospholipase D, putative, expressed	.	OsPLDa4, OsPLDalpha4, OsPLD&alpha -4, OsPLDeta2, PLDalpha4, RPLD3	5.73257	2.73003e-46	Up
Os01g0187300	None	Hypothetical conserved gene.	none	.	.	5.7237	0.00177024	Up
Os05g0442400	LOC_Os05g37060	R-R-type MYB-like transcription factor, Response to drought stress during reproductive development	MYB family transcription factor, putative, expressed	MYB	ARM1, MID1, MYB1, MYB-1, OsARM1, OsMYB-1	5.71008	0.000281931	Up
Os02g0569900	LOC_Os02g36110	Cytochrome P450 family protein.	cytochrome P450, putative, expressed	.	CYP76M10, CYP76M7, OsCYP76M10, OsCYP76M7	5.69467	0.00039804	Up
Os04g0316200	LOC_Os04g25060	Protein of unknown function DUF26 domain containing protein.	cysteine-rich receptor-like protein kinase, putative, expressed	.	.	5.69264	1.53802e-29	Up
Os03g0663500	LOC_Os03g46070	Similar to Osmotin precursor.	thaumatin, putative, expressed	.	PR5, TLP	5.68753	1.43475e-26	Up
Os06g0554200	LOC_Os06g36040	Similar to F20B17.20.	expressed protein	.	.	5.67614	0.000105838	Up
Os04g0184450	None	Conserved hypothetical protein.	none	.	.	5.65739	1.05328e-08	Up
Os06g0564700	LOC_Os06g36880	Similar to Cysteine synthase (EC 4.2.99.8).	cysteine synthase, putative, expressed	.	.	5.65499	7.54975e-27	Up
Os12g0226900	LOC_Os12g12580	Similar to Allyl alcohol dehydrogenase.	NADP-dependent oxidoreductase, putative, expressed	.	ClpC2, CLPC2	5.64447	5.29984e-11	Up
Os10g0392400	LOC_Os10g25290	Tify domain containing protein.	ZIM domain containing protein, putative, expressed	.	JAZ1, JAZ12, OsJAZ 12, OsJAZ1, OsJAZ12, OsTIFY11d, TIFY11D	5.64357	3.17177e-27	Up
Os03g0760300	LOC_Os03g55250	Cytochrome P450 family protein.	cytochrome P450 81E1, putative, expressed	.	.	5.64119	9.11433e-08	Up
Os12g0168150	None	Hypothetical gene.	none	.	.	5.606	0.00207402	Up
Os02g0569400	LOC_Os02g36070	Cytochrome P450 family protein.	cytochrome P450, putative, expressed	.	CYP76M8	5.59965	2.20382e-09	Up
Os04g0322100	LOC_Os04g25650	Protein of unknown function DUF26 domain containing protein.	cysteine-rich receptor-like protein kinase, putative, expressed	.	.	5.58536	2.78832e-18	Up
Os09g0472150	None	Hypothetical protein.	none	.	.	5.57919	5.40633e-10	Up
Os07g0190000	LOC_Os07g09190	Similar to 1-deoxy-D-xylulose 5-phosphate synthase 2 precursor.	transketolase, putative, expressed	.	DXS2, dxs3, DXS3, OsDXS, OsDXS2, OsDXS3	5.57151	4.46447e-07	Up
Os04g0182200	LOC_Os04g10350	2OG-Fe(II) oxygenase domain containing protein.	1-aminocyclopropane-1-carboxylate oxidase homolog 2, putative, expressed	.	2ODD23, 2-ODD23, Os2ODD23, Os2-ODD23	5.56295	1.59722e-259	Up
Os01g0196300	LOC_Os01g09990	Basic helix-loop-helix (bHLH) transcription factor, Diterpenoid phytoalexin factor, Biosynthesis of diterpenoid phytoalexins, Stress response	helix-loop-helix DNA-binding domain containing protein, expressed	bHLH	bHLH025, bHLH25, DPF, OsbHLH025	5.55368	3.40448e-05	Up
Os12g0628600	LOC_Os12g43380	Similar to Thaumatin-like pathogenesis-related protein 3 precursor.	thaumatin, putative, expressed	.	OsPR5, Pir2, PR5, PR-5, PR5-1	5.55088	1.91471e-34	Up
None	LOC_Os02g49340	none	nitrate-induced NOI protein, putative, expressed	.	.	5.54373	0.00716559	Up
Os02g0700400	LOC_Os02g47200	Homodimeric diiron-carboxylate protein, Cyanide-resistant respiration in mitochondria, Reactive oxygen species (ROS) scavenging	transposon protein, putative, unclassified, expressed	.	AOX1C, OsAOX1c	5.53535	0.00700529	Up
Os06g0233800	LOC_Os06g12740	Conserved hypothetical protein.	expressed protein	.	.	5.52828	5.82609e-223	Up
Os01g0615100	LOC_Os01g42860	Chymotrypsin protease inhibitor, Salt and osmotic stress tolerance	inhibitor I family protein, putative, expressed	.	OCPI2, OsSRO1a, SRO1a	5.52058	4.49072e-76	Up
None	LOC_Os05g34490	none	expressed protein	.	.	5.51502	0.00438709	Up
Os11g0275800	LOC_Os11g17580	Crotonase, core domain containing protein.	enoyl-CoA hydratase/isomerase family protein, expressed	.	.	5.51405	0.000456227	Up
Os06g0725200	LOC_Os06g50950	Lipase, GDSL domain containing protein.	GDSL-like lipase/acylhydrolase, putative, expressed	.	GELP90, OsGELP90	5.50614	1.21357e-26	Up
Os05g0257333	None	Non-protein coding transcript.	none	.	.	5.50135	1.45102e-60	Up
Os05g0257100	LOC_Os05g16824	Leucine-rich repeat, plant specific containing protein.	SHR5-receptor-like kinase, putative, expressed	.	.	5.50113	1.64639e-99	Up
Os09g0341600	LOC_Os09g17152	Cyclin-like F-box domain containing protein.	OsFBX319 - F-box domain containing protein, expressed	.	Os_F0354, OsFbox478	5.50022	7.43323e-08	Up
Os04g0681500	LOC_Os04g58480	EF-Hand type domain containing protein.	EF hand family protein, putative, expressed	.	.	5.49289	8.90581e-07	Up
Os03g0674900	LOC_Os03g47160	Hypothetical conserved gene.	expressed protein	.	.	5.48875	0.000291176	Up
Os05g0142500	LOC_Os05g05070	Hypothetical conserved gene.	expressed protein	.	.	5.48086	0.00083725	Up
Os12g0150200	LOC_Os12g05440	Cytochrome P450 enzyme, Salt tolerance	cytochrome P450, putative, expressed	.	CYP94C2b, CYP94C2B, OsCYP450, OsCYP94C2b	5.4796	4.0781e-40	Up
Os03g0823500	LOC_Os03g60850	TGF-beta receptor, type I/II extracellular region family protein.	peptide transporter PTR2, putative, expressed	.	PTR	5.45214	0.00192157	Up
None	LOC_Os08g03190	none	legume lectins beta domain containing protein, putative, expressed	.	.	5.43641	0.00856273	Up
None	LOC_Os06g40530	none	transposon protein, putative, CACTA, En/Spm sub-class, expressed	.	.	5.42931	0.000516641	Up
Os04g0570500	LOC_Os04g48200	Cytochrome P450 family protein.	cytochrome P450, putative, expressed	.	DIM, DIM/DWF1, DWF1	5.41807	0.000721296	Up
Os07g0625400	LOC_Os07g43240	SKP1 component domain containing protein.	SKP1-like protein 1B, putative, expressed	.	OSK28	5.41405	6.678e-27	Up
Os04g0516800	None	Hypothetical protein.	none	.	.	5.39624	0.00249092	Up
Os11g0168500	LOC_Os11g06770	Hypothetical conserved gene.	ethylene-responsive transcription factor ERF110, putative, expressed	ERF	AP2/EREBP117, AP2/EREBP#117, ERF118, OsERF118, OsERF#118	5.37747	2.97709e-06	Up
Os08g0106300	LOC_Os08g01520	Similar to Cytochrome P450.	cytochrome P450, putative, expressed	.	.	5.37252	0.00287687	Up
Os04g0180400	LOC_Os04g10160	Similar to Cytochrome P450 99A2.	cytochrome P450, putative, expressed	.	CYP99A2	5.36853	0.00738075	Up
Os10g0514700	LOC_Os10g37070	Similar to Cytochrome P450 family protein.	cytochrome P450, putative, expressed	.	.	5.35968	0.00125995	Up
Os08g0140500	LOC_Os08g04560	Tryptophan decarboxylase, Key enzyme of serotonin biosynthesis	decarboxylase, putative, expressed	.	OsTDC3, TDC3	5.33913	1.81771e-07	Up
Os05g0161800	LOC_Os05g06940	RelA/SpoT domain containing protein.	relA-SpoT like protein RSH4, putative, expressed	.	CRSH3, OsCRSH3	5.33333	4.01317e-58	Up
Os04g0688300	LOC_Os04g59190	Haem peroxidase, plant/fungal/bacterial family protein.	peroxidase precursor, putative, expressed	.	prx61	5.31825	7.02435e-135	Up
Os01g0137800	None	Non-protein coding transcript.	none	.	.	5.28385	0.00339701	Up
None	LOC_Os12g39300	none	cytochrome P450, putative, expressed	.	.	5.27274	7.29981e-11	Up
None	LOC_Os01g09090	none	expressed protein	.	.	5.27213	9.48443e-06	Up
Os01g0878900	LOC_Os01g65690	Similar to 4, 5-DOPA dioxygenase extradiol-like protein.	4,5-DOPA dioxygenase extradiol, putative, expressed	.	.	5.25808	2.23293e-18	Up
Os01g0348900	LOC_Os01g24710	Jacalin-related mannose-binding lectin, Salinity tolerance, Resistance to M. oryzae	jacalin-like lectin domain containing protein, expressed	.	JRL, MBL1, ML, OsJRL, Osl43, OsL43, OsMBL1, OsSalT, sal1, Sal1, SalT, SALT, SalT1*, salT*(sal1)	5.24832	3.49045e-21	Up
Os11g0482901	None	Hypothetical gene.	none	.	.	5.22822	3.28241e-64	Up
Os12g0638200	LOC_Os12g44100	Similar to Peptide transporter.	peptide transporter PTR2, putative, expressed	.	NPF2.2, OsNPF2.2, OsPTR2, PTR2	5.21974	0.00552308	Up
Os10g0450900	LOC_Os10g31330	Cell wall structural protein, Tapetal differentiation, Pollen maturation	retrotransposon protein, putative, unclassified, expressed	.	GRCWP, GRP, Osgrp-2, OsGRP2, OsGRP-2	5.20032	0.000787233	Up
Os08g0114250	LOC_Os08g02230	Non-protein coding transcript.	FAD-binding and arabino-lactone oxidase domains containing protein, putative, expressed	.	.	5.19968	4.00441e-14	Up
Os12g0599700	LOC_Os12g40750	Similar to Pectinesterase inhibitor domain containing protein, expressed.	pectinesterase inhibitor domain containing protein, putative, expressed	.	.	5.19744	0.00176574	Up
Os11g0483000	LOC_Os11g29290	Cytochrome P450, Oxidase, JA-mediated chilling tolerance	cytochrome P450, putative, expressed	.	CYP94B4, HAN1, OsCYP94B4, OsHAN1	5.18931	8.6519e-51	Up
Os02g0639300	LOC_Os02g42640	Conserved hypothetical protein.	CBS domain-containing protein, putative, expressed	.	OsCBSX11	5.16136	3.08756e-06	Up
Os01g0699500	LOC_Os01g50410	Serine/threonine protein kinase domain containing protein.	STE_MEKK_ste11_MAP3K.6 - STE kinases include homologs to sterile 7, sterile 11 and sterile 20 from yeast, expressed	.	MAP3K6	5.15686	6.16042e-32	Up
Os02g0682300	LOC_Os02g45780	RING-type E3 ligase, Negative regulation of cuticular wax biosynthesis, Drought stress response	zinc finger, C3HC4 type domain containing protein, expressed	.	DHS	5.12995	1.38613e-29	Up
Os06g0184900	LOC_Os06g08580	Transferase family protein.	transferase family protein, putative, expressed	.	HCT3, OsHCT3, OsPHT1, Os-PHT1, PHT1	5.12644	2.82293e-07	Up
Os08g0478466	LOC_Os08g37345	Protein of unknown function DUF296 domain containing protein.	DNA binding protein, putative, expressed	.	.	5.1253	2.68741e-17	Up
Os09g0547500	LOC_Os09g37540	Lysine decarboxylase-like protein, Response to abiotic stresses	uncharacterized protein PA4923, putative, expressed	.	LOGL9	5.09155	1.54246e-11	Up
Os04g0119800	LOC_Os04g02920	Leucine-rich repeat domain containing protein.	leucine-rich repeat family protein, putative, expressed	.	.	5.08927	1.57525e-05	Up
Os08g0190100	LOC_Os08g09080	Germin-like protein 8-11, Disease resistance	Cupin domain containing protein, expressed	.	GLP8-11, OsGLP8-11, OsRGLP1, RGLP1	5.08654	7.07144e-10	Up
Os11g0117300	LOC_Os11g02510	Conserved hypothetical protein.	expressed protein	.	.	5.08237	0.00508817	Up
Os02g0467000	LOC_Os02g26770	Similar to trans-cinnamate 4-monooxygenase.	cytochrome P450, putative, expressed	.	OsC4H	5.07907	5.63622e-05	Up
Os05g0163900	LOC_Os05g07120	Helix-loop-helix DNA-binding domain containing protein.	basic helix-loop-helix, putative, expressed	bHLH	OsbHLH036	5.0782	2.7983e-19	Up
Os08g0376500	LOC_Os08g28880	Similar to Patatin-like protein.	patatin, putative, expressed	.	OspPLAIIgamma, pPLAIIgamma	5.07369	9.12371e-41	Up
Os03g0130300	LOC_Os03g03810	Defensin, Plant antimicrobial peptide, Pathogen defense	DEF8 - Defensin and Defensin-like DEFL family, expressed	.	DEFL8, Df-08, OsDEF8, OsDEFL8, OsDf-08	5.06697	2.22212e-137	Up
Os01g0248500	LOC_Os01g14590	Similar to Pathogen-related protein.	pathogen-related protein, putative, expressed	.	.	5.06012	5.35046e-39	Up
Os04g0576300	LOC_Os04g48700	tRNA pseudouridine synthase B, N-terminal domain containing protein.	TruB family pseudouridylate synthase, putative, expressed	.	OsSTA131	5.05986	0.00138708	Up
Os02g0630300	LOC_Os02g41954	2OG-Fe(II) oxygenase domain containing protein.	gibberellin 2-beta-dioxygenase 7, putative, expressed	.	2ODD35, 2-ODD35, GA2ox7, GA2OX9, Os2ODD35, Os2-ODD35, OsGA2ox9	5.05561	7.941e-08	Up
Os12g0478400	LOC_Os12g29430	EGF-type aspartate/asparagine hydroxylation site domain containing protein.	OsWAK125 - OsWAK receptor-like protein OsWAK-RLP, expressed	.	OsRLCK368, OsWAK, OsWAK125, RLCK368, WAK125	5.04817	1.50856e-50	Up
None	LOC_Os07g35190	none	expressed protein	.	.	5.04784	0.00150286	Up
Os03g0676400	LOC_Os03g47280	VQ domain containing protein.	VQ domain containing protein, putative, expressed	.	OsVQ13, VQ13	5.0402	1.63242e-29	Up
Os10g0550900	LOC_Os10g40360	Proline dehydrogenase, Negative regulation of thermotolerance	proline oxidase, mitochondrial precursor, putative, expressed	.	OsProDH	5.01962	6.8479e-53	Up
Os11g0151400	LOC_Os11g05380	Cytochrome P450 family protein.	cytochrome P450, putative, expressed	.	CYP94C2, CYP94C2a, OsCYP94C2, OsCYP94C2a	5.00906	7.89177e-27	Up
Os12g0629700	None	Similar to Thaumatin-like protein precursor.	none	.	.	5.00809	2.04255e-08	Up
Os12g0131233	None	Hypothetical gene.	none	.	.	5.00241	2.47025e-05	Up
Os05g0501500	None	Hypothetical protein.	none	.	.	4.97749	7.28366e-05	Up
Os01g0209700	LOC_Os01g11150	Similar to GA 2-oxidase 5.	gibberellin 2-beta-dioxygenase, putative, expressed	.	GA2OX7, OsGA2ox7	4.97591	4.7897e-05	Up
None	LOC_Os04g59290	none	retrotransposon protein, putative, unclassified, expressed	.	.	4.97221	0.0050097	Up
Os01g0124650	LOC_Os01g03390	Hypothetical conserved gene.	BBTI7 - Bowman-Birk type bran trypsin inhibitor precursor, expressed	.	RBBI2-3	4.95984	4.72435e-94	Up
Os03g0235000	LOC_Os03g13210	Similar to Peroxidase.	peroxidase precursor, putative, expressed	.	poxN, POXN, poxN/PRX38, prx38, prxRPN, RPN	4.94769	6.58111e-136	Up
None	LOC_Os04g39360	none	heavy metal transport/detoxification protein, putative, expressed	.	.	4.93768	0.000958716	Up
Os06g0725250	None	Hypothetical protein.	none	.	.	4.9331	1.19162e-09	Up
Os07g0418700	LOC_Os07g23660	Proline-rich glycoprotein, ABA-dependent inhibition of root growth	retrotransposon protein, putative, unclassified, expressed	.	OsRePRP2.1, RePRP2.1	4.93264	0.000294525	Up
Os01g0956300	None	Hypothetical protein.	none	.	.	4.90593	5.44801e-28	Up
Os04g0178300	LOC_Os04g09900	Similar to Isoform 3 of Syn-copalyl diphosphate synthase.	ent-kaurene synthase, chloroplast precursor, putative, expressed	.	CPS4, OsCPS4, Os-CPS4, OsCPSsyn, OsCyc1	4.89355	0.00586306	Up
Os05g0437050	LOC_Os05g36100	Conserved hypothetical protein.	AP2 domain containing protein, expressed	ERF	AP2/EREBP#050, AP2/EREBP50, ERF105, OsERF105, OsERF#105	4.89184	0.00229182	Up
Os01g0699600	LOC_Os01g50420	Mitogen-activated protein kinase kinase kinase (MAPKKK), Negative regulation of seed dormancy	STE_MEKK_ste11_MAP3K.7 - STE kinases include homologs to sterile 7, sterile 11 and sterile 20 from yeast, expressed	.	MKKK62, NPK1-PK, OsMKKK62, OsNPK1-PK	4.89023	3.05931e-15	Up
Os05g0130100	LOC_Os05g03920	Hypothetical conserved gene.	TKL_IRAK_DUF26-lf.3 - DUF26 kinases have homology to DUF26 containing loci, expressed	.	.	4.87552	2.60553e-07	Up
Os08g0510101	LOC_Os08g39940	Similar to polygalacturonase inhibitor 1.	polygalacturonase inhibitor 1 precursor, putative, expressed	.	.	4.87453	9.95595e-13	Up
Os10g0164500	LOC_Os10g08230	Similar to Cytochrome P450 family protein, expressed.	retrotransposon, putative, centromere-specific, expressed	.	.	4.86495	5.83304e-10	Up
Os10g0340301	LOC_Os10g19919	Conserved hypothetical protein.	retrotransposon protein, putative, Ty3-gypsy subclass, expressed	.	.	4.85678	0.00968839	Up
Os04g0684600	LOC_Os04g58790	Similar to H0913C04.5 protein.	expressed protein	.	.	4.84623	9.83952e-05	Up
Os06g0242700	LOC_Os06g13460	SAM dependent carboxyl methyltransferase family protein.	SAM dependent carboxyl methyltransferase family protein, putative, expressed	.	.	4.84035	0.00337602	Up
None	LOC_Os10g07010	none	3-ketoacyl-CoA synthase, putative, expressed	.	.	4.83795	6.7508e-05	Up
Os12g0637400	LOC_Os12g44050	Similar to Purple acid phosphatase (EC 3.1.3.2) (Fragment).	purple acid phosphatase precursor, putative, expressed	.	.	4.82745	3.58469e-12	Up
Os03g0437500	None	Conserved hypothetical protein.	none	.	.	4.79044	5.22942e-05	Up
Os04g0107600	LOC_Os04g01690	Arginine decarboxylase , Stress response	pyridoxal-dependent decarboxylase protein, putative, expressed	.	ADC2, ADCa, OsAdc2, OsADC2	4.77715	1.33751e-17	Up
Os04g0453500	LOC_Os04g38042	Conserved hypothetical protein.	retrotransposon protein, putative, unclassified, expressed	.	.	4.7732	0.000445003	Up
Os01g0186000	LOC_Os01g09100	Similar to WRKY transcription factor 10.	WRKY10, expressed	WRKY	OsWRKY10, WRKY10	4.76381	6.58931e-69	Up
Os04g0184801	None	Similar to OSIGBa0148J22.3 protein.	none	.	.	4.76268	1.50494e-06	Up
Os03g0285850	None	Non-protein coding transcript.	none	.	.	4.75324	0.000998356	Up
Os08g0125250	None	Hypothetical protein.	none	.	.	4.74651	0.00726057	Up
Os03g0634400	LOC_Os03g43440	Serine/threonine protein kinase domain containing protein.	CAMK_KIN1/SNF1/Nim1_like.17 - CAMK includes calcium/calmodulin depedent protein kinases, expressed	.	CIPK07, CIPK7, OsCIPK07, OsCIPK7	4.73549	4.77087e-59	Up
Os01g0132000	LOC_Os01g04050	Similar to Wound-induced protease inhibitor (WIP1).	BBTI12 - Bowman-Birk type bran trypsin inhibitor precursor, expressed	.	IAI2	4.73385	1.94379e-37	Up
Os05g0145100	LOC_Os05g05290	Conserved hypothetical protein.	expressed protein	.	.	4.70623	5.62261e-12	Up
Os07g0684900	LOC_Os07g48560	WUSCHEL-related homeobox protein, Transcription factor, Crown root development	homeobox domain containing protein, expressed	WOX	Os WOX11, OsWOX11, OsWOX12A, WOX11	4.68761	3.40261e-29	Up
Os08g0167400	LOC_Os08g07040	Hypothetical conserved gene.	plant protein of unknown function domain containing protein, expressed	.	.	4.67874	0.00188835	Up
Os08g0120600	LOC_Os08g02700	Similar to Fructose-bisphosphate aldolase, cytoplasmic isozyme (EC 4.1.2.13).	fructose-bisphospate aldolase isozyme, putative, expressed	.	.	4.66936	6.20261e-32	Up
Os11g0275600	LOC_Os11g17560	none	expressed protein	.	.	4.66236	2.44828e-07	Up
Os04g0525100	LOC_Os04g44354	UDP-glucuronosyl/UDP-glucosyltransferase family protein.	UDP-glucoronosyl and UDP-glucosyl transferase domain containing protein, expressed	.	.	4.64852	5.75215e-64	Up
Os08g0105700	LOC_Os08g01480	Similar to Bx2-like protein.	cytochrome P450, putative, expressed	.	.	4.64331	4.04067e-08	Up
Os10g0530600	LOC_Os10g38720	Similar to Glutathione S-transferase GST 20 (EC 2.5.1.18).	glutathione S-transferase, putative, expressed	.	GSTU48, OsGSTU48	4.63745	7.07732e-39	Up
None	LOC_Os07g03740	none	SCP-like extracellular protein, expressed	.	.	4.63197	9.47827e-05	Up
None	LOC_Os10g38160	none	glutathione S-transferase, putative, expressed	.	.	4.61348	1.33446e-10	Up
Os11g0634350	None	Non-protein coding transcript.	none	.	.	4.58956	1.4304e-14	Up
Os04g0184100	LOC_Os04g10530	Similar to OSIGBa0140C02.7 protein.	amidase, putative, expressed	.	.	4.58096	3.55844e-19	Up
Os01g0816100	LOC_Os01g60020	Plant-specific transcription factor, Regulation of hypersensitive response (HR) cell death	NAC domain transcription factor, putative, expressed	NAC	NAC4, NAC68, ONAC068, OnNAC4, OnNAC4*, OsNAC4, OsNAC4/ONAC068	4.57987	1.42979e-24	Up
Os07g0129300	LOC_Os07g03730	Similar to PR1a protein.	SCP-like extracellular protein, expressed	.	OsPR1, OsPR1a, PR1, PR1a	4.56036	7.37894e-16	Up
Os03g0738600	LOC_Os03g52860	Lipoxygenase, Seed germination and longevity	lipoxygenase, putative, expressed	.	LOX L-2, LOX1.1, LOX-2, LOX-L2, OsLOX2, OsLOX-L2	4.52296	7.86503e-56	Up
Os05g0427400	LOC_Os05g35290	Similar to Phenylalanine ammonia-lyase.	phenylalanine ammonia-lyase, putative, expressed	.	OsPAL04, OsPAL7, PAL, PAL04, PAL7	4.52026	9.88431e-21	Up
Os05g0183100	LOC_Os05g09020	WRKY transcription factor, Positive regulation of blast and bacteria blight resistance	WRKY67, expressed	WRKY	OsWRKY67, WRKY67	4.51492	3.87092e-22	Up
Os09g0409100	LOC_Os09g24370	Conserved hypothetical protein.	expressed protein	.	.	4.4961	5.41216e-17	Up
Os07g0538300	LOC_Os07g35380	Hypothetical conserved gene.	TKL_IRAK_DUF26-lc.16 - DUF26 kinases have homology to DUF26 containing loci, expressed	.	.	4.49358	6.85403e-20	Up
Os01g0850800	LOC_Os01g63200	Laccase-8.	laccase precursor protein, putative, expressed	.	LAC9, OsLAC9	4.49298	5.35984e-05	Up
Os04g0549800	LOC_Os04g46410	Similar to OSIGBa0134H18.5 protein.	AP2 domain containing protein, expressed	ERF	AP2/EREBP#041, AP2/EREBP41, ERF37, OsERF037, OsERF#037, OsERF37	4.48722	6.48343e-06	Up
Os04g0182225	None	Non-protein coding transcript.	none	.	.	4.48223	0.000690273	Up
Os07g0672566	None	Hypothetical gene.	none	.	.	4.47193	5.69587e-69	Up
Os10g0512400	LOC_Os10g36848	Coniferaldehyde 5-hydroxylase, Lignin biosynthesis	cytochrome P450, putative, expressed	.	CAld5H1, CYP84A5, F5H1, OsCAld5H1, OsCYP84A5, OsF5H1	4.46283	6.17591e-25	Up
Os02g0467600	LOC_Os02g26810	Similar to Cinnamate 4-hydroxylase CYP73.	cytochrome P450, putative, expressed	.	C4H, C4H1, OsC4H, OsC4H1	4.46067	1.99566e-07	Up
Os02g0134400	LOC_Os02g04170	Fumarate reductase/succinate dehydrogenase flavoprotein, C-terminal domain containing protein.	L-aspartate oxidase 1, putative, expressed	.	OsLASPO	4.44445	1.29225e-15	Up
Os03g0610800	LOC_Os03g41438	Similar to Protein zx.	serpin domain containing protein, putative, expressed	.	OrysaZxb, OsSRP-FRS	4.44246	6.27001e-05	Up
Os07g0672700	LOC_Os07g47550	UDP-glucuronosyl/UDP-glucosyltransferase family protein.	glucosyltransferase, putative, expressed	.	.	4.40901	5.70146e-18	Up
Os04g0204200	LOC_Os04g12730	Endonuclease/exonuclease/phosphatase domain containing protein.	expressed protein	.	.	4.39857	0.00637617	Up
Os04g0526600	LOC_Os04g44470	Similar to Alpha-amylase/subtilisin inhibitor (RASI).	KUN1 - Kunitz-type trypsin inhibitor precursor, expressed	.	OsEnS-69, RASI	4.39213	1.74633e-29	Up
Os10g0525200	LOC_Os10g38120	Cytochrome P450 family protein.	cytochrome P450, putative, expressed	.	.	4.38884	0.000828994	Up
Os05g0149300	LOC_Os05g05670	Similar to 1-aminocyclopropane-1-carboxylate oxidase.	1-aminocyclopropane-1-carboxylate oxidase, putative, expressed	.	.	4.38617	2.38384e-25	Up
Os10g0450800	LOC_Os10g31320	Hypothetical protein.	retrotransposon protein, putative, unclassified, expressed	.	.	4.37992	2.20312e-09	Up
Os12g0443000	LOC_Os12g25660	Similar to Cytochrome P450 family protein, expressed.	cytochrome P450, putative, expressed	.	CYP94B5, OsCYP94B5	4.37985	9.04118e-07	Up
Os01g0207900	LOC_Os01g10980	Similar to nodulin-like protein.	auxin-induced protein 5NG4, putative, expressed	.	OsUMAMIT3, UMAMIT3	4.37776	0.00102376	Up
Os05g0209683	None	Hypothetical protein.	none	.	.	4.36484	5.98146e-14	Up
Os04g0616600	LOC_Os04g52630	Serine/threonine protein kinase-related domain containing protein.	leucine-rich repeat-containing protein kinase family protein, putative, expressed	.	.	4.35909	6.10022e-101	Up
Os12g0548401	LOC_Os12g36210	Similar to Proteinase inhibitor.	inhibitor I family protein, putative, expressed	.	.	4.35553	4.12309e-73	Up
Os07g0672600	LOC_Os07g47540	Hypothetical conserved gene.	DUF567 domain containing protein, putative, expressed	.	.	4.35404	1.91002e-200	Up
Os12g0113700	LOC_Os12g02210	Similar to Zinc finger, C3HC4 type family protein, expressed.	RING finger protein, putative, expressed	.	.	4.33567	5.14945e-21	Up
Os01g0834900	None	Hypothetical conserved gene.	none	.	.	4.3339	2.59829e-35	Up
None	LOC_Os06g23840	none	retrotransposon protein, putative, unclassified, expressed	.	.	4.32538	0.0040066	Up
Os01g0713200	LOC_Os01g51570	Similar to Beta-glucanase.	glycosyl hydrolases family 17, putative, expressed	.	Gns10, GNS10, OsGns10	4.32427	5.75845e-26	Up
Os01g0859300	LOC_Os01g64000	bZIP transcription factor, Stress response and ABA signal transduction, Regulation of plant fertility	bZIP transcription factor, putative, expressed	bZIP	ABI5, OREB1, OsABF1, OsABI5, OsABI5-1, OsABI5-2, OsbZIP10, OsOREB1	4.31563	0.00112657	Up
Os11g0549615	LOC_Os11g34710	Metallophosphoesterase domain containing protein.	Ser/Thr protein phosphatase family protein, putative, expressed	.	OsPAP3a, PAP3A	4.30365	1.75851e-17	Up
Os05g0501400	LOC_Os05g42210	Similar to Receptor-like protein kinase 5.	serine/threonine-protein kinase receptor precursor, putative, expressed	.	.	4.29419	8.01067e-27	Up
Os07g0153000	LOC_Os07g05830	A member of the JASMONATE ZIM-domain (JAZ) family	zinc-finger protein, putative, expressed	.	JAZ2, OsJAZ 2, OsJAZ2, OsSTA188, OsTIFY5, TIFY5	4.28909	1.81083e-08	Up
Os09g0357400	LOC_Os09g19280	Disease resistance protein domain containing protein.	retrotransposon protein, putative, unclassified, expressed	.	.	4.28665	0.000252271	Up
Os09g0511300	LOC_Os09g33650	Conserved hypothetical protein.	expressed protein	.	.	4.27566	7.49764e-11	Up
Os04g0103900	LOC_Os04g01354	Similar to Chalcone synthase.	chalcone synthase, putative, expressed	.	CHS, CHS2, OsCHS2, OsPKS02, OsPKS2, PKS02, PKS2	4.26605	1.46047e-25	Up
Os05g0186900	LOC_Os05g09480	Similar to Auxin-responsive protein IAA16.	OsIAA16 - Auxin-responsive Aux/IAA gene family member, expressed	.	DLN134, IAA16, OsDLN134, OsIAA16	4.25986	8.17123e-137	Up
Os09g0472100	LOC_Os09g29660	Similar to ABC transporter.	white-brown complex homolog protein 11, putative, expressed	.	ABCG22, OsABCG22	4.25946	1.37553e-58	Up
Os11g0490900	LOC_Os11g29870	Similar to WRKY transcription factor 72.	WRKY72, expressed	WRKY	OsWRKY72, WRKY72, WRKY-72	4.2505	6.98508e-37	Up
Os01g0248300	LOC_Os01g14550	Similar to Pathogen-related protein.	pathogen-related protein, putative, expressed	.	.	4.23666	1.9461e-46	Up
Os10g0469600	LOC_Os10g33130	Similar to Leucine Rich Repeat family protein, expressed.	leucine-rich repeat receptor protein kinase EXS precursor, putative, expressed	.	.	4.22827	3.9591e-12	Up
Os05g0514600	LOC_Os05g43880	GA 2-oxidase4, GA metabolism	gibberellin 2-beta-dioxygenase, putative, expressed	.	ga2ox 4, GA2OX4, OsGA2ox4, OsGA2ox-4, SBI	4.22224	5.14313e-17	Up
Os12g0267200	LOC_Os12g16650	Cyclopropane-fatty-acyl-phospholipid synthase domain containing protein.	Cyclopropane-fatty-acyl-phospholipid synthase, putative, expressed	.	.	4.22002	1.24747e-34	Up
None	LOC_Os04g03660	none	expressed protein	.	.	4.21577	1.6061e-14	Up
Os05g0510600	LOC_Os05g43510	Similar to tyrosine/DOPA decarboxylase 1.	decarboxylase, putative, expressed	.	.	4.20381	1.58545e-39	Up
Os01g0124401	LOC_Os01g03360	Similar to Bowman-Birk type bran trypsin inhibitor.	BBTI5 - Bowman-Birk type bran trypsin inhibitor precursor, expressed	.	BBPI, OsBBPI, RBBI3-3	4.19847	7.84807e-87	Up
Os05g0546400	LOC_Os05g46840	Hypothetical protein.	proline-rich protein, putative, expressed	.	.	4.1793	0.00320158	Up
Os09g0555800	LOC_Os09g38350	Similar to AMP-binding protein (Adenosine monophosphate binding protein 6 AMPBP6).	AMP-binding domain containing protein, expressed	.	.	4.16908	4.39286e-10	Up
Os03g0807600	LOC_Os03g59290	Similar to Cyclopropane-fatty-acyl-phospholipid synthase family protein, expressed.	C-methyltransferase, putative, expressed	.	OsSMT1-2, SMT1-2	4.15905	1.41738e-31	Up
None	LOC_Os06g23830	none	retrotransposon protein, putative, unclassified, expressed	.	.	4.15893	0.000155683	Up
Os03g0179700	LOC_Os03g08200	Similar to OSIGBa0140O07.11 protein.	DUF567 domain containing protein, putative, expressed	.	.	4.15875	0.00929088	Up
Os07g0575900	LOC_Os07g38840	Protein of unknown function DUF946, plant family protein.	expressed protein	.	.	4.15873	2.00791e-41	Up
Os01g0237500	LOC_Os01g13610	NmrA-like family protein.	isoflavone reductase homolog IRL, putative, expressed	.	.	4.13586	1.64142e-07	Up
Os02g0596700	LOC_Os02g38320	Similar to protein binding protein.	BTBZ3 - Bric-a-Brac, Tramtrack, Broad Complex BTB domain with TAZ zinc finger and Calmodulin-binding domains, expressed	.	.	4.12406	5.48112e-22	Up
Os06g0591200	LOC_Os06g39110	Conserved hypothetical protein.	expressed protein	.	.	4.1234	0.00891545	Up
Os02g0571900	LOC_Os02g36280	Cytochrome P450 family protein.	cytochrome P450, putative, expressed	.	CYP76M6, OsCYP76M6	4.11353	0.000790988	Up
Os03g0790500	LOC_Os03g57640	Alpha/beta hydrolase fold-3 domain containing protein.	gibberellin receptor GID1L2, putative, expressed	.	GID1, GID1L2	4.10774	3.47648e-08	Up
Os05g0161700	None	Hypothetical protein.	none	.	.	4.10238	3.01687e-07	Up
Os01g0214500	LOC_Os01g11600	Conserved hypothetical protein.	expressed protein	.	.	4.1016	3.35631e-12	Up
Os06g0649000	LOC_Os06g44010	PAMP (pathogen-associated molecular pattern)-responsive transrepressor, Defense response	WRKY28, expressed	WRKY	DLN170, OsDLN170, OsWRKY28, WRKY GENE 28, WRKY28	4.10061	2.08583e-11	Up
Os12g0111800	LOC_Os12g02060	Similar to Class III peroxidase 136.	peroxidase precursor, putative, expressed	.	.	4.09727	0.00418589	Up
Os01g0172600	LOC_Os01g07770	Similar to electron carrier/ heme binding / peroxidase.	peroxidase precursor, putative, expressed	.	.	4.0906	2.75661e-58	Up
Os01g0721200	LOC_Os01g52320	Similar to cDNA clone:J013002N02, full insert sequence.	NB-ARC domain containing protein, expressed	.	.	4.06352	0.00548596	Up
Os02g0205500	LOC_Os02g11070	Similar to Fatty acid elongase 1.	3-ketoacyl-CoA synthase, putative, expressed	.	KCS	4.05731	2.45181e-51	Up
Os02g0621400	LOC_Os02g40800	Hypothetical protein.	expressed protein	.	.	4.05504	0.000100616	Up
Os10g0391400	LOC_Os10g25230	Jasmonate ZIM-domain (JAZ) protein, TIFY family protein, Negative regulation of JA signal transduction pathway, Activation of hypersensitive cell death	ZIM domain containing protein, putative, expressed	.	JAZ13, OsJAZ 13, OsJAZ13, OsJAZ13a, OsTIFY11e, TIFY11E	4.0515	1.99497e-09	Up
Os11g0482200	LOC_Os11g29210	Pathogenic type III effector avirulence factor Avr cleavage site domain containing protein.	resistance-gene-interacting protein, putative, expressed	.	.	4.04596	3.94062e-10	Up
Os01g0124100	LOC_Os01g03330	Proteinase inhibitor I12, Bowman-Birk family protein.	BBTI3 - Bowman-Birk type bran trypsin inhibitor precursor, expressed	.	RBBI3-2	4.03399	1.19062e-113	Up
Os06g0622400	LOC_Os06g41740	Hypothetical protein.	transposon protein, putative, CACTA, En/Spm sub-class, expressed	.	.	4.03208	1.13107e-73	Up
Os08g0384500	LOC_Os08g29570	ABC transporter-like domain containing protein.	pleiotropic drug resistance protein 3, putative, expressed	.	OsABCG44, OsPDR17, PDR17	4.03041	6.28222e-08	Up
None	LOC_Os07g30369	none	indole-3-acetate beta-glucosyltransferase, putative, expressed	.	.	4.01893	1.73499e-33	Up
Os02g0569000	LOC_Os02g36030	Cytochrome P450 family protein.	cytochrome P450, putative, expressed	.	CYP76M5	4.00753	0.00651339	Up
Os04g0172400	LOC_Os04g09260	Transferase family protein.	transferase family protein, putative, expressed	.	AT19, OsAt19, OsAT19	4.0056	9.50272e-07	Up
None	LOC_Os07g30469	none	indole-3-acetate beta-glucosyltransferase, putative, expressed	.	.	4.0031	2.01524e-32	Up
Os06g0604300	LOC_Os06g40180	Chloroplast-localized phospholipase D, Herbivore defense	phospholipase D, putative, expressed	.	OsPLDa5, OsPLDalpha5, OsPLD&alpha -5, OsPLDeta3, PLDalpha5, RPLD4	4.00249	2.31893e-27	Up
Os05g0135450	None	Hypothetical protein.	none	.	.	3.99323	0.00159896	Up
Os04g0597600	LOC_Os04g50940	Nitrate transporter, Regulation of tiller number and grain yield	peptide transporter PTR2, putative, expressed	.	NPF7.4, OsNPF7.4, OsNPF7.4a, OsNPF7.4b, OsPTR5, PTR5	3.99156	2.13227e-06	Up
Os12g0424700	LOC_Os12g23700	Serine/threonine protein kinase domain containing protein.	cyclin-dependent kinase G-2, putative, expressed	.	.	3.98695	9.89691e-25	Up
Os01g0699400	LOC_Os01g50400	Serine/threonine protein kinase domain containing protein.	STE_MEKK_ste11_MAP3K.5 - STE kinases include homologs to sterile 7, sterile 11 and sterile 20 from yeast, expressed	.	.	3.97662	1.05417e-20	Up
Os01g0933900	LOC_Os01g70770	Similar to Glutathione transferase III(B) (EC 2.5.1.18).	glutathione S-transferase, putative, expressed	.	GSTF4, OsGSTF4	3.94823	6.75644e-20	Up
Os06g0118800	LOC_Os06g02800	Conserved hypothetical protein.	expressed protein	.	.	3.94043	0.000536699	Up
Os02g0764700	LOC_Os02g52670	Similar to Ethylene-responsive transcription factor 4 (Ethylene-responsive element binding factor 4) (Related to APETALA-2 protein 5) (EREBP-4) (AtERF4).	AP2 domain containing protein, expressed	ERF	AP2/EREBP130, AP2/EREBP#130, DERF5, ERF103, OsDERF5, OsERF103, OsERF#103	3.93116	1.39008e-05	Up
Os02g0582900	LOC_Os02g37190	Conserved hypothetical protein.	expressed protein	.	.	3.93094	2.51159e-08	Up
Os01g0179000	LOC_Os01g08380	Transferase family protein.	transferase family protein, putative, expressed	.	AT6, OsAt6, OsAT6	3.92703	2.54369e-91	Up
Os03g0181100	LOC_Os03g08330	Tify domain containing protein.	ZIM domain containing protein, putative, expressed	.	JAZ10, JAZ4, OsJAZ 10, OsJAZ10, OsJAZ4, OsTIFY11b, TIFY11B	3.92429	3.52061e-21	Up
Os04g0461600	LOC_Os04g38790	Similar to Fw2.2.	expressed protein	.	.	3.91875	1.57677e-06	Up
Os04g0659300	LOC_Os04g56430	Receptor-like protein, Root development, Salt stress response, Regulation of iron acquisition	cysteine-rich receptor-like protein kinase, putative, expressed	.	OsDUF26, OsRLK, OsRMC, RMC	3.91282	5.52888e-30	Up
Os11g0701100	LOC_Os11g47520	Similar to Class III chitinase homologue (OsChib3H-h) (Fragment).	glycosyl hydrolase, putative, expressed	.	riceXIP	3.89589	9.82192e-08	Up
Os02g0205700	None	Hypothetical protein.	none	.	.	3.89403	5.61657e-05	Up
Os07g0643800	LOC_Os07g44920	Similar to Dirigent protein.	expressed protein	.	.	3.88731	4.94998e-10	Up
Os12g0281600	LOC_Os12g18374	NB-ARC domain containing protein.	NB-ARC domain containing protein, expressed	.	PI42, Pi-42(t), Pi42(t)	3.88678	8.76011e-05	Up
Os03g0142500	LOC_Os03g04890	Zinc finger, RING/FYVE/PHD-type domain containing protein.	zinc finger family protein, putative, expressed	.	OsRFPH2-9	3.86699	2.64586e-13	Up
Os08g0331800	LOC_Os08g24300	Conserved hypothetical protein.	expressed protein	.	.	3.86666	7.15615e-07	Up
Os01g0306400	LOC_Os01g20030	Homolog of Arabidopsis DOG1, Regulation of seed dormancy	expressed protein	.	OsDOG1L-1, OsDOG1L-3	3.86147	2.5827e-06	Up
Os05g0132700	LOC_Os05g04210	Similar to R2R3 Myb-like protein.	MYB family transcription factor, putative, expressed	MYB	.	3.86135	0.00354347	Up
None	LOC_Os06g16690	none	transposon protein, putative, CACTA, En/Spm sub-class, expressed	.	.	3.85677	0.00294918	Up
Os08g0201500	LOC_Os08g10130	Similar to SHR5-receptor-like kinase (Fragment).	expressed protein	.	.	3.85001	0.0022567	Up
Os04g0458600	LOC_Os04g38540	Similar to ORW1943Ba0077G13.3 protein.	aldose 1-epimerase, putative, expressed	.	.	3.83125	1.73646e-06	Up
Os04g0412000	LOC_Os04g33600	Hypothetical protein.	hydrolase, alpha/beta fold family protein, putative, expressed	.	.	3.8297	1.232e-22	Up
Os01g0937000	LOC_Os01g71070	Peptidase aspartic, catalytic domain containing protein.	xylanase inhibitor, putative, expressed	.	.	3.82749	8.27778e-14	Up
None	LOC_Os08g13340	none	retrotransposon protein, putative, Ty1-copia subclass, expressed	.	.	3.82338	0.00437768	Up
Os07g0656200	LOC_Os07g46280	Similar to Beta-glucosidase 26.	Os7bglu26 - beta-mannosidase/glucosidase/exoglucanase, expressed	.	BGLU26, Os7bglu26, Os7BGlu26	3.81695	5.89963e-24	Up
Os01g0760000	LOC_Os01g55510	Similar to Dynein light chain.	dynein light chain type 1 domain containing protein, expressed	.	.	3.81506	4.71118e-36	Up
Os09g0368500	LOC_Os09g20284	Terminal catabolism-type polyamine oxidase, Anther development	amine oxidase, flavin-containing, domain containing protein, expressed	.	OsPAO3, OsPAO7, PAO3, PAO7	3.80754	0.0011449	Up
Os02g0807900	LOC_Os02g56380	Conserved hypothetical protein.	OsWAK21 - OsWAK receptor-like cytoplasmic kinase OsWAK-RLCK, expressed	.	OsWAK21, WAK21	3.80042	5.86829e-17	Up
Os09g0532000	LOC_Os09g36200	Senescence-inducible chloroplast protein, Activation of the chlorophll-degrading pathway during leaf senescence	senescence-inducible chloroplast stay-green protein 1, putative, expressed	.	OsSgr, OsSGR, sgr, SGR, sgr(t)	3.79749	2.29921e-44	Up
None	LOC_Os11g42360	none	expressed protein	.	.	3.78199	0.000373702	Up
Os08g0263400	LOC_Os08g16359	Hypothetical protein.	expressed protein	.	.	3.77628	7.56147e-18	Up
Os01g0150400	LOC_Os01g05710	Similar to 3-hydroxyacyl-CoA dehydratase PASTICCINO 2A.	expressed protein	.	.	3.76758	0.00246028	Up
Os05g0406100	LOC_Os05g33630	Inosine/uridine-preferring nucleoside hydrolase domain containing protein.	inosine-uridine preferring nucleoside hydrolase family protein, putative, expressed	.	.	3.75874	3.30259e-28	Up
None	LOC_Os12g43870	none	expressed protein	.	.	3.75791	0.000690273	Up
Os08g0114400	None	Hypothetical protein.	none	.	.	3.75288	0.00749623	Up
Os07g0537550	None	Hypothetical gene.	none	.	.	3.74516	9.00054e-12	Up
Os06g0725100	LOC_Os06g50940	Lipase, GDSL domain containing protein.	GDSL-like lipase/acylhydrolase, putative, expressed	.	GELP89, OsGELP89	3.74326	1.1527e-23	Up
Os05g0552800	LOC_Os05g47960	Conserved hypothetical protein.	expressed protein	.	.	3.73954	3.27552e-23	Up
Os05g0149100	LOC_Os05g05650	C2 calcium-dependent membrane targeting domain containing protein.	C2 domain containing protein, putative, expressed	.	.	3.73758	0.000261238	Up
Os03g0402800	LOC_Os03g28940	Tify domain containing protein.	ZIM domain containing protein, putative, expressed	.	JAZ5, JAZ6, OsJAZ5, OsJAZ6, OsTIFY10A, TIFY10A	3.73734	7.10022e-104	Up
Os01g0841700	LOC_Os01g62430	Similar to Isoform ERG1b of Elicitor-responsive protein 1.	C2 domain containing protein, putative, expressed	.	FIERG1, OsERG1, OsERG1a, OsERG1b, Rpp17, RPP17	3.7197	1.19349e-12	Up
Os06g0681200	LOC_Os06g46740	Cupredoxin domain containing protein.	early nodulin 20 precursor, putative, expressed	.	ELA3, ENODL18, OsELA3, OsENODL18	3.71631	0.00647772	Up
Os04g0650700	LOC_Os04g55710	Similar to OSIGBa0113E10.3 protein.	transposon protein, putative, unclassified, expressed	.	ASNase2, ASNASE2, OsASNase2	3.71113	2.70758e-41	Up
Os09g0341500	LOC_Os09g17146	F-box domain, cyclin-like domain containing protein.	expressed protein	.	.	3.69157	0.000604313	Up
Os05g0135400	LOC_Os05g04490	Plant peroxidase domain containing protein.	peroxidase precursor, putative, expressed	.	prx70	3.68888	5.1491e-05	Up
Os06g0522100	LOC_Os06g33090	Plant peroxidase domain containing protein.	peroxidase precursor, putative, expressed	.	.	3.68598	5.6675e-08	Up
Os09g0551000	LOC_Os09g37834	Protein kinase, catalytic domain domain containing protein.	serine/threonine-protein kinase receptor precursor, putative, expressed	.	.	3.68228	1.70446e-06	Up
Os02g0521100	LOC_Os02g32140	Hypothetical conserved gene.	AP2 domain containing protein, expressed	ERF	AP2/EREBP#015, AP2/EREBP15, ERF107, OsERF107, OsERF#107	3.66198	1.83257e-05	Up
Os08g0538100	None	Hypothetical gene.	none	.	.	3.65969	6.19538e-07	Up
Os10g0505700	LOC_Os10g36170	Similar to Nonspecific lipid-transfer protein 2 (nsLTP2) (7 kDa lipid transfer protein).	LTPL160 - Protease inhibitor/seed storage/LTP family protein precursor, expressed	.	OsLTP2.12, OsLtpII.12	3.6562	6.21148e-12	Up
Os12g0470700	LOC_Os12g28550	ATPase, AAA-type, core domain containing protein.	ATPase, AAA family domain containing protein, expressed	.	.	3.64137	0.00586731	Up
Os12g0113600	None	Hypothetical protein.	none	.	.	3.64111	3.59015e-07	Up
Os02g0624300	LOC_Os02g41510	R2R3-type MYB transcription factor, Negative regulation of cold tolerance, Maintenance of Pi homeostasis	MYB family transcription factor, putative, expressed	MYB	OsMYB30, OsMYB5P	3.64106	4.8496e-07	Up
Os02g0574100	LOC_Os02g36450	Sugar/inositol transporter domain containing protein.	transporter family protein, putative, expressed	.	.	3.64099	0.000190675	Up
Os08g0482600	LOC_Os08g37660	Cupredoxin domain containing protein.	plastocyanin-like domain containing protein, putative, expressed	.	OsUCL29, UCL29	3.6381	7.19801e-13	Up
Os09g0364400	LOC_Os09g19970	Conserved hypothetical protein.	expressed protein	.	AGP, OsAGP	3.63784	1.18349e-16	Up
Os02g0209300	LOC_Os02g11859	Hypothetical conserved gene.	expressed protein	.	.	3.63226	1.48972e-26	Up
Os03g0654400	LOC_Os03g45170	Similar to Cationic amino acid transporter-like protein.	amino acid permease, putative, expressed	.	CAT4, OsCAT4	3.62394	4.50749e-38	Up
Os06g0522300	LOC_Os06g33100	Haem peroxidase family protein.	peroxidase precursor, putative, expressed	.	prx81	3.62375	1.31555e-05	Up
Os03g0356526	LOC_Os03g24100	Hypothetical conserved gene.	expressed protein	.	.	3.62305	0.000727939	Up
Os08g0538200	LOC_Os08g42570	Protein of unknown function DUF247, plant family protein.	plant protein of unknown function domain containing protein, expressed	.	.	3.623	9.2989e-09	Up
Os03g0413250	None	Hypothetical protein.	none	.	.	3.60958	3.4555e-05	Up
None	LOC_Os05g08830	none	expressed protein	.	.	3.60815	6.00083e-15	Up
Os01g0615050	None	Proteinase inhibitor I13, potato inhibitor I family protein.	none	.	.	3.60786	4.72499e-43	Up
Os01g0198900	LOC_Os01g10210	Polyketide cyclase/dehydrase domain containing protein.	lachrymatory factor synthase, putative, expressed	.	.	3.60772	2.91621e-25	Up
Os05g0148900	LOC_Os05g05620	Similar to Glutathione-S-transferase 19E50.	glutathione S-transferase, putative, expressed	.	GSTF17, OsGSTF17	3.60405	6.34134e-56	Up
Os10g0409400	LOC_Os10g26940	beta subunit of polygalacturonase 1, Abiotic stress response	BURP domain containing protein, expressed	.	BURP16, OsBURP16, OsRD22, RD22	3.60201	1.92273e-06	Up
Os11g0134232	LOC_Os11g03970	Non-protein coding transcript.	CAMK_KIN1/SNF1/Nim1_like.5 - CAMK includes calcium/calmodulin depedent protein kinases, expressed	.	.	3.60164	0.00586731	Up
Os07g0418600	LOC_Os07g23640	Proline-rich glycoprotein, ABA-dependent inhibition of root growth	retrotransposon protein, putative, Ty3-gypsy subclass, expressed	.	OsRePRP2.2, RePRP2.2	3.59499	3.88879e-06	Up
Os03g0838800	LOC_Os03g62230	Zinc finger, C2H2 domain containing protein.	ZOS3-24 - C2H2 zinc finger protein, expressed	C2H2	.	3.59203	4.42722e-06	Up
Os09g0431900	LOC_Os09g26210	Zinc finger, C2H2-type domain containing protein.	ZOS9-12 - C2H2 zinc finger protein, expressed	C2H2	DLN224, OsDLN224	3.58631	1.53487e-06	Up
Os02g0693700	LOC_Os02g46680	Hypothetical conserved gene.	multidrug resistance protein, putative, expressed	.	ABCB11, MDR11, OsABCB11, OsABCB11_1, OsABCB11_2, OsMDR11, OsPGP11	3.57984	0.00767041	Up
Os03g0830400	LOC_Os03g61490	PGPS/D12.	expressed protein	.	.	3.57972	6.47554e-06	Up
Os04g0468000	LOC_Os04g39300	Similar to OSIGBa0128P10.7 protein.	heavy metal transport/detoxification protein, putative, expressed	.	.	3.57929	2.08127e-11	Up
Os03g0664800	LOC_Os03g46200	Acyl-CoA N-acyltransferase domain containing protein.	acetyltransferase, GNAT family, putative, expressed	.	.	3.5788	2.96879e-07	Up
Os03g0655100	LOC_Os03g45250	Similar to Cupin, RmlC-type.	2-aminoethanethiol dioxygenase, putative, expressed	.	.	3.57762	2.16351e-08	Up
Os09g0127300	LOC_Os09g04050	NAD(P)-binding domain containing protein.	dehydrogenase, putative, expressed	.	CCR17, OsCCR17	3.57289	3.11085e-26	Up
Os01g0379001	LOC_Os01g28089	none	expressed protein	.	.	3.55947	1.83257e-05	Up
None	LOC_Os07g48900	none	expressed protein	.	.	3.55118	6.40496e-42	Up
Os01g0936700	LOC_Os01g71040	Conserved hypothetical protein.	expressed protein	.	OsSTA43	3.54828	2.6263e-15	Up
Os12g0635400	None	VQ domain containing protein.	none	.	.	3.54199	0.0006451	Up
Os08g0141400	LOC_Os08g04630	Similar to mRNA, clone: RTFL01-03-I20.	external NADH-ubiquinone oxidoreductase 1, mitochondrial precursor, putative, expressed	.	NDB3, OsNDB3	3.5258	1.50912e-23	Up
Os05g0444200	LOC_Os05g37190	Similar to T6J4.5 protein (WIP6 protein).	ZOS5-08 - C2H2 zinc finger protein, expressed	C2H2	DLN142, OsDLN142	3.52518	1.5335e-21	Up
Os06g0509900	LOC_Os06g31280	Similar to Thionin.	THION1 - Plant thionin family protein precursor, putative, expressed	.	OsTHI1, Osthi2, OsTHION1, THI1, thi2, THI2, THION1	3.52514	0.00433104	Up
Os05g0148950	None	Hypothetical protein.	none	.	.	3.52265	4.82772e-24	Up
Os01g0735900	LOC_Os01g53420	UDP-glucuronosyl/UDP-glucosyltransferase family protein.	anthocyanidin 5,3-O-glucosyltransferase, putative, expressed	.	OsUGT706B1, UGT706B1	3.50349	1.27163e-43	Up
Os07g0624600	LOC_Os07g43160	Similar to Trehalose-6-phosphate phosphatase.	uncharacterized glycosyl hydrolase Rv2006/MT2062, putative, expressed	.	OsTPP3, TPP3	3.50102	2.20002e-26	Up
Os12g0258700	LOC_Os12g15680	Cupredoxin domain containing protein.	laccase precursor protein, putative, expressed	.	LAC29, OsLAC29	3.49495	0.00349182	Up
Os07g0126500	LOC_Os07g03499	Allergen V5/Tpx-1 related family protein.	SCP-like extracellular protein, expressed	.	.	3.48508	1.4602e-16	Up
Os05g0215700	LOC_Os05g12481	Conserved hypothetical protein.	expressed protein	.	.	3.48248	3.11792e-59	Up
Os02g0799600	LOC_Os02g55600	Conserved hypothetical protein.	expressed protein	.	.	3.47896	1.43935e-35	Up
Os03g0109300	LOC_Os03g01880	Similar to Lysine decarboxylase-like protein.	possible lysine decarboxylase domain containing protein, expressed	.	LOGL3	3.47796	4.34204e-11	Up
Os10g0415100	LOC_Os10g27980	Amino acid transporter, transmembrane domain containing protein.	transmembrane amino acid transporter protein, putative, expressed	.	OsGAT4	3.47153	2.62868e-52	Up
Os01g0106900	LOC_Os01g01710	Deoxyxylulose 5-phosphate reductoisomerase	1-deoxy-D-xylulose 5-phosphate reductoisomerase, chloroplast precursor, putative, expressed	.	DXR, IspC, OsDXR, OsIspC	3.46668	7.01791e-31	Up
Os07g0126301	LOC_Os07g03458	Allergen V5/Tpx-1 related family protein.	SCP-like extracellular protein, expressed	.	.	3.46385	1.30795e-51	Up
Os03g0767000	LOC_Os03g55800	Allene oxide synthase (CYP74A1), Biosynthesis of jasmonic acid (JA)	cytochrome P450, putative, expressed	.	AOS1, AOS2, CYP74A1, OsAOS, OsAOS1, OsAOS2	3.46113	3.94224e-44	Up
Os01g0314800	LOC_Os01g21250	Late embryogenesis abundant protein 3 family protein.	late embryogenesis abundant protein, putative, expressed	.	LEA5, LEA9, OsLEA5, OsLEA9	3.4594	2.6237e-21	Up
Os07g0660466	None	Hypothetical protein.	none	.	.	3.45871	2.70095e-24	Up
Os07g0125500	LOC_Os07g03368	Allergen V5/Tpx-1 related family protein.	SCP-like extracellular protein, expressed	.	.	3.45204	1.41809e-64	Up
Os04g0168966	LOC_Os04g08730	none	hypothetical protein	.	.	3.45064	0.000231392	Up
Os02g0656600	LOC_Os02g43940	Similar to Dehydration responsive element binding protein 2B (DREB2B protein).	AP2 domain containing protein, expressed	ERF	AP2/EREBP#021, AP2/EREBP21, ERF32, OsERF032, OsERF#032, OsERF32	3.44893	2.22738e-09	Up
Os01g0124200	LOC_Os01g03340	Bowman-Birk type trypsin inhibitor, Target of a fungal effector and an NLR receptor for innate immunity, Resistance to fungal pathogen M. oryzae	BBTI4 - Bowman-Birk type bran trypsin inhibitor precursor, expressed	.	APIP4, BBTI4, IBP1.1, OsBBTI4, RBBI3-1, RBBTI4	3.44794	2.16772e-99	Up
Os02g0799400	None	Conserved hypothetical protein.	none	.	.	3.44632	5.20623e-08	Up
Os07g0660500	LOC_Os07g46610	Similar to Cis-zeatin O-glucosyltransferase 1 (EC 2.4.1.215) (cisZOG1).	cis-zeatin O-glucosyltransferase, putative, expressed	.	.	3.43931	3.09228e-52	Up
Os09g0555150	LOC_Os09g38239	Sulfotransferase family protein.	sulfotransferase domain containing protein, expressed	.	.	3.43312	2.55788e-08	Up
Os04g0451200	LOC_Os04g37820	UDP-glucuronosyl/UDP-glucosyltransferase family protein.	cytokinin-O-glucosyltransferase 2, putative, expressed	.	.	3.42963	2.88587e-30	Up
Os01g0834800	LOC_Os01g61840	Conserved hypothetical protein.	hypothetical protein	.	.	3.42281	0.00310405	Up
Os06g0195800	LOC_Os06g09560	Similar to DNAJ heat shock N-terminal domain-containing protein.	heat shock protein DnaJ, putative, expressed	.	OsDjC53	3.42258	2.7702e-16	Up
Os07g0580900	LOC_Os07g39270	Similar to GGDP synthase.	polyprenyl synthetase, putative, expressed	.	GGPPS1, OsGGPPS1	3.41916	9.14786e-26	Up
Os03g0643200	LOC_Os03g44140	none	OsWAK26 - OsWAK receptor-like protein kinase, expressed	.	.	3.41605	6.48658e-07	Up
Os05g0514701	None	Paired box protein, N-terminal domain containing protein.	none	.	.	3.41132	0.00360324	Up
Os05g0149000	LOC_Os05g05640	Pectinesterase inhibitor domain containing protein.	pectinesterase inhibitor domain containing protein, putative, expressed	.	OsSTA139	3.40236	2.18087e-50	Up
Os05g0179300	LOC_Os05g08640	Transferase family protein.	transferase family protein, putative, expressed	.	AT7, OsAt7, OsAT7	3.39676	6.63451e-72	Up
Os04g0209200	LOC_Os04g13210	Similar to MRP-like ABC transporter.	multidrug resistance-associated protein, putative, expressed	.	ABCC14, ABCC9, MRP9, OsABCC14, OsABCC9, OsMRP9	3.39365	3.14205e-05	Up
Os07g0126100	LOC_Os07g03409	Allergen V5/Tpx-1 related family protein.	SCP-like extracellular protein, expressed	.	.	3.39221	0.00028667	Up
Os11g0696900	LOC_Os11g47390	Laccase (EC 1.10.3.2).	laccase precursor protein, putative, expressed	.	LAC25, OsLAC25	3.38993	8.57459e-06	Up
Os04g0616266	None	Non-protein coding transcript.	none	.	.	3.38919	4.95753e-05	Up
Os06g0592200	None	Hypothetical protein.	none	.	.	3.37466	0.000395895	Up
Os03g0218400	LOC_Os03g11900	Similar to Hexose transporter.	transporter family protein, putative, expressed	.	MST4, OsMST4	3.36305	2.35649e-38	Up
Os11g0289700	LOC_Os11g18570	Cytochrome P450 family protein.	cytochrome P450, putative, expressed	.	.	3.36141	6.05123e-13	Up
Os03g0576500	LOC_Os03g37954	Conserved hypothetical protein.	expressed protein	.	.	3.35192	0.00239817	Up
Os12g0548700	LOC_Os12g36240	Similar to MPI.	inhibitor I family protein, putative, expressed	.	.	3.33958	6.28986e-67	Up
Os04g0580866	LOC_Os04g49170	Hypothetical conserved gene.	zinc finger, C3HC4 type domain containing protein, expressed	.	.	3.33679	7.78253e-11	Up
None	LOC_Os04g43380	none	Os4bglu15 - GH1 gene fragment, expressed	.	.	3.3367	2.78452e-12	Up
Os02g0181200	None	Hypothetical protein.	none	.	.	3.33544	6.69398e-08	Up
None	LOC_Os08g08440	none	expressed protein	.	.	3.32889	4.05523e-24	Up
Os09g0399800	LOC_Os09g23530	Cinnamyl alcohol dehydrogenase (EC 1.1.1.195).	dehydrogenase, putative, expressed	.	CAD8A, OsCAD8A	3.32774	4.1668e-28	Up
Os02g0539200	LOC_Os02g33590	Zinc finger, RING/FYVE/PHD-type domain containing protein.	U-box domain-containing protein, putative, expressed	.	OsPUB33	3.32591	0.00361574	Up
Os01g0868000	LOC_Os01g64790	AP2/ERF transcription factor, Abiotic stress response, Salt stress response	AP2 domain containing protein, expressed	ERF	AP2/EREBP#080, AP2/EREBP80, EREBP2, ERF99, OsEREBP2, OsERF099, OsERF#099, OsERF99	3.32589	9.92819e-15	Up
Os12g0227500	LOC_Os12g12600	Similar to Beta-glucosidase aggregating factor.	dirigent, putative, expressed	.	.	3.3244	5.36004e-13	Up
Os10g0452300	LOC_Os10g31460	Eggshell protein family protein.	retrotransposon protein, putative, unclassified, expressed	.	CAI1	3.32423	6.51205e-05	Up
Os05g0318700	LOC_Os05g25450	Catharanthus roseus receptor-like kinase1-like kinase	TKL_IRAK_CrRLK1L-1.3 - The CrRLK1L-1 subfamily has homology to the CrRLK1L homolog, expressed	.	OsCrRLK1L3	3.32397	2.21884e-34	Up
Os06g0599200	LOC_Os06g39780	Cytochrome P450 family protein.	cytochrome P450, putative, expressed	.	.	3.323	2.72046e-14	Up
None	LOC_Os09g03200	none	expressed protein	.	.	3.32262	1.31477e-07	Up
Os07g0677100	LOC_Os07g48010	Peroxidase.	peroxidase precursor, putative, expressed	.	POX8, POX8.1, prx110	3.32062	1.46928e-13	Up
Os10g0416500	LOC_Os10g28080	Similar to Chitinase 1 precursor (EC 3.2.1.14) (Tulip bulb chitinase-1) (TBC-1).	glycosyl hydrolase, putative, expressed	.	Oschib1, OsPR8, PR8, PR-8	3.32019	0.00341523	Up
Os05g0228000	LOC_Os05g13970	Purine and other phosphorylases, family 1 protein.	phosphorylase domain containing protein, putative, expressed	.	.	3.32004	3.10083e-33	Up
Os01g0735632	None	Non-protein coding transcript.	none	.	.	3.31919	0.000808057	Up
Os03g0704100	LOC_Os03g49720	Similar to structural molecule.	PAP fibrillin family domain containing protein, expressed	.	.	3.31616	4.18932e-24	Up
Os01g0108600	LOC_Os01g01870	Basic helix-loop-helix dimerisation region bHLH domain containing protein.	helix-loop-helix DNA-binding domain containing protein, expressed	bHLH	.	3.30166	1.51601e-25	Up
None	LOC_Os06g43440	none	cytochrome P450, putative, expressed	.	.	3.27296	0.000626091	Up
Os12g0541300	LOC_Os12g35610	NADPH oxidase, Respiratory burst oxidase homolog, Ethylene-induced aerenchyma formation in roots under oxygen-deficient conditions	respiratory burst oxidase, putative, expressed	.	Os rbohH, OsNox9, OsRboh9, OsrbohH, Os-RbohH, rbohH, RbohH, RBOHH	3.26699	6.25909e-59	Up
Os02g0653900	LOC_Os02g43700	Similar to Avr9/Cf-9 rapidly elicited protein 14 (Fragment).	triacylglycerol lipase like protein, putative, expressed	.	DAD1 -3, OsDAD1 -3	3.26652	7.44144e-47	Up
Os07g0537500	LOC_Os07g35310	Serine/threonine protein kinase-related domain containing protein.	TKL_IRAK_DUF26-lc.12 - DUF26 kinases have homology to DUF26 containing loci, expressed	.	.	3.2601	7.42366e-70	Up
Os02g0179200	LOC_Os02g08270	Glutamine amidotransferase class-I domain containing protein.	class I glutamine amidotransferase, putative, expressed	.	.	3.25968	4.00221e-56	Up
Os07g0124900	LOC_Os07g03279	Allergen V5/Tpx-1 related family protein.	SCP-like extracellular protein, expressed	.	OsPR1#071, OsPR1-71, PR1-71	3.25942	1.55727e-59	Up
Os10g0491450	None	Conserved hypothetical protein.	none	.	.	3.25711	0.00537902	Up
Os06g0112100	LOC_Os06g02210	Nucleoside phosphorylase, family 1 domain containing protein.	bark storage protein A precursor, putative, expressed	.	.	3.25634	8.93886e-46	Up
Os07g0245100	LOC_Os07g14150	Similar to Cytosine deaminase (EC 3.5.4.1).	cytidine deaminase, putative, expressed	.	.	3.25389	2.04728e-63	Up
Os05g0405000	LOC_Os05g33570	Chloroplastic pyruvate orthophosphate dikinase (PPDK, EC 2.7.9.1), Starch metabolism and structure	pyruvate, phosphate dikinase, chloroplast precursor, putative, expressed	.	chOsPPDKB, CPDK1, cyOsPPDKB, flo4, FLO4, flo4-2, flo4-3, FLO4-4, OsPBDK, OsPPDK, osppdkb, OsPPDKB, PBDK, PPD, ppdk, PPDK1, PPDKB	3.25157	1.84436e-17	Up
Os02g0620400	LOC_Os02g40700	RmlC-like jelly roll fold domain containing protein.	enzyme of the cupin superfamily protein, putative, expressed	.	.	3.24999	5.48168e-45	Up
Os06g0215900	LOC_Os06g11240	Similar to Oxo-phytodienoic acid reductase.	12-oxophytodienoate reductase, putative, expressed	.	OPR4, OsOPR06-3, OsOPR10, OsOPR4	3.24712	7.00999e-19	Up
Os01g0187200	None	Primary microRNA of OsmiR156b and OsmiR156c - Target gene(s): SPL (Squamosa Promoter binding protein Like) gene family (Os07g0505200, Os02g0139400, Os01g0922600, Os08g0509600, Os08g0531600, Os09g0491532, Os09g0507100, Os02g0174100, Os06g0663500, Os06g0703500, Os04g0551500), Various developmental processes, especially flower development	none	.	OsmiR156b, OsmiR156c	3.24697	1.75552e-07	Up
Os01g0112600	None	Conserved hypothetical protein.	none	.	.	3.24325	3.95955e-16	Up
Os02g0181300	LOC_Os02g08440	WRKY transcription factor, Defense response	WRKY71, expressed	WRKY	OsWRKY71, WRKY71, WRKY-71	3.23627	1.14338e-23	Up
Os01g0268600	LOC_Os01g16310	Glycoside hydrolase, family 31 protein.	glycosyl hydrolase, family 31, putative, expressed	.	.	3.23162	1.41534e-06	Up
Os06g0691400	LOC_Os06g47620	Similar to IAA-amino acid conjugate hydrolase-like protein (Fragment).	peptidase, putative, expressed	.	AH7, OsAH7	3.23085	7.58873e-59	Up
Os11g0618700	LOC_Os11g40410	Protein of unknown function DUF594 domain containing protein.	expressed protein	.	.	3.22641	1.67053e-19	Up
Os02g0224850	None	Non-protein coding transcript.	none	.	.	3.22338	1.68628e-05	Up
Os08g0112300	LOC_Os08g02030	Transferase domain containing protein.	transferase family protein, putative, expressed	.	.	3.22095	2.84429e-08	Up
None	LOC_Os06g09230	none	serine threonine kinase, putative, expressed	.	.	3.21646	2.18748e-07	Up
Os08g0111200	LOC_Os08g01940	Beta-glucosidase, GBA2 type domain containing protein.	non-lysosomal glucosylceramidase, putative, expressed	.	.	3.21275	3.10297e-18	Up
Os05g0104700	LOC_Os05g01444	Leucine-rich repeat (LRR) protein, Inhibitor of fungal polygalacturonase, Defence response	polygalacturonase inhibitor precursor, putative, expressed	.	Ospgip4, OsPGIP4, pgip4, PGIP4	3.21156	1.0802e-05	Up
Os07g0597200	LOC_Os07g40630	Protein kinase, core domain containing protein.	BRASSINOSTEROID INSENSITIVE 1 precursor, putative, expressed	.	.	3.20801	3.35497e-14	Up
Os03g0764200	LOC_Os03g55550	none	helix-loop-helix DNA-binding domain containing protein, expressed	bHLH	bHLH134, DLN100, OsbHLH134, OsDLN100	3.20511	0.00112333	Up
Os09g0255400	LOC_Os09g08130	Similar to Indole-3-glycerol phosphate synthase, chloroplast precursor (EC 4.1.1.48) (IGPS).	indole-3-glycerol phosphate synthase, chloroplast precursor, putative, expressed	.	IGPS	3.20439	0.00572114	Up
Os09g0342000	LOC_Os09g17190	Cyclin-like F-box domain containing protein.	OsFBX320 - F-box domain containing protein, expressed	.	Os_F0399, OsFbox479	3.20327	0.0044642	Up
Os01g0124000	LOC_Os01g03320	Similar to Bowman Birk trypsin inhibitor.	BBTI2 - Bowman-Birk type bran trypsin inhibitor precursor, expressed	.	RBBI2-1	3.19976	0.000209417	Up
Os07g0195300	LOC_Os07g09710	Hypothetical conserved gene.	OsFBX220 - F-box domain containing protein, expressed	.	Os_F0072, OsFbox347	3.19572	0.00473386	Up
Os06g0621600	LOC_Os06g41670	Hypothetical protein.	CC-NBS-LRR protein, putative, expressed	.	.	3.19512	1.01194e-11	Up
Os03g0197100	LOC_Os03g10090	Similar to Sugar transporter protein.	transporter family protein, putative, expressed	.	.	3.18211	3.18178e-13	Up
Os06g0154550	None	Hypothetical gene.	none	.	.	3.18042	1.07396e-06	Up
Os07g0678300	LOC_Os07g48090	Similar to CBL-interacting protein kinase 29.	CAMK_KIN1/SNF1/Nim1_like.30 - CAMK includes calcium/calmodulin depedent protein kinases, expressed	.	CIPK29, OsCIPK29	3.17786	9.18707e-33	Up
Os05g0104200	LOC_Os05g01380	Polygalacturonase inhibiting protein, Inhibitor of fungal polygalacturonase, Sheath blight resistance	polygalacturonase inhibitor precursor, putative, expressed	.	Ospgip1, OsPGIP1, pgip1, PGIP1	3.17496	3.28783e-08	Up
Os10g0517800	LOC_Os10g37350	Hypothetical protein.	expressed protein	.	.	3.1744	4.6872e-31	Up
None	LOC_Os05g05630	none	retrotransposon protein, putative, Ty1-copia subclass, expressed	.	.	3.1722	1.47895e-27	Up
Os06g0220900	LOC_Os06g11760	Conserved hypothetical protein.	expressed protein	.	.	3.16793	8.1449e-18	Up
Os05g0209600	LOC_Os05g11910	Similar to Esterase.	GDSL-like lipase/acylhydrolase, putative, expressed	.	GELP63, OsGELP63	3.15854	4.96601e-66	Up
Os07g0537600	LOC_Os07g35330	Hypothetical conserved gene.	TKL_IRAK_DUF26-lc.13 - DUF26 kinases have homology to DUF26 containing loci, expressed	.	.	3.15554	1.57721e-42	Up
Os08g0203100	LOC_Os08g10290	Hypothetical conserved gene.	SHR5-receptor-like kinase, putative, expressed	.	.	3.15178	8.43563e-17	Up
Os07g0541900	LOC_Os07g35750	Similar to KI domain interacting kinase 1.	TKL_IRAK_DUF26-ld.3 - DUF26 kinases have homology to DUF26 containing loci, expressed	.	.	3.15089	7.1609e-23	Up
Os02g0603800	LOC_Os02g39160	Similar to Isoprenoid biosynthesis-like protein (Fragment).	hydroxymethylbutenyl 4-diphosphate synthase, putative, expressed	.	HDS, IspG, OsHDS, OsIspG	3.15008	1.03167e-23	Up
Os08g0448000	LOC_Os08g34790	4-coumarate:coenzyme A ligase, Lignin biosynthesis, Defense against wounding	AMP-binding domain containing protein, expressed	.	4CL3, 4CL5, Os4CL3, Os4CL5	3.14969	2.96057e-14	Up
Os02g0657600	LOC_Os02g44000	N-acetyl glutamate kinase 2.	amino acid kinase, putative, expressed	.	NAGK2, OsNAGK2	3.14807	1.68169e-40	Up
Os01g0937012	None	Hypothetical protein.	none	.	.	3.14805	0.00204917	Up
Os07g0539700	LOC_Os07g35540	Hypothetical conserved gene.	TKL_IRAK_DUF26-lc.19 - DUF26 kinases have homology to DUF26 containing loci, expressed	.	.	3.14776	2.22641e-06	Up
Os01g0740700	None	Hypothetical protein.	none	.	.	3.1405	3.58069e-30	Up
Os03g0729100	LOC_Os03g51930	Protein of unknown function DUF3054 domain containing protein.	expressed protein	.	.	3.13966	1.5131e-42	Up
None	None	None	None	.	.	3.13731	0.00014722	Up
Os05g0445100	LOC_Os05g37250	Cytochrome P450 family protein.	cytochrome P450, putative, expressed	.	CYP94C4, OsCYP94C4	3.1339	1.08664e-37	Up
Os03g0226200	LOC_Os03g12510	Non-symbiotic hemoglobin, Phytoglobin, Response to low mineral nutrients and abiotic stresses	non-symbiotic hemoglobin 2, putative, expressed	.	GLB1b, hb2, Hb2, HB2, ORYsa GLB1b, OsHB2, OsNSHB2, OsPgb1.2, Pgb1.2	3.13139	2.20537e-15	Up
Os01g0705750	None	Hypothetical protein.	none	.	.	3.12654	0.004088	Up
Os12g0131200	LOC_Os12g03730	Similar to zinc finger (DHHC type) family protein.	zinc finger DHHC domain-containing protein, putative, expressed	.	.	3.12625	4.78257e-21	Up
Os05g0406300	None	Hypothetical protein.	none	.	.	3.12556	3.89429e-32	Up
Os06g0231600	LOC_Os06g12560	Similar to RING-H2 finger protein ATL1Q.	zinc finger, C3HC4 type, domain containing protein, expressed	.	OsRFPH2-7	3.12286	7.70264e-34	Up
Os05g0529700	LOC_Os05g45350	Similar to electron transporter/ heat shock protein binding protein.	dnaJ domain containing protein, expressed	.	OsDjC50	3.12127	3.20698e-17	Up
Os08g0203150	None	Hypothetical gene.	none	.	.	3.12096	1.19859e-17	Up
Os12g0171100	LOC_Os12g07340	none	expressed protein	.	.	3.11974	0.00850445	Up
Os06g0228500	LOC_Os06g12320	Amino acid transporter, transmembrane domain containing protein.	transmembrane amino acid transporter protein, putative, expressed	.	OsATL12	3.11214	3.32404e-31	Up
Os04g0429850	None	Hypothetical protein.	none	.	.	3.11129	0.00842386	Up
Os01g0882800	LOC_Os01g66010	Similar to Amino acid carrier (Fragment).	amino acid transporter, putative, expressed	.	AAP11E, AAP8, OsAAP11E, OsAAP8	3.11124	7.79862e-13	Up
Os11g0105000	LOC_Os11g01390	EF-HAND 2 domain containing protein.	OsCML25 - Calmodulin-related calcium sensor protein, expressed	.	CML25, OsCML25	3.10815	0.00301332	Up
None	LOC_Os08g07170	none	cytokinin-O-glucosyltransferase 2, putative, expressed	.	.	3.10557	0.000310233	Up
Os03g0850200	LOC_Os03g63310	Similar to Cytochrome P450.	cytochrome P450 71E1, putative, expressed	.	.	3.10182	7.61969e-07	Up
Os08g0111500	LOC_Os08g01960	Hypothetical conserved gene.	transferase family protein, putative, expressed	.	.	3.09764	1.36712e-05	Up
Os03g0644600	LOC_Os03g44250	Protein of unknown function DUF761, plant domain containing protein.	expressed protein	.	.	3.0973	2.52006e-09	Up
Os08g0501500	LOC_Os08g39210	EGF-type aspartate/asparagine hydroxylation site domain containing protein.	OsWAK74 - OsWAK receptor-like protein kinase, expressed	.	.	3.09454	1.99339e-19	Up
None	ChrUn.fgenesh.gene.73	none	none	.	.	3.08954	0.000163514	Up
Os04g0653000	LOC_Os04g55920	Jasmonic acid (JA) signalling repressor, Regulation of spikelet development	zinc-finger protein, putative, expressed	.	EG2, EG2/OsJAZ1, JAZ1, JAZ1/EG2, OsJAZ 1, OsJAZ1, OsJAZ10, OsTIFY3	3.08751	5.48923e-115	Up
Os04g0680400	LOC_Os04g58390	Allantoinase (EC:3.5.2.5), Ureide metabolism, Nitrogen molecular sensor	allantoinase, putative, expressed	.	ALN, OsALN	3.08596	2.1781e-05	Up
Os04g0142400	LOC_Os04g05650	Conserved hypothetical protein.	expressed protein	.	.	3.08461	7.89351e-08	Up
Os04g0513700	LOC_Os04g43400	Similar to Beta-glucosidase 16.	Os4bglu17 - GH1 gene fragment, expressed	.	BGLU17, Os4bglu17, Os4Bglu17	3.08257	1.43591e-16	Up
Os01g0719300	LOC_Os01g52130	Similar to Sulfate transporter 3.1 (AST12) (AtST1).	sulfate transporter, putative, expressed	.	OsSul3 -6, OsSultr3 -6, OsSULTR3 -6, SULTR3 -6	3.08206	2.84416e-07	Up
Os12g0555000	LOC_Os12g36830	Similar to Probenazole-inducible protein PBZ1.	pathogenesis-related Bet v I family protein, putative, expressed	.	OsPR10, OsPR10a, OsPR10alpha, PR10, RSOsPR10, RSOSPR10, RsOsPR10a	3.081	4.62963e-05	Up
Os04g0451700	LOC_Os04g37880	Conserved hypothetical protein.	expressed protein	.	.	3.07978	1.91228e-20	Up
Os04g0406600	LOC_Os04g33390	Prephenate dehydratase domain containing protein.	prephenate dehydratase domain containing protein, expressed	.	ADT, OsADT	3.07932	1.0747e-25	Up
Os06g0191800	LOC_Os06g09220	Cytochrome P450 family protein.	cytochrome P450 72A1, putative, expressed	.	CYP709C11, OsCYP709C11	3.07671	0.000930186	Up
Os06g0136300	LOC_Os06g04480	Similar to OSIGBa0142C11.2 protein.	expressed protein	.	.	3.07293	1.37599e-05	Up
Os06g0641932	None	Hypothetical protein.	none	.	.	3.07218	7.0945e-07	Up
Os08g0542800	None	Hypothetical protein.	none	.	.	3.06656	0.000479137	Up
Os02g0551100	LOC_Os02g34600	Serine/threonine protein kinase, Dehydration-inducible SNF1-related protein kinase 2, Hyperosmotic stress response, Abscisic acid (ABA) signaling	CAMK_CAMK_like.13 - CAMK includes calcium/calmodulin depedent protein kinases, expressed	.	OSRK1, OsSAPK6, SAPK6	3.06563	4.02132e-59	Up
Os07g0550500	LOC_Os07g36544	Hypothetical conserved gene.	serine/threonine-protein kinase receptor precursor, putative, expressed	.	.	3.06451	2.60761e-20	Up
Os05g0542300	LOC_Os05g46470	Conserved hypothetical protein.	expressed protein	.	.	3.06207	2.2534e-18	Up
Os03g0225100	LOC_Os03g12390	Mitogen-activated protein kinase (MAPK) kinase, Disease resistance, Drought tolerance	STE_MEK_ste7_MAP2K.6 - STE kinases include homologs to sterile 7, sterile 11 and sterile 20 from yeast, expressed	.	MKK10-2, MKK10-2D, MPKK10-2, MPKK10.2, MPKK10-2D, OsMKK10-2, OsMPKK10-2, OsMPKK10-2D	3.06073	2.25864e-53	Up
Os11g0172350	LOC_Os11g07130	Similar to Protein kinase domain containing protein.	receptor kinase, putative, expressed	.	OsRLCK312, RLCK312	3.05005	0.00290934	Up
Os07g0170200	LOC_Os07g07480	Similar to predicted protein.	HNH endonuclease domain-containing protein, putative, expressed	.	.	3.04412	2.84654e-05	Up
Os02g0576600	LOC_Os02g36700	Sucrose transporter.	sucrose transporter BoSUT1, putative, expressed	.	OsSUT5, OsSUT5(t), OsSUT5Z, SUT5	3.04124	0.00433782	Up
Os04g0206450	LOC_Os04g12950	Similar to cDNA clone:002-100-D12, full insert sequence.	indole-3-acetate beta-glucosyltransferase, putative, expressed	.	.	3.03929	5.63196e-05	Up
Os02g0215500	LOC_Os02g12400	Protein kinase, catalytic domain domain containing protein.	receptor-like protein kinase precursor, putative, expressed	.	.	3.03828	1.72405e-36	Up
Os08g0357300	LOC_Os08g26880	Conserved hypothetical protein.	bZIP transcription factor domain containing protein, expressed	bZIP	BZIP65, OsbZIP65	3.03705	3.18094e-23	Up
Os01g0141000	LOC_Os01g04800	AP2/ERF and B3 domain-containing protein, RAV family protein, Salt stress response, Repression of photoperiodic flowering	B3 DNA binding domain containing protein, expressed	RAV	AP2/EREBP129, AP2/EREBP#129, OsRAV2, OsRAV9, OsRAV9/OsTEM1, OsTEM1, RAV2, RAV9, TEM1	3.03334	5.15457e-58	Up
Os01g0705700	LOC_Os01g50940	Similar to Transcription factor ICE1 (Inducer of CBF expression 1) (Basic helix- loop-helix protein 116) (bHLH116) (AtbHLH116).	helix-loop-helix DNA-binding domain containing protein, expressed	bHLH	bHLH010, bHLH116, ICE1, MYC3, MYL1, OsbHLH010, OsICE1, OsMYC3, OsMYL1	3.03204	7.04351e-09	Up
None	LOC_Os12g37519	none	retrotransposon protein, putative, unclassified, expressed	.	.	3.02591	2.79655e-17	Up
Os12g0555200	LOC_Os12g36850	Similar to Probenazole-inducible protein PBZ1.	pathogenesis-related Bet v I family protein, putative, expressed	.	BetV, OsBetV, OsPBZc, OsPR10b, PBZ1, PBZ-1, PR10b, PR-10b, PR10B, RPR10b	3.02152	0.00017172	Up
Os02g0226600	LOC_Os02g13310	Homeodomain-related domain containing protein.	homeobox domain containing protein, expressed	TALE	.	3.013	2.10702e-18	Up
Os05g0194900	LOC_Os05g10650	Similar to Pyrophosphate-fructose-6-phosphate 1-phosphotransferase-like protein (Pyrophosphate-dependent phosphofructo-1-kinase-like protein).	6-phosphofructokinase, putative, expressed	.	OsPFK04, OsPPi-PFK, PFK04, PFK4	3.00065	5.97572e-10	Up
Os02g0626532	None	Hypothetical gene.	none	.	.	2.99909	1.07299e-11	Up
Os06g0220500	LOC_Os06g11720	UDP-glucuronosyl/UDP-glucosyltransferase family protein.	cytokinin-O-glucosyltransferase 2, putative, expressed	.	.	2.99835	1.16285e-22	Up
Os05g0227901	None	Hypothetical gene.	none	.	.	2.99391	2.72259e-17	Up
Os05g0127500	LOC_Os05g03640	Similar to Leucoanthocyanidin dioxygenase-like protein.	flavonol synthase/flavanone 3-hydroxylase, putative, expressed	.	2ODD6, 2-ODD6, Os2ODD6, Os2-ODD6	2.99361	3.29862e-39	Up
Os01g0700100	LOC_Os01g50460	MtN3 and saliva related transmembrane protein family protein.	nodulin MtN3 family protein, putative, expressed	.	OsSWEET2b, SWEET2b, SWEET2B	2.99283	3.4518e-07	Up
Os02g0626600	LOC_Os02g41670	Similar to Phenylalanine ammonia-lyase.	phenylalanine ammonia-lyase, putative, expressed	.	OsPAL05, OsPAL2 -3, OsPAL3, PAL05, PAL2 -3, PAL3, PAL5	2.99255	1.08282e-11	Up
Os07g0551600	LOC_Os07g36610	Similar to Cellulose synthase-like CslF9.	CSLF9 - cellulose synthase-like family F - beta1,3 -1,4 glucan synthase, expressed	.	CSLF9, OsCslF9, OsCSLF9	2.98704	1.32651e-05	Up
Os09g0454400	LOC_Os09g28130	none	carbonic anhydrase family protein, putative, expressed	.	alphaCA8, ALPHACA8, OsalphaCA8	2.98425	0.00743769	Up
Os10g0109300	LOC_Os10g02040	Similar to Peroxidase (EC 1.11.1.7).	peroxidase precursor, putative, expressed	.	OsPRX125, prx125, PRX125	2.98251	2.38581e-29	Up
Os02g0278700	LOC_Os02g17780	Similar to Kaurene synthase A (Fragment).	ent-kaurene synthase, chloroplast precursor, putative, expressed	.	CPS1, Os CPS1, OsCPS, OsCPS1, OsCPS1ent, OsTPS4	2.97983	0.00859582	Up
Os07g0615200	LOC_Os07g42370	Tify domain containing protein.	zinc-finger protein, putative, expressed	.	JAZ6, JAZ7, OsJAZ 7, OsJAZ6, OsJAZ7, OsTIFY10B, TIFY10B	2.97572	2.75124e-34	Up
Os01g0740800	LOC_Os01g53820	Conserved hypothetical protein.	expressed protein	.	.	2.97465	1.38435e-09	Up
Os01g0360333	None	Hypothetical protein.	none	.	.	2.97392	5.62753e-05	Up
Os06g0125200	LOC_Os06g03520	Protein of unknown function DUF581 family protein.	DUF581 domain containing protein, expressed	.	.	2.97309	1.2425e-15	Up
Os04g0419100	None	Conserved hypothetical protein.	none	.	.	2.97306	9.55712e-08	Up
Os07g0629500	LOC_Os07g43604	Similar to cDNA clone:002-114-B06, full insert sequence.	expressed protein	.	.	2.96918	0.00406373	Up
Os07g0538250	None	Hypothetical protein.	none	.	.	2.96825	1.43331e-05	Up
Os06g0356800	LOC_Os06g25010	Similar to Xylanase inhibitor protein I precursor.	glycosyl hydrolase, putative, expressed	.	.	2.96543	8.76714e-32	Up
Os05g0567650	None	Hypothetical protein.	none	.	.	2.96213	0.000164654	Up
None	LOC_Os12g17430	none	NBS-LRR disease resistance protein, putative, expressed	.	.	2.96085	1.99999e-43	Up
None	LOC_Os09g19310	none	retrotransposon protein, putative, unclassified, expressed	.	.	2.9586	1.93697e-06	Up
Os03g0133500	LOC_Os03g04120	Similar to Adenosine monophosphate binding protein 1 AMPBP1.	AMP-binding enzyme, putative, expressed	.	OsACS	2.94013	5.96562e-35	Up
None	LOC_Os04g01850	none	hypothetical protein	.	.	2.93978	9.14791e-05	Up
Os05g0406200	LOC_Os05g33644	Non-protein coding transcript.	inosine-uridine preferring nucleoside hydrolase family protein, putative, expressed	.	.	2.93914	2.46436e-33	Up
Os01g0548600	LOC_Os01g36790	Protein kinase, catalytic domain domain containing protein.	TKL_IRAK_DUF26-lf.2 - DUF26 kinases have homology to DUF26 containing loci, expressed	.	.	2.93859	2.48759e-16	Up
Os04g0606200	LOC_Os04g51680	Similar to OSIGBa0113I13.1 protein.	expressed protein	.	.	2.93587	1.90991e-30	Up
Os02g0603900	None	Hypothetical protein.	none	.	.	2.93553	9.23712e-07	Up
Os01g0802100	LOC_Os01g58790	4-diphosphocytidyl-2-C-methyl-D-erythritol kinase, Isoprenoid biosynthesis, Chloroplast development	GHMP kinases ATP-binding protein, putative, expressed	.	CMK, IspE, OsCMK, OsIspE	2.93069	1.11967e-38	Up
Os04g0652700	LOC_Os04g55850	Similar to Nuclease PA3.	nuclease PA3, putative, expressed	.	.	2.92834	1.74831e-96	Up
Os07g0272800	None	Hypothetical protein.	none	.	.	2.92617	0.000297252	Up
Os03g0800000	LOC_Os03g58580	Similar to Nitrate and chloride transporter.	nodulin, putative, expressed	.	.	2.92292	1.42901e-36	Up
None	LOC_Os04g35739	none	retrotransposon protein, putative, Ty1-copia subclass, expressed	.	.	2.91269	8.24695e-13	Up
None	LOC_Os01g72270	none	cytochrome P450, putative, expressed	.	.	2.90475	1.74715e-05	Up
Os09g0400400	LOC_Os09g23560	Cinnamyl alcohol dehydrogenase (EC 1.1.1.195).	dehydrogenase, putative, expressed	.	CAD8D, OsCAD8D	2.90395	7.74532e-07	Up
Os07g0468100	LOC_Os07g28480	Similar to Glutathione S-transferase GST 19 (EC 2.5.1.18).	glutathione S-transferase, putative, expressed	.	GSTU46, OsGSTU46	2.90269	6.01353e-14	Up
Os05g0573800	LOC_Os05g49810	Hypothetical conserved gene.	armadillo/beta-catenin-like repeat containing protein, expressed	.	.	2.90124	6.88343e-55	Up
None	LOC_Os04g34030	none	U-box domain-containing protein, putative, expressed	.	.	2.90119	2.99218e-17	Up
Os09g0471200	LOC_Os09g29510	Similar to WAK80 - OsWAK receptor-like protein kinase.	OsWAK80 - OsWAK receptor-like protein kinase, expressed	.	.	2.901	1.45465e-17	Up
Os10g0379854	None	Hypothetical protein.	none	.	.	2.89639	1.61356e-06	Up
Os05g0268500	LOC_Os05g18604	Similar to Serine carboxypeptidase 2.	OsSCP28 - Putative Serine Carboxypeptidase homologue, expressed	.	OsEnS-75, OsSCP27, OsSCP28, SCP27, SCP28	2.89408	2.6309e-31	Up
Os04g0631100	LOC_Os04g53930	Similar to H0105C05.5 protein.	organic cation transporter protein, putative, expressed	.	.	2.89331	4.61579e-98	Up
Os11g0642900	None	Hypothetical protein.	none	.	.	2.88874	3.14126e-06	Up
Os05g0244700	LOC_Os05g15530	Aminotransferase, class IV family protein.	aminotransferase domain containing protein, putative, expressed	.	OsAT-IV	2.88164	1.96828e-42	Up
Os08g0514033	None	Hypothetical protein.	none	.	.	2.88064	2.36049e-23	Up
Os03g0829466	None	Conserved hypothetical protein.	none	.	.	2.8723	1.772e-06	Up
Os04g0445900	LOC_Os04g36820	Similar to OSIGBa0140O07.10 protein.	expressed protein	.	.	2.87131	4.1833e-13	Up
Os11g0146300	LOC_Os11g04920	Conserved hypothetical protein.	expressed protein	.	.	2.87123	6.80958e-11	Up
Os01g0597800	LOC_Os01g41430	UDP-glucuronosyl/UDP-glucosyltransferase family protein.	UDP-glucoronosyl and UDP-glucosyl transferase, putative, expressed	.	UGT703A4	2.86758	1.86694e-10	Up
None	LOC_Os10g05630	none	expressed protein	.	.	2.86646	0.0048601	Up
Os04g0438101	None	Similar to H0315A08.9 protein.	none	.	.	2.85969	1.02862e-12	Up
Os07g0643700	LOC_Os07g44910	Alpha/beta hydrolase fold-3 domain containing protein.	gibberellin receptor GID1L2, putative, expressed	.	.	2.85732	3.07752e-40	Up
Os05g0324700	LOC_Os05g25920	Conserved hypothetical protein.	expressed protein	.	.	2.84843	1.71038e-05	Up
Os01g0948600	LOC_Os01g72009	Conserved hypothetical protein.	expressed protein	.	.	2.84602	9.1291e-24	Up
Os05g0545300	LOC_Os05g46750	Serine/threonine protein kinase domain containing protein.	STE_MEKK_ste11_MAP3K.18 - STE kinases include homologs to sterile 7, sterile 11 and sterile 20 from yeast, expressed	.	.	2.84386	4.58722e-08	Up
Os10g0419500	LOC_Os10g28360	Acireductone dioxygenase, Promotion of crown/lateral root development, Modulation of the root growth pattern	1,2-dihydroxy-3-keto-5-methylthiopentene dioxygenase protein, putative, expressed	.	ARD4, OsARD4	2.84356	1.25938e-20	Up
Os04g0156050	LOC_Os04g07260	none	expressed protein	.	.	2.84213	2.3304e-07	Up
Os01g0674450	None	Non-protein coding transcript.	none	.	.	2.83921	2.30989e-06	Up
Os05g0465000	LOC_Os05g38940	Conserved hypothetical protein.	expressed protein	.	.	2.83213	0.00535002	Up
Os01g0277100	LOC_Os01g16990	Hypothetical protein.	expressed protein	.	.	2.83204	0.00611292	Up
Os01g0670500	None	Conserved hypothetical protein.	none	.	.	2.83095	0.000173314	Up
Os02g0504700	LOC_Os02g30190	Conserved hypothetical protein.	expressed protein	.	.	2.82093	2.85614e-09	Up
Os10g0376900	LOC_Os10g23050	Helix-loop-helix DNA-binding domain containing protein.	helix-loop-helix DNA-binding protein, putative, expressed	bHLH	OsbHLH045	2.81424	1.38739e-15	Up
Os01g0314200	LOC_Os01g21170	none	expressed protein	.	.	2.81365	1.16524e-13	Up
Os03g0188100	LOC_Os03g08900	Similar to transparent testa 12 protein.	MATE efflux family protein, putative, expressed	.	MATE1, OsMATE1	2.81357	1.04491e-07	Up
Os09g0454500	LOC_Os09g28150	Carbonic anhydrase, CAH1-like domain containing protein.	bifunctional monodehydroascorbate reductase and carbonic anhydrasenectarin-3 precursor, putative, expressed	.	alphaCA9, ALPHACA9, OsalphaCA9	2.81203	5.75038e-06	Up
Os06g0215100	LOC_Os06g11150	Protein of unknown function DUF1645 family protein.	DUF1645 domain containing protein, putative, expressed	.	.	2.80823	1.50527e-17	Up
Os03g0707200	LOC_Os03g49940	Similar to Integral membrane protein DUF6 containing protein, expressed.	integral membrane protein, putative, expressed	.	.	2.8066	4.63044e-29	Up
Os12g0104900	LOC_Os12g01400	EF-HAND 2 domain containing protein.	OsCML26 - Calmodulin-related calcium sensor protein, expressed	.	CML26, OsCML26	2.80548	0.00726057	Up
Os08g0518900	LOC_Os08g40690	Chitinase (EC 3.2.1.14).	glycosyl hydrolase, putative, expressed	.	C10122	2.80448	1.3897e-11	Up
Os03g0709300	LOC_Os03g50160	Similar to Chemocyanin precursor (Basic blue protein) (Plantacyanin).	plastocyanin-like domain containing protein, putative, expressed	.	OsUCL9, UCL9	2.80102	4.07159e-60	Up
Os05g0553300	LOC_Os05g48000	Conserved hypothetical protein.	expressed protein	.	.	2.79961	2.51945e-12	Up
Os08g0514000	LOC_Os08g40270	Protein kinase, catalytic domain domain containing protein.	lectin-like protein kinase, putative, expressed	.	.	2.79809	4.85329e-13	Up
Os11g0186500	LOC_Os11g08340	Similar to GH3 auxin-responsive promoter family protein.	OsGH3.12 - Probable indole-3-acetic acid-amido synthetase, expressed	.	GH3-12, GH3.12, JAR3, OsGH3-12, OsGH3.12, OsJAR3	2.79051	3.19249e-17	Up
Os08g0480000	LOC_Os08g37432	Multi antimicrobial extrusion protein MatE family protein.	MATE efflux family protein, putative, expressed	.	.	2.78422	1.45838e-58	Up
Os01g0644000	LOC_Os01g45640	Twin-arginine translocation pathway signal domain containing protein.	tat pathway signal sequence family protein, expressed	.	.	2.78104	7.28947e-36	Up
None	LOC_Os08g07180	none	cytokinin-O-glucosyltransferase 2, putative, expressed	.	.	2.78068	0.000401571	Up
Os04g0429800	LOC_Os04g35060	Similar to Nicotinate phosphoribosyltransferase-like protein.	nicotinate phosphoribosyltransferase family domain containing protein, expressed	.	NaPRT2, OsNaPRT2	2.77746	2.52083e-30	Up
Os02g0720500	LOC_Os02g48860	Peptidase A1 domain containing protein.	aspartic proteinase nepenthesin-2 precursor, putative, expressed	.	.	2.77524	1.37586e-28	Up
Os06g0574266	None	Non-protein coding transcript.	none	.	.	2.77253	0.00661668	Up
Os10g0191000	None	Hypothetical protein.	none	.	.	2.7725	0.000897772	Up
Os04g0671100	LOC_Os04g57540	Similar to H0624F09.8 protein.	adenylate kinase, putative, expressed	.	.	2.76531	2.241e-40	Up
Os01g0581300	LOC_Os01g39960	Lycopene epsilon-cyclase	lycopene epsilon cyclase, chloroplast precursor, putative, expressed	.	OsLCYe, OsLCYepsilon	2.76432	0.000266298	Up
Os01g0597600	LOC_Os01g41420	Amino acid transporter, transmembrane domain containing protein.	transmembrane amino acid transporter protein, putative, expressed	.	ATL15, OsATL15	2.7604	5.52657e-05	Up
Os09g0554300	LOC_Os09g38130	Auxin efflux carrier domain containing protein.	auxin efflux carrier component, putative, expressed	.	OsPILS7a, OsPINL2, PILS7a	2.75785	5.41939e-21	Up
Os01g0806101	LOC_Os01g59180	Non-protein coding transcript.	OsFBX27 - F-box domain containing protein, expressed	.	.	2.7556	5.9529e-42	Up
Os01g0668901	LOC_Os01g47840	Protein kinase, catalytic domain domain containing protein.	S-locus-like receptor protein kinase, putative, expressed	.	.	2.75505	5.16282e-16	Up
Os09g0362500	LOC_Os09g19790	Peptidase M1, membrane alanine aminopeptidase family protein.	puromycin-sensitive aminopeptidase, putative, expressed	.	.	2.752	2.75661e-58	Up
Os03g0829200	LOC_Os03g61360	Similar to Soluble epoxide hydrolase.	hydrolase, alpha/beta fold family domain containing protein, expressed	.	.	2.75167	8.18999e-51	Up
None	LOC_Os08g41860	none	expressed protein	.	.	2.74933	2.67142e-10	Up
Os01g0888800	LOC_Os01g66530	Conserved hypothetical protein.	ARGOS, putative, expressed	.	.	2.74636	6.67588e-22	Up
Os02g0575700	LOC_Os02g36590	Similar to OSIGBa0097P08.1 protein.	CPuORF19 - conserved peptide uORF-containing transcript, expressed	.	IIP3	2.7461	0.00324049	Up
Os04g0525000	LOC_Os04g44340	Protein of unknown function DUF177 domain containing protein.	expressed protein	.	.	2.74589	7.00546e-16	Up
Os07g0673200	LOC_Os07g47590	RING-type E3 ubiquitin-ligase, Maintenance of phosphate homeostasis via degradation of phosphate transporters	expressed protein	.	NLA, NLA1, OsNLA, OsNLA1, OsNLA1.1, OsNLA1.2, OsNLA1.3, OsRFPHC-13	2.74547	3.23447e-12	Up
Os02g0589400	LOC_Os02g37690	UDP-glucuronosyl/UDP-glucosyltransferase family protein.	UDP-glucoronosyl and UDP-glucosyl transferase, putative, expressed	.	UGT	2.74298	1.27179e-15	Up
Os05g0549800	LOC_Os05g47650	RAV family protein, Regulation of carpel development, Control of seed size	B3 DNA binding domain containing protein, expressed	RAV	AP2/EREBP#096, AP2/EREBP96, OsRAV12, RAV12	2.73995	1.47926e-12	Up
Os04g0671200	LOC_Os04g57550	Polyamine oxidase, Seed germination	amine oxidase, flavin-containing, domain containing protein, expressed	.	AO1, OsAO1, OsPAO4, PAO4	2.73986	9.12354e-21	Up
Os08g0484200	LOC_Os08g37760	Zinc finger, RING/FYVE/PHD-type domain containing protein.	zinc finger, C3HC4 type domain containing protein, expressed	.	.	2.73509	9.60689e-13	Up
Os05g0161500	LOC_Os05g06920	RelA/SpoT domain containing protein.	relA-SpoT like protein RSH4, putative, expressed	.	.	2.73419	1.87947e-11	Up
Os07g0125201	LOC_Os07g03319	Allergen V5/Tpx-1 related family protein.	SCP-like extracellular protein, expressed	.	PR1	2.7333	0.00196448	Up
Os11g0634200	LOC_Os11g41600	Conserved hypothetical protein.	expressed protein	.	.	2.7302	7.61633e-39	Up
Os05g0537100	LOC_Os05g46020	WRKY transcription factor 10.	WRKY7, expressed	WRKY	OsWRKY7, WRKY7	2.72965	4.72151e-12	Up
Os08g0540900	LOC_Os08g42800	Conserved hypothetical protein.	expressed protein	.	.	2.72653	9.85974e-05	Up
None	LOC_Os01g48030	none	expressed protein	.	.	2.72626	0.00641726	Up
None	LOC_Os04g34180	none	expressed protein	.	.	2.72421	3.83043e-06	Up
Os02g0680600	LOC_Os02g45660	2-C-methyl-d-erythritol 2, 4-cyclodiphosphate synthase, Isoprenoid biosynthesis, Chloroplast development	2-C-methyl-D-erythritol 2,4-cyclodiphosphate synthase, chloroplast precursor, putative, expressed	.	IspF, MCS, OsIspF, OsMCS	2.7241	1.43475e-26	Up
Os10g0528100	LOC_Os10g38470	Similar to Glutathione S-transferase GST 42 (EC 2.5.1.18) (Fragment).	glutathione S-transferase, putative, expressed	.	GSTU24, OsGSTU24	2.71883	5.084e-14	Up
Os02g0471300	LOC_Os02g27200	Monooxygenase, FAD-binding domain containing protein.	expressed protein	.	.	2.71801	0.00210032	Up
Os05g0134700	LOC_Os05g04410	Haem peroxidase family protein.	peroxidase precursor, putative, expressed	.	prx66	2.71688	1.1238e-32	Up
Os05g0382600	LOC_Os05g31750	Similar to Annexin-like protein RJ4.	annexin, putative, expressed	.	ANN3, OsANN3	2.71299	2.5655e-19	Up
None	LOC_Os09g19300	none	retrotransposon protein, putative, unclassified, expressed	.	.	2.71022	0.00214099	Up
Os04g0616200	LOC_Os04g52590	Similar to H0525G02.9 protein.	protein kinase domain containing protein, expressed	.	OsRLCK159, RLCK159	2.70971	2.15048e-19	Up
Os05g0192100	LOC_Os05g10370	Similar to Stem 28 kDa glycoprotein.	acid phosphatase, putative, expressed	.	.	2.70889	7.94918e-47	Up
Os04g0688100	LOC_Os04g59150	Peroxidase (EC 1.11.1.7).	peroxidase precursor, putative, expressed	.	OsPRX59, prx59	2.70829	1.62882e-54	Up
Os11g0474800	LOC_Os11g28530	Similar to Isoform 2 of Stemar-13-ene synthase.	terpene synthase, putative, expressed	.	DTC2, KS8, KSL8, OsDTC2, OsDTC2/OsKS8, OsKS8, OsKSL8, OsTPS32	2.70551	0.00159406	Up
Os08g0182900	LOC_Os08g08420	none	expressed protein	.	.	2.70173	4.40167e-07	Up
Os06g0626600	LOC_Os06g42120	Sulfotransferase family protein.	sulfotransferase domain containing protein, expressed	.	.	2.70117	6.50021e-21	Up
Os06g0207950	None	Hypothetical gene.	none	.	.	2.6971	0.00103242	Up
Os05g0273800	LOC_Os05g19150	Similar to Soluble epoxide hydrolase.	hydrolase, alpha/beta fold family domain containing protein, expressed	.	.	2.69626	2.2112e-38	Up
None	LOC_Os08g38110	none	cytokinin-O-glucosyltransferase 1, putative, expressed	.	.	2.6943	4.97003e-10	Up
Os03g0762400	LOC_Os03g55420	Similar to Peroxidase2 precursor (EC 1.11.1.7).	peroxidase precursor, putative, expressed	.	prx51	2.69204	7.50021e-31	Up
Os01g0105300	LOC_Os01g01560	Similar to HAT family dimerisation domain containing protein, expressed.	transposon protein, putative, unclassified, expressed	.	.	2.68624	7.21638e-07	Up
None	LOC_Os09g11620	none	retrotransposon protein, putative, Ty3-gypsy subclass	.	.	2.68496	0.00835886	Up
Os04g0340300	LOC_Os04g27190	Terpene synthase, (S)-limonene synthase, Defence against M. oryzae	terpene synthase, putative, expressed	.	OsTPS19, TPS19	2.68177	1.06852e-05	Up
Os03g0757000	LOC_Os03g55010	UDP-glucuronosyl/UDP-glucosyltransferase domain containing protein.	UDP-glucoronosyl and UDP-glucosyl transferase domain containing protein, expressed	.	.	2.68061	9.71508e-30	Up
Os03g0667500	LOC_Os03g46470	Fe<sup>2+</sup> transporter, Uptake of iron	metal cation transporter, putative, expressed	.	IRT1, OsIRT1, OsZIP10, ZIP10	2.67973	4.18683e-11	Up
Os04g0173800	LOC_Os04g09390	Lectin precursor (Agglutinin).	HEV3 - Hevein family protein precursor, expressed	.	.	2.6792	2.11253e-11	Up
Os09g0412400	LOC_Os09g24590	Conserved hypothetical protein.	expressed protein	.	.	2.67796	4.78758e-65	Up
Os05g0142400	LOC_Os05g05060	Conserved hypothetical protein.	expressed protein	.	.	2.6779	3.76878e-18	Up
Os06g0725150	None	Hypothetical protein.	none	.	.	2.67717	2.58966e-12	Up
Os03g0835950	None	Non-protein coding transcript.	none	.	.	2.67683	2.11926e-05	Up
Os03g0741100	LOC_Os03g53020	Basic helix-loop-helix transcription factor, Drought tolerance	helix-loop-helix DNA-binding domain containing protein, expressed	bHLH	bHLH148, OsbHLH148	2.67541	1.63812e-16	Up
Os04g0638100	LOC_Os04g54560	Transferase family protein.	transferase family protein, putative, expressed	.	.	2.67201	2.68269e-09	Up
Os10g0146901	None	Hypothetical protein.	none	.	.	2.66974	5.2045e-16	Up
Os03g0431200	LOC_Os03g31690	Similar to N-acetyl-glutamate synthase.	GCN5-related N-acetyltransferase, putative, expressed	.	.	2.66865	1.02844e-23	Up
Os04g0585050	None	Conserved hypothetical protein.	none	.	.	2.66847	3.11824e-12	Up
Os04g0585000	LOC_Os04g49550	Similar to RING-H2 finger protein ATL1R.	RING-H2 finger protein ATL2A, putative, expressed	.	.	2.6664	4.41277e-31	Up
Os04g0497300	LOC_Os04g41980	Similar to Atozi1 (Fragment).	ATOZI1, putative, expressed	.	.	2.65973	6.05921e-08	Up
Os06g0203600	LOC_Os06g10210	Chalcone isomerase domain containing protein.	expressed protein	.	CHI2, OsCHI2	2.6576	2.06666e-35	Up
Os10g0535800	LOC_Os10g39100	Protein of unknown function Cys-rich domain containing protein.	uncharacterized Cys-rich domain containing protein, putative, expressed	.	.	2.65735	9.9072e-10	Up
Os06g0662550	LOC_Os06g45184	Conserved hypothetical protein.	retrotransposon protein, putative, Ty3-gypsy subclass, expressed	.	.	2.65677	3.37028e-07	Up
Os05g0129100	LOC_Os05g03830	Similar to Acetylornithine aminotransferase, mitochondrial.	aminotransferase, putative, expressed	.	.	2.65534	1.91295e-85	Up
Os02g0130100	LOC_Os02g03740	SNO glutamine amidotransferase family protein.	pyridoxal biosynthesis protein PDX2, putative, expressed	.	OsPDX2, PDX2	2.65183	2.40717e-45	Up
Os01g0946700	LOC_Os01g71830	Similar to Glucan endo-1, 3-beta-glucosidase GV (EC 3.2.1.39) ((1->3)-beta-glucan endohydrolase GV) ((1->3)-beta-glucanase isoenzyme GV) (Beta-1, 3- endoglucanase GV).	glycosyl hydrolases family 17, putative, expressed	.	OsGLN1	2.65119	3.58069e-30	Up
Os05g0134400	LOC_Os05g04380	Haem peroxidase, plant/fungal/bacterial family protein.	peroxidase precursor, putative, expressed	.	OsPRX65, prx65, PRX65	2.64979	6.74385e-44	Up
Os09g0543900	LOC_Os09g37180	Transferase family protein.	transferase family protein, putative, expressed	.	OsPHT3, Os-PHT3, PHT3	2.64861	5.01804e-13	Up
Os01g0793800	LOC_Os01g58130	Conserved hypothetical protein.	expressed protein	.	.	2.6476	1.19589e-05	Up
Os07g0116800	LOC_Os07g02560	Hypothetical conserved gene.	NB-ARC domain containing protein, expressed	.	.	2.64694	0.000250997	Up
Os03g0195100	LOC_Os03g09910	Putative aminotransferase, Disease resistance response against infection with rice blast fungus	aminotransferase, classes I and II, domain containing protein, expressed	.	ALD1, OsALD1	2.64673	0.00181466	Up
Os04g0572700	LOC_Os04g48375	Similar to DNA-directed RNA polymerase.	WD domain, G-beta repeat domain containing protein, expressed	.	OsWD40-107	2.64494	2.00438e-25	Up
Os11g0149400	LOC_Os11g05190	Similar to Phytosulfokines 2 precursor.	phytosulfokines precursor, putative, expressed	.	OsPSK2, PSK2	2.64383	1.12504e-52	Up
Os07g0230700	LOC_Os07g12730	Protein of unknown function DUF567 family protein.	DUF567 domain containing protein, putative, expressed	.	.	2.64152	2.55716e-39	Up
Os01g0956200	LOC_Os01g72610	Glycosyltransferase AER61, uncharacterized domain containing protein.	glycosyltransferase, putative, expressed	.	.	2.64042	1.29447e-53	Up
Os05g0371166	None	Non-protein coding transcript.	none	.	.	2.63619	0.00113658	Up
Os09g0563225	None	Hypothetical gene.	none	.	.	2.63368	0.00047289	Up
Os10g0478300	LOC_Os10g33810	SG2-type MYB transcription factor, Resistance to fungal and bacterial pathogens	myb-related protein Myb4, putative, expressed	MYB	MYB110, Myb8, Myb9, OsMYB110, OsMyb8, OsMyb9	2.63351	3.93219e-28	Up
Os06g0530600	LOC_Os06g33970	VQ domain containing protein.	VQ domain containing protein, putative, expressed	.	OsVQ22	2.63214	0.00144813	Up
Os01g0626400	LOC_Os01g43650	WRKY transcription factor, Control of flowering time and plant height	WRKY11, expressed	WRKY	Dlf1, OsWRKY11, OsWRKY11.1, OsWRKY11.2, WRKY11	2.62957	0.00129742	Up
Os06g0218900	LOC_Os06g11520	Similar to predicted protein.	LMBR1 integral membrane protein, putative, expressed	.	.	2.62754	0.000184041	Up
Os10g0345100	LOC_Os10g20470	Multi antimicrobial extrusion protein MatE family protein.	MATE efflux family protein, putative, expressed	.	.	2.6263	4.85385e-08	Up
Os06g0495800	LOC_Os06g30030	Protein of unknown function DUF617, plant family protein.	DUF617 domain containing protein, expressed	.	.	2.62333	1.59547e-07	Up
Os03g0781750	None	Non-protein coding transcript.	none	.	.	2.61878	0.0025606	Up
Os11g0437800	LOC_Os11g25060	2OG-Fe(II) oxygenase domain containing protein.	flavonol synthase/flavanone 3-hydroxylase, putative, expressed	.	.	2.61851	2.56889e-05	Up
None	LOC_Os04g52980	none	expressed protein	.	.	2.61243	2.13954e-09	Up
Os07g0461900	LOC_Os07g27780	Similar to Acetylornithine aminotransferase, mitochondrial precursor (EC 2.6.1.11) (ACOAT) (Acetylornithine transaminase) (AOTA).	aminotransferase, putative, expressed	.	.	2.6088	1.18696e-62	Up
None	LOC_Os07g44250	none	dirigent, putative, expressed	.	.	2.60591	1.89201e-23	Up
Os01g0138800	LOC_Os01g04620	Peptidase C26 domain containing protein.	transposon protein, putative, unclassified, expressed	.	.	2.60465	3.01475e-31	Up
Os12g0640500	LOC_Os12g44300	Similar to Na+/H+ antiporter-like protein.	CHX28, putative, expressed	.	CHX04, CHX4, OsCHX04, OsCHX4, OsSTA291	2.60418	8.95223e-15	Up
Os07g0542400	LOC_Os07g35790	Similar to Receptor protein kinase.	TKL_IRAK_DUF26-ld.5 - DUF26 kinases have homology to DUF26 containing loci, expressed	.	.	2.6019	5.63801e-73	Up
Os01g0974400	LOC_Os01g74320	Zinc finger, RING/FYVE/PHD-type domain containing protein.	ubiquitin ligase, putative, expressed	.	OsRFPHC-7, XBOS31	2.60041	3.27933e-35	Up
Os07g0550900	LOC_Os07g36570	Similar to Receptor-like protein kinase 6.	KI domain interacting kinase 1, putative, expressed	.	.	2.59885	9.9994e-25	Up
Os10g0147200	LOC_Os10g05660	Similar to Thaumatin-like protein.	thaumatin, putative, expressed	.	.	2.59866	1.46404e-17	Up
Os03g0225200	LOC_Os03g12414	Cyclin, A/B/D/E domain containing protein.	cyclin, putative, expressed	.	Orysa -SDS, OsSDS, SDS	2.59752	6.74612e-14	Up
Os07g0601600	LOC_Os07g41050	Similar to VEP1 (VEIN PATTERNING 1) - binding / catalytic.	NAD dependent epimerase/dehydratase family protein, putative, expressed	.	.	2.59582	1.32379e-10	Up
Os02g0514150	None	Hypothetical conserved gene.	none	.	.	2.59187	0.00114048	Up
Os09g0380600	LOC_Os09g21290	Protein of unknown function DUF295 domain containing protein.	expressed protein	.	.	2.58988	0.00617159	Up
Os02g0720450	None	Hypothetical protein.	none	.	.	2.5896	1.62783e-13	Up
Os01g0192700	None	Non-protein coding transcript.	none	.	.	2.58598	0.00364266	Up
Os03g0700700	LOC_Os03g49380	Similar to Lipoxygenase (Fragment).	lipoxygenase, putative, expressed	.	LOX1, OsLOX1, OsLOX5	2.58496	1.49438e-42	Up
Os03g0206400	LOC_Os03g10860	Conserved hypothetical protein.	expressed protein	.	.	2.57813	6.95693e-34	Up
Os02g0640500	LOC_Os02g42780	Lectin receptor-like kinase, Mediation of salt sensitivity, Regulation of ethylene homeostasis	lectin receptor-type protein kinase, putative, expressed	.	OsSIT1, SIT1	2.57727	2.29436e-23	Up
Os08g0403300	LOC_Os08g31140	Heavy metal transport/detoxification protein domain containing protein.	heavy metal-associated domain containing protein, expressed	.	HMP39, OsHMP39	2.57547	5.87304e-08	Up
Os01g0787600	LOC_Os01g57770	Similar to Salicylic acid-binding protein 2.	OsPOP4 - Putative Prolyl Oligopeptidase homologue, expressed	.	OsPOP4, POP4	2.57138	2.04119e-24	Up
Os03g0815100	LOC_Os03g60080	Similar to OsNAC6 protein.	NAC domain-containing protein 67, putative, expressed	NAC	NAC19, ONAC002, ONAC033, ONAC043, ONAC044, ONAC2, ONAC33, ONAC43, ONAC44, OsNAC19, OsNAC9, OsSNAC1, snac1, SNAC1, SNAC1/ONAC002	2.56736	1.26762e-63	Up
Os02g0736400	LOC_Os02g50350	Cytosolic dihydroorotate dehydrogenase, Tolerance to salt and drought, Nitrosative stress response	dihydroorotate dihydrogenase protein, putative, expressed	.	OsDHODH1	2.56691	5.33721e-74	Up
Os04g0666500	LOC_Os04g57090	none	jasmonate O-methyltransferase, putative, expressed	.	.	2.56572	6.95907e-19	Up
Os02g0276200	LOC_Os02g17620	Similar to Isochorismatase family protein rutB.	isochorismatase family protein, putative, expressed	.	.	2.56363	6.84099e-35	Up
Os10g0190900	LOC_Os10g11354	Multi antimicrobial extrusion protein MatE family protein.	MATE efflux family protein, putative, expressed	.	.	2.56239	1.89609e-34	Up
Os10g0392800	LOC_Os10g25340	Similar to esterase.	GDSL-like lipase/acylhydrolase, putative, expressed	.	GELP103, OsGELP103	2.5602	1.71311e-05	Up
Os06g0106800	LOC_Os06g01760	Similar to glycoside hydrolase, family 28.	ligA, putative, expressed	.	.	2.55822	8.33368e-53	Up
Os11g0156700	LOC_Os11g05810	Conserved hypothetical protein.	expressed protein	.	.	2.55572	2.36487e-08	Up
Os11g0643600	LOC_Os11g42410	Hypothetical conserved gene.	expressed protein	.	.	2.55332	3.81292e-05	Up
Os03g0187800	LOC_Os03g08880	Protein of unknown function DUF250 domain containing protein.	purine permease, putative, expressed	.	OsPUP1, PUP1	2.55208	7.40504e-09	Up
Os07g0129200	LOC_Os07g03710	Pathogenesis-related 1a protein, Regulation of abiotic stress responses	SCP-like extracellular protein, expressed	.	OsPR1, OsPR1#074, OsPR1-74, OsPR1a, OsPR-1a, OsSCP, PR1a, PR-1a, PR1A, SCP	2.55128	1.73308e-12	Up
Os06g0218300	LOC_Os06g11450	Zinc finger, RING-type domain containing protein.	zinc finger, C3HC4 type domain containing protein, expressed	.	.	2.5497	2.61467e-09	Up
Os04g0655300	LOC_Os04g56110	Protein kinase, core domain containing protein.	protein kinase, putative, expressed	.	OsRLCK168, RLCK168	2.54633	2.11261e-05	Up
Os12g0123700	LOC_Os12g03040	NAC domain containing transcription factor, Abiotic and biotic stress response	no apical meristem protein, putative, expressed	NAC	NAC131, ONAC131	2.54533	1.44574e-09	Up
Os02g0803300	LOC_Os02g55970	Epsin-like, N-terminal domain containing protein.	ANTH, putative, expressed	.	.	2.54451	8.36931e-12	Up
Os08g0445700	LOC_Os08g34580	Class II trehalose-phosphate-synthase (TPS) gene family member, Salt stress tolerance, Control of yield-related traits	trehalose-6-phosphate synthase, putative, expressed	.	OsTPS1, OsTPS8, TPS1, TPS8	2.5421	2.32423e-30	Up
Os05g0509500	LOC_Os05g43390	Similar to Signal recognition particle 54 kDa protein 2 (SRP54).	signal recognition particle 54 kDa protein, putative, expressed	.	.	2.54057	8.63088e-15	Up
Os12g0506500	LOC_Os12g32190	Calmodulin-binding, plant domain containing protein.	expressed protein	.	.	2.53998	0.000214675	Up
Os12g0210500	LOC_Os12g10750	Conserved hypothetical protein.	ARGOS, putative, expressed	.	.	2.53895	1.87323e-15	Up
Os02g0301100	LOC_Os02g19820	Ortholog of maize ZmSWEET4c, Hexose transporter, Seed filling	nodulin MtN3 family protein, putative, expressed	.	OsSWEET4, SWEET4	2.53873	2.57695e-19	Up
Os05g0382900	LOC_Os05g31760	Annexin family protein.	annexin, putative, expressed	.	ANN4, OsANN4	2.5338	1.03091e-28	Up
Os07g0561800	LOC_Os07g37454	Similar to carbohydrate transporter/ sugar porter.	urate anion exchanger, putative, expressed	.	.	2.52837	8.1449e-18	Up
Os01g0795600	LOC_Os01g58310	Conserved hypothetical protein.	expressed protein	.	.	2.52428	7.01331e-06	Up
Os12g0437800	LOC_Os12g25090	Similar to MPI.	expressed protein	.	OsPR6, OsSci1, PR6, Sci1	2.5224	4.32926e-23	Up
Os05g0553400	LOC_Os05g48010	R2R3-MYB transcription factor, Tolerance to high temperature, Modulation of amino acid metabolism, Anthocyanin synthesis, Hormonal signaling	MYB family transcription factor, putative, expressed	MYB	OsMYB55, OsPL, PL	2.51586	5.87446e-29	Up
Os12g0281300	LOC_Os12g18360	Pi-ta protein belonging to the nucleotide-binding site leucine-rich repeat (NBS-LRR) class, Rice blast resistance (Nipponbare: susceptible)	NB-ARC domain containing protein, expressed	.	OsTrx30, OsTRXh6, Pi4, Pi-4, Pi4a, Pi-4a(t), Pi-4(t), Pita (sl, Pi-ta, Pi-ta), PITA, Pita2, Pi-ta2, Pita-2, TRXh6	2.51428	2.16464e-31	Up
Os12g0506600	None	Hypothetical protein.	none	.	.	2.51086	0.000349368	Up
Os01g0879200	LOC_Os01g65700	Plant disease resistance response protein domain containing protein.	expressed protein	.	DRR206	2.50996	1.99651e-23	Up
Os03g0351700	LOC_Os03g22820	Conserved hypothetical protein.	expressed protein	.	.	2.50855	4.27667e-16	Up
Os09g0452900	LOC_Os09g27950	Glycosyl transferase, family 31 protein.	galactosyltransferase, putative, expressed	.	.	2.50757	6.51094e-14	Up
Os10g0523700	LOC_Os10g37980	Prephenate dehydratase domain containing protein.	prephenate dehydratase domain containing protein, expressed	.	ADT	2.50748	6.1617e-39	Up
Os01g0327100	LOC_Os01g22352	Haem peroxidase family protein.	peroxidase precursor, putative, expressed	.	prx15	2.50478	7.94903e-09	Up
None	LOC_Os09g23660	none	ZIM motif family protein, expressed	.	OsJAZ4	2.50249	0.000171247	Up
Os05g0153300	LOC_Os05g06140	Lipase, class 3 domain containing protein.	lipase, putative, expressed	.	.	2.49942	1.10839e-17	Up
Os10g0380100	LOC_Os10g23820	Transferase family protein.	transferase family protein, putative, expressed	.	OsTHT2, Os-THT2, THT2	2.4992	4.93232e-09	Up
Os02g0773700	None	Hypothetical gene.	none	.	.	2.49797	8.24083e-05	Up
Os04g0154800	LOC_Os04g07110	Protein of unknown function DUF594 family protein.	expressed protein	.	.	2.49756	4.23635e-06	Up
Os03g0807900	LOC_Os03g59320	Chaperonin-like RbcX family protein.	expressed protein	.	.	2.49645	1.0616e-05	Up
None	LOC_Os07g46950	none	ligA, putative, expressed	.	.	2.4961	6.01797e-16	Up
Os01g0882000	LOC_Os01g65950	Conserved hypothetical protein.	thioesterase family protein, putative, expressed	.	.	2.49446	8.87358e-06	Up
Os09g0414701	None	Hypothetical protein.	none	.	.	2.48984	0.000659826	Up
Os02g0773732	LOC_Os02g53380	Hypothetical conserved gene.	expressed protein	.	OsTBL31, TBL31	2.48644	3.87937e-13	Up
Os04g0102500	LOC_Os04g01230	Similar to OSIGBa0123D13.3 protein.	phosphoglycerate mutase, putative, expressed	.	.	2.48627	2.3817e-64	Up
Os07g0656100	LOC_Os07g46240	Similar to predicted protein.	choline transporter-related, putative, expressed	.	.	2.4858	1.43603e-27	Up
Os07g0683200	LOC_Os07g48450	Similar to NAC domain transcription factor.	no apical meristem protein, putative, expressed	NAC	NAC103, NAC18, ONAC103, OsNAC18	2.48349	4.21468e-18	Up
Os07g0654700	LOC_Os07g46080	Similar to BLE2 protein.	expressed protein	.	.	2.48088	5.69202e-10	Up
Os02g0327500	LOC_Os02g22160	Protein of unknown function DUF266, plant family protein.	DNA binding protein, putative, expressed	.	.	2.47984	1.76408e-11	Up
Os07g0536400	LOC_Os07g35200	Conserved hypothetical protein.	expressed protein	.	.	2.47411	4.23701e-05	Up
Os07g0503300	LOC_Os07g32010	UDP-glucuronosyl/UDP-glucosyltransferase family protein.	UDP-glucoronosyl and UDP-glucosyl transferase domain containing protein, expressed	.	OsUGT707A5, UGT707A5	2.47348	1.02753e-24	Up
Os02g0759400	LOC_Os02g52210	Zinc finger, RING/FYVE/PHD-type domain containing protein.	zinc finger, C3HC4 type domain containing protein, expressed	.	OsRING-1	2.46854	2.17976e-08	Up
Os10g0485900	LOC_Os10g34450	none	expressed protein	.	.	2.46755	9.12989e-05	Up
Os01g0628700	LOC_Os01g43844	Cytochrome P450.	cytochrome P450 72A1, putative, expressed	.	.	2.46266	3.2199e-50	Up
Os03g0258200	LOC_Os03g15270	Alpha/beta hydrolase fold-3 domain containing protein.	gibberellin receptor GID1L2, putative, expressed	.	.	2.46004	1.79058e-21	Up
Os04g0308400	LOC_Os04g24310	Similar to H0211A12.13 protein.	retrotransposon protein, putative, unclassified	.	.	2.45931	2.34765e-14	Up
Os11g0446700	LOC_Os11g25990	none	indole-3-acetate beta-glucosyltransferase, putative, expressed	.	.	2.45364	1.27021e-06	Up
Os01g0305200	LOC_Os01g19940	Lg106-like family protein.	expressed protein	.	.	2.44994	8.62284e-41	Up
Os11g0126900	LOC_Os11g03300	NAC-domain protein, Drought tolerance	NAC domain transcription factor, putative, expressed	NAC	NAC10, NAC122, ONAC122, OsNAC10	2.44714	8.79448e-12	Up
Os09g0543400	LOC_Os09g37120	Ornithine decarboxylase (EC 4.1.1.17).	pyridoxal-dependent decarboxylase protein, putative, expressed	.	ODC1, ODCa, ODCA, OsODC1	2.44249	0.00439231	Up
Os01g0172100	LOC_Os01g07730	Similar to Triose phosphate/phosphate translocator, non-green plastid, chloroplast precursor (CTPT).	phosphate/phosphoenolpyruvate translocator-related protein, putative, expressed	.	OsPPT3, PPT3	2.4423	6.6967e-12	Up
None	LOC_Os02g17320	none	uridine/cytidine kinase-like 1, putative, expressed	.	.	2.442	7.65502e-54	Up
Os04g0527700	LOC_Os04g44550	CHCH domain containing protein.	CHCH domain containing protein, expressed	.	.	2.44033	6.55461e-32	Up
Os02g0114400	LOC_Os02g02340	Similar to glycerol-3-phosphate acyltransferase 8.	glycerol-3-phosphate acyltransferase, putative, expressed	.	GPAT	2.43961	4.47647e-22	Up
Os01g0825800	LOC_Os01g61044	Amino acid transporter, transmembrane domain containing protein.	transmembrane amino acid transporter protein, putative, expressed	.	OsATL7	2.4388	9.77665e-53	Up
Os09g0542900	LOC_Os09g37080	Conserved hypothetical protein.	expressed protein	.	.	2.43826	2.27965e-13	Up
Os06g0714900	LOC_Os06g50100	Serine/threonine protein kinase domain containing protein.	tyrosine protein kinase domain containing protein, putative, expressed	.	OsRLCK218, RLCK218	2.43523	2.79684e-34	Up
None	LOC_Os03g02874	none	retrotransposon protein, putative, Ty3-gypsy subclass, expressed	.	.	2.43203	2.78169e-09	Up
Os04g0401000	LOC_Os04g32850	Proline-rich protein, Blast resistance	basic proline-rich protein, putative, expressed	.	HMP26, OsHMP26, pi21, PI21, rMg40	2.43009	2.99184e-23	Up
Os05g0375466	None	Non-protein coding transcript.	none	.	.	2.42759	8.65695e-05	Up
Os12g0123800	LOC_Os12g03050	No apical meristem (NAM) protein domain containing protein.	no apical meristem protein, putative, expressed	NAC	DLN250, NAC132, NAC300, NAC77, ONAC077, ONAC132, ONAC300, OsDLN250	2.42591	0.000768611	Up
Os05g0127266	None	Non-protein coding transcript.	none	.	.	2.42546	0.000257081	Up
Os04g0614600	LOC_Os04g52450	Similar to Viroid RNA-binding protein (Fragment).	aminotransferase, putative, expressed	.	l2, Osl2	2.42484	2.25222e-42	Up
Os03g0341300	LOC_Os03g22200	Similar to Cytochrome c oxidoreductase.	nodulin MtN3 family protein, putative, expressed	.	OsSWEET16, SWEET16	2.42409	6.86579e-22	Up
Os11g0141333	LOC_Os11g04540	Similar to Sulfotransferase domain containing protein.	sulfotransferase domain containing protein, expressed	.	.	2.42272	2.45218e-18	Up
Os06g0282000	LOC_Os06g17020	UDP-glucuronosyl/UDP-glucosyltransferase family protein.	anthocyanin 3-O-beta-glucosyltransferase, putative, expressed	.	.	2.42195	3.64187e-12	Up
Os07g0461800	None	Non-protein coding transcript.	none	.	.	2.41963	0.000282264	Up
Os02g0654700	LOC_Os02g43790	AP2/ERF family protein, Abiotic stress response	ethylene-responsive transcription factor, putative, expressed	ERF	AP2/EREBP147, AP2/EREBP#147, AP59, BIERF3, ERF91, OsAP59, OsBIERF3, OsERF091, OsERF#091, OsERF91	2.41653	1.81349e-14	Up
Os04g0688600	LOC_Os04g59210	Peroxidase (EC 1.11.1.7).	peroxidase precursor, putative, expressed	.	OsPRX63, prx63	2.4136	7.74985e-10	Up
Os01g0173600	LOC_Os01g07850	Glyoxalase/bleomycin resistance protein/dioxygenase domain containing protein.	glyoxalase family protein, putative, expressed	.	GLYI1, OsGLYI1	2.41322	3.25444e-06	Up
Os06g0105350	LOC_Os06g01620	GRAS (GAI-RGA-SCR) plant-specific transcription factor, Maintenance of shoot apical meristem indeterminacy, Regulation of vegetative to reproductive phase change	scarecrow, putative, expressed	GRAS	GRAS31, GRAS-31, OsGRAS31, OsGRAS-31, OsHAM4	2.4086	3.68026e-18	Up
Os08g0189900	LOC_Os08g09060	Germin-like protein 8-10, Disease resistance	Cupin domain containing protein, expressed	.	GLP8-10, OsGLP8-10, OsRGLP2, RGLP2	2.4082	0.00497131	Up
Os03g0719400	LOC_Os03g51010	Alpha/beta hydrolase fold-1 domain containing protein.	hydrolase, alpha/beta fold family domain containing protein, expressed	.	.	2.40794	4.75971e-30	Up
Os07g0494700	LOC_Os07g31244	Hypothetical protein.	expressed protein	.	.	2.40304	0.00344762	Up
Os01g0203400	LOC_Os01g10640	Hypothetical protein.	expressed protein	.	CEP7, CEP8, OsCEP7, OsCEP8	2.4004	1.11871e-05	Up
Os08g0530801	None	Hypothetical protein.	none	.	.	2.39853	1.15968e-08	Up
Os05g0514800	LOC_Os05g43895	Hypothetical conserved gene.	expressed protein	.	.	2.39714	8.73961e-18	Up
Os12g0586000	LOC_Os12g39620	Similar to Disease resistance protein ADR1 (Activated disease resistance protein 1).	disease resistance protein, putative, expressed	.	.	2.39519	8.45607e-28	Up
Os06g0185500	LOC_Os06g08640	Transferase family protein.	transferase family protein, putative, expressed	.	HCT4, OsHCT4	2.39506	8.0821e-05	Up
Os02g0114300	None	Hypothetical protein.	none	.	.	2.39141	4.79024e-19	Up
Os01g0956400	LOC_Os01g72620	none	expressed protein	.	.	2.39108	2.21986e-07	Up
Os07g0461700	LOC_Os07g27770	none	transposon protein, putative, unclassified, expressed	FAR1	.	2.39094	3.07556e-19	Up
Os03g0817200	LOC_Os03g60260	Amino acid transporter, transmembrane domain containing protein.	ANT1, putative, expressed	.	OsANT2	2.38844	2.26802e-42	Up
Os07g0614700	None	SPX, N-terminal domain containing protein.	none	.	OsSPX6, SPX6	2.3883	2.56483e-08	Up
Os10g0524300	LOC_Os10g38040	LysM domain-containing protein, Embryo sac development	lysM domain containing protein, putative, expressed	.	EMSA1, OsEMSA1	2.38804	6.22889e-16	Up
Os12g0609900	LOC_Os12g41630	Similar to F-box domain containing protein, expressed.	OsFBX463 - F-box domain containing protein, expressed	.	Os_F0269, OsFbox676	2.38779	8.65316e-14	Up
Os06g0666100	LOC_Os06g45540	Plant-specific PLATZ (plant AT-rich sequence- and zinc-binding) transcription factor, Regulation of grain length and number, Control of plant height, Regulation of spikelet hull cell division	zinc-binding protein, putative, expressed	.	GL6, OsGL6, SG6	2.38416	1.15605e-12	Up
Os08g0200100	LOC_Os08g10010	Ribonucleotide reductase-related domain containing protein.	acyl-desaturase, chloroplast precursor, putative, expressed	.	.	2.38411	0.000194686	Up
Os02g0567800	LOC_Os02g35940	Alpha/beta hydrolase fold-3 domain containing protein.	gibberellin receptor GID1L2, putative, expressed	.	.	2.38188	3.13806e-13	Up
Os04g0414500	LOC_Os04g33820	Similar to H0622F05.2 protein.	OsFBX132 - F-box domain containing protein, expressed	.	Os_F0775, OsFbox208	2.38095	0.00549637	Up
Os04g0460300	LOC_Os04g38680	Amino acid transporter, transmembrane domain containing protein.	transmembrane amino acid transporter protein, putative, expressed	.	OsATL13	2.38048	3.8483e-71	Up
Os07g0516300	LOC_Os07g33270	A member of S40 gene family, Leaf senescence, Response to pathogen infection	DUF584 domain containing protein, putative, expressed	.	OsS40-15, S40-15	2.37938	4.51333e-28	Up
Os05g0516700	LOC_Os05g44060	Conserved hypothetical protein.	expressed protein	.	.	2.37802	0.000116998	Up
Os07g0688200	LOC_Os07g48870	Similar to Typical P-type R2R3 Myb protein (Fragment).	MYB family transcription factor, putative, expressed	MYB	R2R3-MYB	2.37231	5.50105e-43	Up
Os11g0614400	LOC_Os11g39990	Similar to Patatin-like protein 1.	patatin, putative, expressed	.	OspPLAIItheta, pPLAIItheta	2.36905	1.10478e-38	Up
Os07g0614850	LOC_Os07g42324	Hypothetical gene.	expressed protein	.	.	2.3679	2.37557e-08	Up
Os01g0826400	LOC_Os01g61080	WRKY transcription factor 24 (WRKY24).	WRKY24, expressed	WRKY	OsWRKY24, WRKY24	2.36569	0.00415809	Up
Os08g0482700	LOC_Os08g37670	Cupredoxin domain containing protein.	plastocyanin-like domain containing protein, putative, expressed	.	OsUCL30, UCL30	2.36207	2.0506e-31	Up
Os05g0312600	LOC_Os05g24780	EF-Hand type domain containing protein.	OsCML21 - Calmodulin-related calcium sensor protein, expressed	.	CML21, OsCML21	2.36121	1.8955e-11	Up
Os01g0946500	LOC_Os01g71810	Similar to Glucan endo-1, 3-beta-glucosidase GV (EC 3.2.1.39) ((1->3)-beta-glucan endohydrolase GV) ((1->3)-beta-glucanase isoenzyme GV) (Beta-1, 3- endoglucanase GV).	glycosyl hydrolases family 17, putative, expressed	.	.	2.36085	3.04325e-16	Up
Os12g0116700	LOC_Os12g02450	Similar to WRKY transcription factor 64.	WRKY64, expressed	WRKY	OsWRKY64, WRKY64	2.35915	5.07306e-05	Up
Os10g0440500	LOC_Os10g30450	Heavy metal transport/detoxification protein domain containing protein.	heavy-metal-associated domain-containing protein, putative, expressed	.	HMP43, OsHMP43	2.35679	1.94325e-26	Up
Os08g0498600	LOC_Os08g38920	Similar to Caffeoyl-CoA 3-O-methyltransferase (Fragment).	caffeoyl-CoA O-methyltransferase, putative, expressed	.	ROMT27, ROMT-27	2.35474	1.18143e-05	Up
Os06g0329900	LOC_Os06g22440	SAM dependent carboxyl methyltransferase family protein.	SAM dependent carboxyl methyltransferase, putative, expressed	.	.	2.35211	4.38047e-08	Up
Os08g0470200	LOC_Os08g36630	Similar to Nectarin III.	bifunctional monodehydroascorbate reductase and carbonic anhydrasenectarin-3 precursor, putative, expressed	.	alphaCA6, ALPHACA6, OsalphaCA6	2.3437	2.04258e-41	Up
Os01g0885700	LOC_Os01g66250	Protein kinase-like domain containing protein.	S-locus-like receptor protein kinase, putative, expressed	.	.	2.34153	0.000363934	Up
Os05g0335800	LOC_Os05g27010	TGF-beta receptor, type I/II extracellular region family protein.	peptide transporter PTR3-A, putative, expressed	.	PTR	2.3413	3.05349e-14	Up
Os07g0663800	LOC_Os07g46852	Similar to Oxidoreductase, short chain dehydrogenase/reductase family protein, expressed.	sex determination protein tasselseed-2, putative, expressed	.	OsSDR110C-MI4, SDR110C-MI4	2.33919	1.16187e-10	Up
Os01g0159300	LOC_Os01g06590	Zinc finger, RING/FYVE/PHD-type domain containing protein.	zinc finger, C3HC4 type domain containing protein, expressed	.	.	2.33776	1.29625e-31	Up
Os04g0476600	LOC_Os04g40070	C2 calcium-dependent membrane targeting domain containing protein.	GRAM and C2 domains containing protein, putative, expressed	.	.	2.33492	7.08815e-05	Up
Os08g0518800	LOC_Os08g40680	Similar to Class III chitinase homologue (OsChib3H-h) (Fragment).	glycosyl hydrolase, putative, expressed	.	OsGH	2.33441	6.84346e-10	Up
Os03g0189600	LOC_Os03g09020	Similar to Alcohol dehydrogenase.	dehydrogenase, putative, expressed	.	.	2.33024	6.03277e-08	Up
Os03g0799900	LOC_Os03g58570	Similar to sec12-like protein 1.	WD domain, G-beta repeat domain containing protein, expressed	.	OsPHF1L, OsWD40-94, PHF1L	2.32827	3.35497e-14	Up
None	LOC_Os12g12080	none	retrotransposon protein, putative, Ty3-gypsy subclass, expressed	.	.	2.316	0.000168212	Up
Os06g0592400	LOC_Os06g39230	Similar to Cytosolic aldehyde dehydrogenase RF2C.	aldehyde dehydrogenase, putative, expressed	.	ALDH2B2, OsALDH2B2	2.31577	1.98911e-21	Up
Os09g0454600	LOC_Os09g28160	Similar to Mitochondrial phosphate transporter (Fragment).	phosphate carrier protein, mitochondrial precursor, putative, expressed	.	OsPT19, PT19	2.31436	5.33341e-08	Up
Os04g0422300	LOC_Os04g34490	Protein of unknown function DUF6, transmembrane domain containing protein.	nodulin, putative, expressed	.	.	2.31403	0.000591992	Up
Os10g0154700	LOC_Os10g06630	Similar to Cyclophilin Dicyp-2.	peptidyl-prolyl cis-trans isomerase, putative, expressed	.	CYP18-4, OsCYP18-3, OsCYP18-4, OsCYP-26	2.31288	1.64472e-07	Up
Os02g0619600	LOC_Os02g40664	Zinc finger, RING/FYVE/PHD-type domain containing protein.	zinc finger family protein, putative, expressed	.	OsRFPH2-15	2.31244	3.54591e-14	Up
Os08g0557900	LOC_Os08g44370	Inosine/uridine-preferring nucleoside hydrolase domain containing protein.	inosine-uridine preferring nucleoside hydrolase family protein, putative, expressed	.	.	2.31125	7.91717e-43	Up
None	LOC_Os12g04900	none	retrotransposon protein, putative, Ty3-gypsy subclass, expressed	.	.	2.31116	0.00969494	Up
Os06g0142625	None	Hypothetical protein.	none	.	.	2.31002	3.99657e-08	Up
Os06g0294600	LOC_Os06g19070	Cytochrome P450 family protein.	cytochrome P450, putative, expressed	.	.	2.30672	1.41e-20	Up
Os03g0781700	LOC_Os03g56900	Reticulon family protein.	reticulon domain containing protein, putative, expressed	.	.	2.30518	3.37873e-45	Up
Os04g0684900	LOC_Os04g58810	Component of the CCR4-NOTcomplex, Deadenylase, Deadenylation (poly(A) tail shortening), Development and stress response	CAF1 family ribonuclease containing protein, putative, expressed	.	OsCAF1-5, OsCAF1B, OsCAF1B(S)	2.30404	3.94139e-14	Up
Os04g0691366	LOC_Os04g59480	Similar to POT family protein.	POT family protein, expressed	.	PTR	2.30389	4.36705e-35	Up
Os04g0578000	LOC_Os04g48850	ACC synthase, Ethylene biosynthesis	aminotransferase, classes I and II, domain containing protein, expressed	.	ACS2, OsACS2, Os-ACS2	2.30162	5.99517e-16	Up
Os06g0703300	LOC_Os06g49000	Hypothetical conserved gene.	expressed protein	.	.	2.29951	6.84099e-35	Up
Os02g0816600	LOC_Os02g57160	Similar to ABC(yeast) homolog1.	ELMO/CED-12 family protein, putative, expressed	.	.	2.29917	2.24923e-22	Up
Os03g0270000	LOC_Os03g16350	Protein of unknown function DUF296 domain containing protein.	DNA binding protein, putative, expressed	.	.	2.29704	1.25164e-15	Up
Os04g0546800	LOC_Os04g46220	Pathogenesis-related transcriptional factor and ERF domain containing protein.	ethylene-responsive transcription factor, putative, expressed	ERF	AP2/EREBP168, AP2/EREBP#168, ERF1, ERF93, OsERF093, OsERF#093, OsERF1, OsERF93	2.2932	1.39816e-29	Up
Os02g0627100	LOC_Os02g41680	Phenylalanine ammonia-lyase, Broad spectrum disease resistance	phenylalanine ammonia-lyase, putative, expressed	.	OsPAL, OsPAL06, OsPAL1, OsPAL2, OsPAL4, OsPAL6, PAL, PAL06, PAL1, PAL4, PAL6, pal/zb8, PAL/ZB8, rPAL-P5, ZB8, ZB8PAL	2.28832	1.03584e-09	Up
Os08g0153750	None	Hypothetical protein.	none	.	.	2.28365	1.52364e-05	Up
Os09g0258000	LOC_Os09g08390	Cellular retinaldehyde-binding/triple function, C-terminal domain containing protein.	CRAL/TRIO domain containing protein, expressed	.	.	2.28184	8.53806e-11	Up
Os10g0113900	LOC_Os10g02480	Similar to NAD(P)H-dependent oxidoreductase.	oxidoreductase, aldo/keto reductase family protein, putative, expressed	.	.	2.28067	7.84416e-05	Up
Os10g0329400	None	Conserved hypothetical protein.	none	.	.	2.28046	8.42958e-12	Up
Os05g0361700	LOC_Os05g29810	Similar to EREBP-2 protein (Fragment).	AP2 domain containing protein, expressed	ERF	AP2/EREBP#093, AP2/EREBP93, ERF61, OsERF061, OsERF#061, OsERF61	2.27802	2.19443e-06	Up
Os11g0496500	LOC_Os11g30360	Similar to AT.I.24-5 protein (Fragment).	expressed protein	.	.	2.27786	4.42091e-70	Up
Os02g0717600	LOC_Os02g48640	Similar to predicted protein.	expressed protein	.	.	2.27748	2.04329e-15	Up
Os04g0619000	LOC_Os04g52810	Similar to L1332.9 protein.	no apical meristem protein, putative, expressed	NAC	NAC83, ONAC083, ONAC83	2.27526	2.45457e-12	Up
Os01g0155500	LOC_Os01g06280	Protein kinase, catalytic domain domain containing protein.	TKL_IRAK_CrRLK1L-1.4 - The CrRLK1L-1 subfamily has homology to the CrRLK1L homolog, expressed	.	OsCrRLK1L4	2.2723	0.000213717	Up
Os07g0461950	None	Hypothetical protein.	none	.	.	2.27115	1.93088e-13	Up
Os11g0128300	LOC_Os11g03420	Similar to ZF-HD homeobox protein (Fragment).	ZF-HD protein dimerisation region containing protein, expressed	ZF-HD	.	2.26979	1.44792e-11	Up
Os01g0314100	LOC_Os01g21160	Catalytic domain of components of various dehydrogenase complexes containing protein.	2-oxo acid dehydrogenases acyltransferase domain containing protein, expressed	.	.	2.26684	7.82529e-34	Up
Os06g0645600	LOC_Os06g43780	Hypothetical conserved gene.	expressed protein	.	.	2.26592	4.61615e-06	Up
Os12g0597650	None	Non-protein coding transcript.	none	.	.	2.26408	3.12103e-09	Up
Os12g0109700	LOC_Os12g01900	Protein of unknown function DUF2985 domain containing protein.	retrotransposon protein, putative, unclassified, expressed	.	.	2.26233	0.000466091	Up
Os05g0197300	LOC_Os05g10840	IQ calmodulin-binding region domain containing protein.	calmodulin-binding protein, putative, expressed	.	.	2.26188	1.41794e-10	Up
Os11g0138400	LOC_Os11g04300	Similar to Phosphoglycerate mutase family protein, expressed.	retrotransposon protein, putative, unclassified, expressed	.	.	2.25961	0.000294441	Up
Os01g0858200	LOC_Os01g63930	Similar to ESP3 (ENHANCED SILENCING PHENOTYPE 3) - ATP binding / ATP-dependent RNA helicase/ ATP-dependent helicase/ helicase/ nucleic acid binding.	cytochrome P450, putative, expressed	.	.	2.25946	0.00618154	Up
Os06g0663900	LOC_Os06g45350	Similar to (RAP Annotation release2) Protein kinase-like domain containing protein.	protein kinase domain containing protein, expressed	.	OsRLCK212, RLCK212	2.25904	6.12765e-24	Up
None	LOC_Os06g17070	none	retrotransposon protein, putative, Ty1-copia subclass, expressed	.	.	2.25799	8.62343e-20	Up
Os10g0575000	LOC_Os10g42430	JAZ-interacting transcription factor, Positive regulator of jasmonate (JA) signaling pathway, Bacterial blight resistance, Spikelet development	transcription factor MYC7E, putative, expressed	bHLH	OsbHLH009, OsMYC2	2.25762	2.04062e-43	Up
Os11g0172300	LOC_Os11g07124	Leucine-rich repeat domain containing protein.	EFR, putative, expressed	.	.	2.25652	6.02546e-10	Up
Os10g0469700	LOC_Os10g33140	Leucine-rich repeat, typical subtype containing protein.	hcrVf2 protein, putative, expressed	.	.	2.25511	2.84555e-06	Up
Os02g0669366	None	Hypothetical gene.	none	.	.	2.25429	4.12518e-11	Up
Os07g0192000	LOC_Os07g09420	ATPase, AAA-type, core domain containing protein.	ATPase, putative, expressed	.	.	2.25392	1.06495e-11	Up
Os12g0640550	None	Hypothetical protein.	none	.	.	2.25034	9.64793e-07	Up
Os07g0429700	LOC_Os07g24830	Similar to Thionin-like peptide.	thionin-like peptide, putative, expressed	.	.	2.24933	8.12099e-11	Up
Os03g0290300	LOC_Os03g18070	Similar to W-3 fatty acid desaturase (Fragment).	omega-3 fatty acid desaturase, chloroplast precursor, putative, expressed	.	OsFAD7	2.24864	5.16685e-27	Up
Os05g0336000	None	Hypothetical protein.	none	.	.	2.24621	2.97203e-12	Up
Os01g0266100	LOC_Os01g16120	Similar to RING finger family protein.	zinc finger, C3HC4 type domain containing protein, expressed	.	.	2.24571	1.50658e-15	Up
None	LOC_Os11g07120	none	receptor kinase-like protein, identical, putative, expressed	.	.	2.24474	6.82761e-13	Up
Os07g0500300	LOC_Os07g31720	C2-domain abscisic acid-related protein, CAR protein, Regulation of ABA signaling in seed germination	GTPase activating protein, putative, expressed	.	GAP, OsGAP	2.2439	6.63657e-40	Up
Os01g0766300	LOC_Os01g56080	Conserved hypothetical protein.	expressed protein	.	.	2.24009	1.12762e-05	Up
Os02g0669500	LOC_Os02g44880	Similar to H0211B05.7 protein.	expressed protein	.	.	2.23557	4.67361e-16	Up
Os02g0689200	LOC_Os02g46380	Protein of unknown function DUF250 domain containing protein.	purine permease, putative, expressed	.	OsPUP11, PUP11	2.23436	7.84699e-24	Up
Os06g0142650	LOC_Os06g05070	Similar to Avr9/Cf-9 rapidly elicited protein 11 (Fragment).	protein kinase domain containing protein, expressed	.	.	2.23374	5.6711e-10	Up
Os05g0247100	LOC_Os05g15770	Similar to Glycosyl hydrolases family 18.	glycosyl hydrolase, putative, expressed	.	DIP3, OsHI-XIP, XIP	2.23298	3.15571e-51	Up
Os04g0517100	LOC_Os04g43680	Similar to OSIGBa0145M07.4 protein.	MYB family transcription factor, putative, expressed	MYB	MYB13b, MYB4, MYB55, MYB8, OsMYB13b, Osmyb4, OsMyb4, OsMYB4, OsMYB55, OsMyb8	2.23294	3.1343e-23	Up
Os08g0536341	None	Non-protein coding transcript.	none	.	.	2.23143	1.26534e-07	Up
Os10g0165300	LOC_Os10g08319	Cytochrome P450 family protein.	cytochrome P450, putative, expressed	.	.	2.22996	0.000378807	Up
Os04g0486950	LOC_Os04g40990	Similar to Malate synthase.	malate synthase, glyoxysomal, putative, expressed	.	MLS, MS, OsMLS, OsMS	2.22761	2.79611e-06	Up
None	LOC_Os01g47300	none	retrotransposon protein, putative, unclassified, expressed	.	.	2.22702	0.00260164	Up
Os03g0777000	LOC_Os03g56580	NAC transcription factor, Positive regulation of resistance to blast and bacterial blight	no apical meristem protein, putative, expressed	NAC	NAC66, ONAC066, ONAC66	2.22587	0.00223413	Up
Os08g0320400	LOC_Os08g23150	Similar to Indole-3-glycerol phosphate synthase-like.	indole-3-glycerol phosphate synthase, chloroplast precursor, putative, expressed	.	.	2.22539	4.90201e-49	Up
Os09g0468300	LOC_Os09g29310	Hypothetical conserved gene.	zinc finger, C3HC4 type domain containing protein, expressed	.	.	2.22283	1.27814e-17	Up
Os03g0124800	LOC_Os03g03334	Non-protein coding transcript.	expressed protein	.	.	2.22246	3.18841e-18	Up
None	LOC_Os01g36060	none	expressed protein	.	.	2.22057	3.52854e-19	Up
Os03g0827900	LOC_Os03g61240	Hypothetical conserved gene.	expressed protein	.	.	2.22021	2.46857e-28	Up
Os02g0532500	LOC_Os02g32980	Germin-like protein, Fungal blast and bacterial blight resistance	Cupin domain containing protein, expressed	.	GLP2-1, GLP2-4, OsGLP2-1, OsGLP2-4	2.21892	1.49961e-26	Up
Os07g0522500	LOC_Os07g33780	Similar to PDR6 ABC transporter.	pleiotropic drug resistance protein 5, putative, expressed	.	ABCG43, ABCG43/PDR5, OsABCG43, OsPDR5, PDR5	2.21883	4.05019e-11	Up
Os11g0649600	LOC_Os11g42960	Uncharacterised protein family UPF0497, trans-membrane plant subgroup domain containing protein.	integral membrane protein TIGR01569 containing protein, expressed	.	.	2.21853	1.40096e-41	Up
Os07g0553400	LOC_Os07g36750	Cellulose synthase-like protein	CSLF3 - cellulose synthase-like family F - beta1,3 -1,4 glucan synthase, expressed	.	CSLF3, OsCslF3, OsCSLF3	2.21829	6.48587e-07	Up
Os01g0728300	LOC_Os01g52790	Similar to Cytochrome P450 monooxygenase CYP72A5 (Fragment).	cytochrome P450 72A1, putative, expressed	.	.	2.21645	7.72635e-05	Up
Os01g0209800	LOC_Os01g11160	Similar to Cationic amino acid transporter (Fragment).	amino acid permease family protein, putative, expressed	.	OsCAT1	2.21494	1.13984e-09	Up
Os05g0142000	LOC_Os05g05020	Conserved hypothetical protein.	expressed protein	.	.	2.2122	1.80467e-05	Up
None	LOC_Os07g44900	none	gibberellin receptor GID1L2, putative, expressed	.	.	2.21041	1.49609e-09	Up
Os08g0241400	LOC_Os08g14320	Similar to protein binding protein.	zinc finger, C3HC4 type domain containing protein, expressed	.	OsRFP	2.20926	9.10956e-09	Up
Os03g0823000	LOC_Os03g60810	Resistance protein candidate (Fragment).	lectin-like receptor kinase, putative, expressed	.	ZFP182, ZFP182/ZOS3-21, ZOS3-21	2.2064	6.23782e-08	Up
Os04g0605300	LOC_Os04g51580	Leucine-rich repeat, typical subtype containing protein.	leucine rich repeat containing protein, expressed	.	OsIRL1	2.2057	3.79208e-06	Up
Os09g0509100	LOC_Os09g33490	No apical meristem (NAM) protein domain containing protein.	no apical meristem protein, putative, expressed	NAC	ONAC001, ONAC1	2.20523	9.79643e-25	Up
Os02g0163533	LOC_Os02g06779	Conserved hypothetical protein.	expressed protein	.	.	2.20483	0.00491739	Up
Os03g0571900	LOC_Os03g37490	Similar to transparent testa 12 protein.	MATE efflux family protein, putative, expressed	.	OsPEZ1, PEZ1	2.20311	6.21727e-14	Up
Os03g0730400	LOC_Os03g52040	Similar to Serine carboxypeptidase.	OsSCP19 - Putative Serine Carboxypeptidase homologue, expressed	.	OsSCP19, SCP19	2.2007	3.15923e-45	Up
Os09g0379600	LOC_Os09g21180	Similar to Homeobox-leucine zipper protein HOX25.	homeobox associated leucine zipper, putative, expressed	HD-ZIP	HOX25, Oshox25, OsHox25	2.19992	7.03941e-06	Up
Os11g0127600	LOC_Os11g03370	NAC transcription factor, Drought and salt tolerance	no apical meristem protein, putative, expressed	NAC	DLN243, NAC45, NAM, ONAC045, ONAC45, OsDLN243, OsNAM	2.19842	4.41141e-07	Up
Os07g0127700	LOC_Os07g03600	Similar to Pathogenesis-related protein class 1.	SCP-like extracellular protein, expressed	.	PR1b	2.19744	8.17903e-05	Up
Os01g0946600	LOC_Os01g71820	Conserved hypothetical protein.	glycosyl hydrolases family 17, putative, expressed	.	OsPR2	2.19735	1.08152e-20	Up
Os11g0466300	LOC_Os11g27795	Conserved hypothetical protein.	expressed protein	.	.	2.19713	0.00389146	Up
Os03g0439000	LOC_Os03g32420	Conserved hypothetical protein.	expressed protein	.	.	2.19334	1.52076e-11	Up
Os01g0289600	LOC_Os01g18584	Similar to WRKY transcription factor 28.	WRKY9, expressed	WRKY	OsWRKY9, WRKY9	2.19173	5.40874e-09	Up
Os05g0331200	LOC_Os05g26660	Similar to External rotenone-insensitive NADPH dehydrogenase.	NADH-ubiquinone oxidoreductase, mitochondrial precursor, putative, expressed	.	NDA, OsNDA	2.18859	8.53254e-10	Up
Os04g0398000	LOC_Os04g32620	ERF transcription factor, A member of APETALA2/Ethylene-Responsive Element Binding Protein(AP2/EREBP) family, Regulation of drought stress response, Innate immunity	ethylene-responsive transcription factor ERF114, putative, expressed	ERF	AP2/EREBP#089, AP2/EREBP89, DERF6, ERF101, OsDERF6, OsERF101, OsERF#101, OsRap2.6, OsRAP2.6, Rap2.6	2.18459	2.02257e-24	Up
Os11g0537375	None	Hypothetical protein.	none	.	.	2.18267	3.88949e-18	Up
Os06g0164900	LOC_Os06g06930	Similar to OSIGBa0147J19.7 protein.	receptor-like protein kinase, putative, expressed	.	.	2.18186	8.77134e-06	Up
Os10g0109600	LOC_Os10g02070	Peroxidase (EC 1.11.1.7).	peroxidase precursor, putative, expressed	.	OsPrx126, poxA, POXA, prx126, prxRPA, RPA	2.18138	3.49354e-35	Up
Os11g0602800	LOC_Os11g38980	Galactose oxidase/kelch, beta-propeller domain containing protein.	F-box/Kelch-repeat protein, putative, expressed	.	.	2.18035	1.26259e-33	Up
Os04g0691433	None	Non-protein coding transcript.	none	.	.	2.17889	1.18449e-17	Up
Os01g0661750	LOC_Os01g47290	Hypothetical conserved gene.	expressed protein	.	.	2.17763	0.00458915	Up
None	LOC_Os03g29980	none	ACT domain containing protein, expressed	.	.	2.1745	4.56423e-32	Up
Os04g0275950	LOC_Os04g20749	Conserved hypothetical protein.	expressed protein	.	.	2.17147	1.0889e-06	Up
Os03g0860050	None	Hypothetical gene.	none	.	.	2.1709	3.61824e-10	Up
Os06g0157000	LOC_Os06g06290	Esterase, SGNH hydrolase-type domain containing protein.	GDSL-like lipase/acylhydrolase, putative, expressed	.	GELP79, OsGELP79	2.17021	1.12112e-30	Up
Os11g0537400	LOC_Os11g33120	Similar to respiratory burst oxidase-like protein D.	respiratory burst oxidase, putative, expressed	.	Os rbohI, OsRbohF, OsrbohI, OsRbohI, rbohI, RBOHI	2.16906	2.90291e-22	Up
Os01g0609900	LOC_Os01g42410	Similar to Pleiotropic drug resistance protein 4.	pleiotropic drug resistance protein, putative, expressed	.	OsABCG37, OsPDR4, OsPDR8, P0410E03.16, PDR4, PDR8	2.16733	7.47867e-22	Up
Os02g0112100	LOC_Os02g02170	High-affinity nitrate transporter, Nitrate uptake, Nitrate transport	transporter, major facilitator family, putative, expressed	.	NRT2.1, OsNRT2.1, OsNRT2.2	2.16529	0.00108242	Up
Os08g0179400	LOC_Os08g08160	Hypothetical conserved gene.	expressed protein	bHLH	OsbHLH070	2.165	1.76758e-07	Up
Os04g0310200	LOC_Os04g24478	Similar to H0211A12.13 protein.	jasmonate-induced protein, putative, expressed	.	.	2.16259	4.41822e-07	Up
Os01g0670100	LOC_Os01g48000	Serine/threonine protein kinase-related domain containing protein.	S-locus-like receptor protein kinase, putative, expressed	.	.	2.16087	4.67725e-28	Up
Os02g0518600	LOC_Os02g31910	Similar to Potassium transporter 1 (OsHAK1). Splice isoform 2.	potassium transporter, putative, expressed	.	HAK19, OsHAK19	2.15781	0.00343957	Up
Os07g0541800	LOC_Os07g35740	Similar to KI domain interacting kinase 1.	TKL_IRAK_DUF26-ld.2 - DUF26 kinases have homology to DUF26 containing loci, expressed	.	.	2.1539	1.5194e-11	Up
Os03g0171900	LOC_Os03g07570	Similar to Alanine:glyoxylate aminotransferase-like protein (Fragment).	aminotransferase, putative, expressed	.	.	2.153	8.0208e-15	Up
None	LOC_Os10g17489	none	UDP-glucoronosyl and UDP-glucosyl transferase domain containing protein, expressed	.	.	2.15258	2.27901e-20	Up
Os04g0549700	LOC_Os04g46400	Auxin-induced transcription factor containing AP2/ERF domain, Regulation of adventitious root development	AP2 domain containing protein, expressed	ERF	AP2/EREBP#040, AP2/EREBP40, ERF33, OsAP2/ERF-40, OsDREB4-2, OsERF033, OsERF#033, OsERF33, OsTOC168	2.15104	8.2778e-23	Up
Os02g0657000	LOC_Os02g43970	AP2 domain-containing protein Rap211.	AP2 domain containing protein, expressed	ERF	AP2/EREBP148, AP2/EREBP#148, ERF35, OsAP211, OsERF035, OsERF#035, OsERF35	2.14977	9.79766e-16	Up
Os12g0467200	LOC_Os12g28090	Protein of unknown function DUF1677, Oryza sativa family protein.	expressed protein	.	.	2.14903	9.38986e-06	Up
Os07g0677200	LOC_Os07g48020	Peroxidase.	peroxidase precursor, putative, expressed	.	OSPER, OsPOX, OsPOX1, OsPOX22.3, OsPR9, Pir3, POX, POX1, POX22, POX22.3, PR9, prx111	2.14902	3.3977e-16	Up
Os01g0817100	LOC_Os01g60120	TRAM, LAG1 and CLN8 homology domain containing protein.	transmembrane protein 56, putative, expressed	.	.	2.14812	5.00444e-16	Up
Os04g0183500	LOC_Os04g10460	Similar to OSIGBa0140C02.6 protein.	amidase, putative, expressed	.	.	2.14694	6.2312e-24	Up
Os02g0314600	LOC_Os02g21040	Peptidase A1 domain containing protein.	aspartic proteinase nepenthesin precursor, putative, expressed	.	.	2.14512	2.91317e-08	Up
Os05g0550000	LOC_Os05g47670	Similar to protein binding protein.	zinc finger, C3HC4 type domain containing protein, expressed	.	OsRFPH2-20	2.1436	6.31986e-32	Up
Os02g0227200	LOC_Os02g13380	Early nodulin.	early nodulin 93 ENOD93 protein, putative, expressed	.	ENOD93B, OsENOD93b	2.13983	1.03857e-39	Up
Os07g0538700	LOC_Os07g35410	Hypothetical conserved gene.	TKL_IRAK_DUF26-lc.18 - DUF26 kinases have homology to DUF26 containing loci, expressed	.	.	2.13967	5.75917e-47	Up
Os03g0729300	LOC_Os03g51960	Thioredoxin-like fold domain containing protein.	expressed protein	.	.	2.13441	3.68138e-12	Up
Os07g0274700	LOC_Os07g17330	HvB12D protein (B12Dg1 protein).	B12D protein, putative, expressed	.	.	2.12982	7.70264e-34	Up
Os03g0389700	LOC_Os03g27230	3-Deoxy-D-arabino-heptulosonate 7-phosphate synthase, Chorismate biosynthesis	phospho-2-dehydro-3-deoxyheptonate aldolase, chloroplast precursor, putative, expressed	.	DAHPS1, OsDAHPS1	2.12948	1.39816e-29	Up
Os03g0194900	LOC_Os03g09900	Uncharacterised conserved protein UCP037471 domain containing protein.	membrane protein, putative, expressed	.	.	2.12913	7.20811e-23	Up
Os06g0275800	LOC_Os06g16420	Amino acid transporter, transmembrane domain containing protein.	amino acid transporter, putative, expressed	.	NAA, OsATL4	2.12758	8.18193e-19	Up
Os10g0485800	LOC_Os10g34440	Conserved hypothetical protein.	expressed protein	.	.	2.1264	1.1265e-06	Up
Os02g0781966	None	Hypothetical protein.	none	.	.	2.1249	2.08175e-05	Up
Os07g0170100	LOC_Os07g07470	Similar to Branched chain alpha-keto acid dehydrogenase E1 beta subunit.	transketolase, putative, expressed	.	.	2.12419	1.21336e-38	Up
Os05g0392700	LOC_Os05g32630	Mitochondrial substrate carrier family protein.	mitochondrial carrier protein, putative, expressed	.	.	2.12221	1.76172e-36	Up
Os03g0132000	LOC_Os03g04000	Similar to 4-coumarate-CoA ligase-like protein.	AMP-binding domain containing protein, expressed	.	ACS4, OsACS4	2.12003	1.29185e-27	Up
Os12g0634500	LOC_Os12g43790	bZIP transcription factor, bZIP-1 domain containing protein.	bZIP transcription factor domain containing protein, expressed	bZIP	BZIP89, OsbZIP89	2.11982	4.18078e-06	Up
Os02g0458100	LOC_Os02g26014	Similar to Sesquiterpene cyclase.	terpene synthase, putative, expressed	.	CAD, OsCAD	2.1171	1.5258e-09	Up
Os02g0273050	None	Non-protein coding transcript.	none	.	.	2.11483	0.000921558	Up
Os02g0181700	LOC_Os02g08470	Conserved hypothetical protein.	expressed protein	.	.	2.11443	1.02512e-06	Up
Os01g0132500	LOC_Os01g04100	Protein of unknown function DUF1639 domain containing protein.	expressed protein	.	.	2.11377	1.59234e-13	Up
Os12g0576750	LOC_Os12g38770	Nucleotide pyrophosphatase, Hydrolysis of UDP, ADP and adenosine 5'-phosphosulfate	nucleotide pyrophosphatase/phosphodiesterase, putative, expressed	.	NPP2, OsNPP2, OsPAP1b, PAP1B	2.11248	2.63933e-10	Up
Os10g0457600	LOC_Os10g31950	Similar to Acetyl-CoA C-acyltransferase (3-ketoacyl-coa thiolase b) (EC 2.3.1.16) (Fragment).	3-ketoacyl-CoA thiolase, peroxisomal precursor, putative, expressed	.	.	2.10971	1.11482e-38	Up
Os01g0735500	LOC_Os01g53390	Conserved hypothetical protein.	glucosyltransferase, putative, expressed	.	OsUGT88C2, UGT88C2	2.10756	1.56901e-09	Up
Os04g0448000	LOC_Os04g37520	Similar to OSIGBa0152K17.7 protein.	extracellular ligand-gated ion channel, putative, expressed	.	.	2.10738	0.000817898	Up
Os03g0304800	LOC_Os03g19220	Lg106-like family protein.	expressed protein	.	.	2.10552	1.56491e-21	Up
Os02g0649800	LOC_Os02g43360	Similar to Cytochrome B5 homolog (Fragment).	cytochrome b5-like Heme/Steroid binding domain containing protein, expressed	.	.	2.10539	4.83688e-06	Up
Os07g0685700	LOC_Os07g48630	Transcription factor, Response to ethylene stimulus, Wound signaling	ethylene-insensitive 3, putative, expressed	EIL	EIL2, OsEIL2	2.10371	1.04932e-41	Up
Os09g0464066	None	Hypothetical protein.	none	.	.	2.10303	5.95138e-09	Up
Os09g0345300	LOC_Os09g17630	Similar to Receptor-like serine/threonine kinase.	receptor-like protein kinase 2, putative, expressed	.	.	2.10261	7.13482e-09	Up
Os07g0622250	None	Hypothetical protein.	none	.	.	2.10172	0.000705963	Up
Os12g0548501	LOC_Os12g36220	Similar to CI2C.	inhibitor I family protein, putative, expressed	.	.	2.10141	1.80038e-15	Up
Os03g0438100	LOC_Os03g32314	Allene oxide cyclase, Biosynthesis of jasmonic acid, Defence response	allene oxide cyclase 4, chloroplast precursor, putative, expressed	.	AOC, AOC1, CPM2, HB, OsAOC, OsAOC1	2.1009	3.03249e-33	Up
Os02g0202200	LOC_Os02g10780	SPX domain-containing protein, Pi-dependent inhibition of phosphate starvation responses, Negative regulation of leaf inclination	SPX domain containing protein, putative, expressed	.	OsSPX2, SPX2	2.09985	7.36744e-06	Up
Os04g0117900	LOC_Os04g02754	Amidase family protein.	amidase family protein, putative, expressed	.	AMI1, AMI2, OsAMI1, OsAMI2	2.09754	1.3052e-12	Up
Os01g0855200	LOC_Os01g63620	Tetratricopeptide-like helical domain containing protein.	expressed protein	.	.	2.09622	9.06984e-10	Up
None	LOC_Os09g09650	none	retrotransposon protein, putative, Ty3-gypsy subclass, expressed	.	.	2.09354	0.00240251	Up
Os04g0577800	LOC_Os04g48840	Uncharacterised protein family UPF0136, Transmembrane domain containing protein.	expressed protein	.	.	2.09319	4.81742e-24	Up
Os01g0851100	LOC_Os01g63230	GDP-fucose protein O-fucosyltransferase domain containing protein.	growth regulator related protein, putative, expressed	.	.	2.09163	2.48896e-15	Up
Os09g0365900	LOC_Os09g20090	Apoplastic protein, Ascorbate oxidase, Induction of cell death in ozone stress, Abiotic stress response	L-ascorbate oxidase precursor, putative, expressed	.	ORAP1, OsAAO4, OsORAP1	2.09146	2.87264e-16	Up
Os01g0179800	LOC_Os01g08460	TMS membrane protein/tumour differentially expressed protein family protein.	TMS membrane protein/tumour differentially expressed protein, putative, expressed	.	.	2.08977	1.38278e-19	Up
Os02g0550650	None	Hypothetical protein.	none	.	.	2.08855	9.50562e-10	Up
Os01g0140700	LOC_Os01g04750	RAV family protein, Negative regulation of the transition from vegetative to reproductive phase, Maintenance of the vegetative state of the apical meristem	B3 DNA binding domain containing protein, expressed	RAV	AP2/EREBP#077, AP2/EREBP77, OsRAV1, OsRAV8, RAV1, RAV8	2.08833	1.52765e-11	Up
Os04g0558400	LOC_Os04g47120	RmlC-like jelly roll fold domain containing protein.	acyl-CoA thioesterase 2, putative, expressed	.	.	2.08707	1.25289e-60	Up
Os08g0459600	LOC_Os08g35740	12-oxophytodienoate reductase (EC:1.3.1.42), Jasmonic acid (JA) biosynthesis	12-oxophytodienoate reductase, putative, expressed	.	OG1, OPR08-1, OPR13, OPR3, OPR5, OPR7, OPR9, OsOPR08-1, OsOPR13, OsOPR3, OsOPR5, OsOPR7, OsOPR9	2.08358	3.33373e-47	Up
Os04g0127100	LOC_Os04g03796	Peptidase S8, subtilisin-related domain containing protein.	OsSub37 - Putative Subtilisin homologue, expressed	.	OsSub37, SUB37	2.08315	9.50013e-14	Up
Os04g0119500	LOC_Os04g02910	Non-protein coding transcript.	membrane related protein CP5, putative, expressed	.	.	2.0757	2.39044e-07	Up
Os01g0194300	LOC_Os01g09800	Ankyrin-repeat protein, Herbivore-induced defense response, Blast disease resistance	BTBA1 - Bric-a-Brac,Tramtrack, Broad Complex BTB domain with Ankyrin repeat region, expressed	.	DLN5, NH1, NPR1, OsDLN5, OsNH1, OsNPR1, OsNPR1/NH1, OsPR2, PR2	2.07539	1.79701e-56	Up
Os02g0684000	LOC_Os02g45880	Tetratricopeptide-like helical domain containing protein.	expressed protein	.	.	2.07434	1.94893e-09	Up
Os05g0576600	LOC_Os05g50100	Conserved hypothetical protein.	expressed protein	.	.	2.07139	3.69024e-07	Up
Os02g0527800	None	Hypothetical gene.	none	.	.	2.0712	0.00191162	Up
Os03g0251800	LOC_Os03g14720	Conserved hypothetical protein.	transcription initiation factor IIF, alpha subunit domain containing protein, expressed	.	.	2.06805	1.06381e-23	Up
Os06g0586000	LOC_Os06g38660	Conserved hypothetical protein.	expressed protein	.	.	2.06524	1.17584e-06	Up
Os03g0407900	LOC_Os03g29410	Similar to Serine/threonine protein kinase-like.	tyrosine protein kinase domain containing protein, putative, expressed	.	OsPTK5, OsRLCK110, PTK5, RLCK110	2.06455	1.2835e-09	Up
Os03g0150800	LOC_Os03g05640	Pi transporter, Pi homeostasis, Selenite uptake	inorganic phosphate transporter, putative, expressed	.	OsPht1 -2, OsPT2, PHT1 -2, PT2, PTH1-2	2.06181	1.55016e-14	Up
Os01g0674800	LOC_Os01g48390	Serine/threonine-specific protein kinase NPK15-like.	expressed protein	.	.	2.06135	2.16408e-23	Up
Os01g0309100	LOC_Os01g20780	Similar to anther-specific protein SF18.	anther-specific protein SF18 precursor, putative, expressed	.	.	2.05985	1.82435e-10	Up
Os04g0529300	None	Hypothetical conserved gene.	none	.	.	2.05942	6.63362e-05	Up
Os02g0643900	LOC_Os02g43000	Gnk2-homologous domain domain containing protein.	cysteine-rich repeat secretory protein 15 precursor, putative, expressed	.	.	2.05924	0.000279349	Up
Os05g0513400	LOC_Os05g43790	Similar to non-imprinted in Prader-Willi/Angelman syndrome region protein 1.	DUF803 domain containing, putative, expressed	.	.	2.05684	9.7227e-41	Up
Os03g0375900	LOC_Os03g25920	Amino acid/polyamine transporter I family protein.	amino acid permease family protein, putative, expressed	.	LAT4, OsLAT4	2.0568	7.89908e-14	Up
Os02g0240100	LOC_Os02g14430	Similar to Peroxidase 2 (Fragment).	peroxidase precursor, putative, expressed	.	prx30	2.05672	0.000131679	Up
Os03g0368900	LOC_Os03g25330	Haem peroxidase family protein.	peroxidase precursor, putative, expressed	.	prx45	2.05662	2.50774e-28	Up
Os09g0248900	LOC_Os09g07440	Myb/SANT-like domain domain containing protein.	retrotransposon protein, putative, unclassified, expressed	.	.	2.05573	2.93432e-26	Up
Os04g0126900	None	Similar to H0124E07.4 protein.	none	.	.	2.05404	5.32305e-06	Up
Os01g0358100	LOC_Os01g25560	Rapid ALkalinization Factor family protein.	RALFL7 - Rapid ALkalinization Factor RALF family protein precursor, expressed	.	OsRALF6, OsRALF-6, RALF6, RALF-6	2.05243	1.02274e-22	Up
Os03g0638400	LOC_Os03g43750	Similar to OSIGBa0153E02-OSIGBa0093I20.19 protein.	retrotransposon, putative, centromere-specific, expressed	.	.	2.05114	2.18872e-08	Up
Os02g0319300	LOC_Os02g21460	Glutathione S-transferase, C-terminal-like domain containing protein.	uncharacterized protein yqjG, putative, expressed	.	.	2.05104	3.10197e-21	Up
Os02g0618100	LOC_Os02g40500	Glutaredoxin (Grx) family protein, Arsenic (As) stress response, Drought tolerance	OsGrx_C2.1 - glutaredoxin subgroup I, expressed	.	GRX9, Grx_C2.1, OsGRX9, OsGrx_C2.1	2.05089	9.19868e-15	Up
Os10g0442900	LOC_Os10g30610	ABC transporter, White-brown complex homolog protein, Silicon-promoted formation of Casparian bands in the exodermis	white-brown complex homolog protein, putative, expressed	.	ABCG25, OsABCG25, OsABCG25_1, OsABCG25_2, OsWBC26	2.04975	1.78068e-17	Up
Os09g0478100	LOC_Os09g30120	Cellulose synthase family protein.	CSLE1 - cellulose synthase-like family E, expressed	.	CSLE1, OsCslE1, OsCSLE1	2.04923	6.18432e-16	Up
Os06g0587000	LOC_Os06g38730	Leucine-rich repeat domain containing protein.	receptor-like protein kinase precursor, putative, expressed	.	.	2.0483	9.37329e-17	Up
Os08g0239000	LOC_Os08g14070	Complex 1 LYR protein family protein.	LYR motif containing protein, putative, expressed	.	.	2.04774	0.000222723	Up
Os01g0674400	LOC_Os01g48360	Hypothetical conserved gene.	expressed protein	.	.	2.04575	6.73221e-14	Up
Os02g0676800	LOC_Os02g45420	Similar to Dehydration responsive element binding protein 1E (DREB1E protein).	AP2 domain containing protein, expressed	ERF	AP2/EREBP126, AP2/EREBP#126, ERF20, OsDREB1G, OsERF020, OsERF#020, OsERF20	2.043	0.00146299	Up
Os06g0549900	LOC_Os06g35700	FAD linked oxidase, N-terminal domain containing protein.	reticuline oxidase-like protein precursor, putative, expressed	.	.	2.04177	3.44517e-08	Up
Os04g0382400	LOC_Os04g31350	Similar to OSIGBa0092E09.7 protein.	expressed protein	.	.	2.04099	2.58296e-08	Up
Os04g0583000	LOC_Os04g49360	Conserved hypothetical protein.	OsFBX149 - F-box domain containing protein, expressed	.	Os_F0493, OsFbox229	2.03996	1.25455e-05	Up
Os01g0172701	None	Regulator of chromosome condensation, RCC1 domain containing protein.	none	.	.	2.03867	1.32548e-05	Up
Os06g0730150	None	Hypothetical protein.	none	.	.	2.03816	0.000525054	Up
Os10g0559500	LOC_Os10g41020	2OG-Fe(II) oxygenase domain containing protein.	flavonol synthase/flavanone 3-hydroxylase, putative, expressed	.	2ODD17, 2-ODD17, FLS, Os2ODD17, Os2-ODD17	2.03793	5.97282e-08	Up
Os02g0167600	LOC_Os02g07110	Hypothetical gene.	OsSAUR6 - Auxin-responsive SAUR gene family member, expressed	.	OsSAUR6, SAUR6	2.03559	1.19671e-15	Up
Os03g0231600	LOC_Os03g12890	Similar to Branched-chain-amino-acid aminotransferase 3, chloroplast precursor (EC 2.6.1.42) (Atbcat-3).	aminotransferase domain containing protein, putative, expressed	.	.	2.0342	3.45003e-40	Up
Os09g0419100	None	Hypothetical protein.	none	.	.	2.03135	0.00117109	Up
Os01g0954000	LOC_Os01g72460	NADPH-dependent FMN reductase family protein.	NADPH quinone oxidoreductase, putative, expressed	.	.	2.02918	6.14012e-06	Up
Os03g0730433	None	Hypothetical protein.	none	.	.	2.02881	6.10415e-13	Up
Os08g0331900	LOC_Os08g24310	Similar to Leucine Rich Repeat family protein, expressed.	receptor-like protein kinase precursor, putative, expressed	.	.	2.02869	1.62422e-09	Up
Os01g0302500	LOC_Os01g19694	Knotted1-type homeobox protein OSH6.	Homeobox domain containing protein, expressed	TALE	HOS16, OsH6, OSH6	2.02829	1.42873e-12	Up
Os06g0494400	LOC_Os06g29844	Multi antimicrobial extrusion protein MatE family protein.	MATE efflux family protein, putative, expressed	.	.	2.02806	0.00636516	Up
Os03g0107700	LOC_Os03g01740	Similar to EL2 protein.	expressed protein	.	EL2, Orysa - EL2	2.02792	2.20471e-17	Up
None	LOC_Os02g15560	none	transposon protein, putative, Mutator sub-class, expressed	.	.	2.02695	0.000553709	Up
Os10g0521500	LOC_Os10g37720	Esterase/lipase/thioesterase domain containing protein.	hydrolase, alpha/beta fold family protein, putative, expressed	.	.	2.02515	2.7925e-27	Up
Os05g0586200	LOC_Os05g50890	Gretchen hagen 3 (GH3) family protein, Phytochrome, Jasmonyl-L-isoleucine synthase, Jasmonate signaling, Wound response, Response to blast infection	OsGH3.5 - Probable indole-3-acetic acid-amido synthetase, expressed	.	GH3-5, GH3.5, JAR1, OsGH3-5, OsGH3.5, OsJAR1	2.02424	2.42458e-27	Up
Os08g0528500	LOC_Os08g41670	Uncharacterised protein family UPF0016 domain containing protein.	uncharacterized protein family UPF0016 domain containing protein, expressed	.	.	2.02397	1.30073e-12	Up
Os03g0122300	LOC_Os03g03034	Flavanone 3-hydroxylase, Positive regulation of flavonoid biosynthesis, Resistance to brown planthopper (BPH)	flavonol synthase/flavanone 3-hydroxylase, putative, expressed	.	2ODD2, 2-ODD2, F3H, FLS, Os2ODD2, Os2-ODD2, OsF3H	2.02282	4.9719e-07	Up
Os11g0503900	LOC_Os11g30810	Sulfotransferase family protein.	sulfotransferase domain containing protein, expressed	.	.	2.02198	2.14815e-44	Up
Os01g0183000	LOC_Os01g08760	Similar to GmCK3p (EC 2.7.1.32) (Fragment).	choline/ethanolamine kinase, putative, expressed	.	.	2.0207	1.88767e-38	Up
Os01g0684900	LOC_Os01g49120	Multi antimicrobial extrusion protein MatE family protein.	MATE efflux family protein, putative, expressed	.	.	2.01809	7.83474e-41	Up
Os04g0373400	LOC_Os04g30490	Similar to MATE efflux family protein, expressed.	MATE efflux family protein, putative, expressed	.	.	2.01797	1.42059e-15	Up
None	LOC_Os01g36760	none	expressed protein	.	.	2.01762	0.00507219	Up
Os05g0101600	LOC_Os05g01120	Cytochrome P450 family protein.	cytochrome P450, putative, expressed	.	.	2.01687	3.78131e-06	Up
Os07g0539100	LOC_Os07g35480	Glycoside hydrolase, family 17 protein.	glucan endo-1,3-beta-glucosidase precursor, putative, expressed	.	Gns11, GNS11, OsGns11	2.01458	2.38257e-13	Up
Os11g0161900	LOC_Os11g06310	Similar to Integral membrane protein.	integral membrane protein, putative, expressed	.	.	2.01273	0.0026906	Up
Os05g0343400	LOC_Os05g27730	WRKY transcription factor, Disease resistance, Defense response	WRKY53, expressed	WRKY	OsWRKY53, WRKY53, WRKY-53	2.01187	2.48495e-21	Up
Os04g0615200	LOC_Os04g52504	Hypothetical protein.	adhesive/proline-rich protein, putative, expressed	.	.	2.01159	2.85772e-18	Up
Os02g0590400	LOC_Os02g37800	Lecithin:cholesterol acyltransferase family protein.	lecithin:cholesterol acyltransferase, putative, expressed	.	.	2.00963	5.30046e-15	Up
Os10g0522700	LOC_Os10g37860	Conserved hypothetical protein.	expressed protein	.	.	2.00909	1.46928e-19	Up
Os07g0674800	LOC_Os07g47790	Group VII ethylene response factor, Submergence tolerance	AP2 domain containing protein, expressed	ERF	AP2/EREBP#076, AP2/EREBP76, ERF67, OsERF067, OsERF#067, OsERF67	2.00908	0.000122088	Up
Os06g0475400	LOC_Os06g28124	Glycosyltransferase AER61, uncharacterized domain containing protein.	glycosyltransferase, putative, expressed	.	.	2.00852	3.62665e-37	Up
Os09g0474000	LOC_Os09g29820	bZIP transcription factor, Cold tolerance, Mediation of host susceptibility to disease	bZIP transcription factor domain containing protein, expressed	bZIP	bZIP73, OsbZIP73, OsTFX1, TFX1	2.00735	1.06609e-28	Up
Os08g0168700	LOC_Os08g07200	Similar to cytokinin-O-glucosyltransferase 2.	UDP-glucoronosyl/UDP-glucosyl transferase, putative, expressed	.	.	2.00478	0.00173553	Up
Os12g0112800	LOC_Os12g02150	Conserved hypothetical protein.	expressed protein	.	.	2.00386	5.19249e-28	Up
Os05g0136200	LOC_Os05g04550	Serine/threonine protein kinase domain containing protein.	CAMK_KIN1/SNF1/Nim1_like.3 - CAMK includes calcium/calmodulin depedent protein kinases, expressed	.	CIPK17, OsCIPK17	2.00354	1.04668e-20	Up
Os07g0446600	LOC_Os07g26520	Similar to OSIGBa0102I15.5 protein.	expressed protein	.	.	2.00165	1.78527e-05	Up
Os10g0499200	LOC_Os10g35604	Conserved hypothetical protein.	expressed protein	.	.	2.00159	0.00239896	Up
Os03g0835900	LOC_Os03g61960	Similar to Ferredoxin III, chloroplast precursor (Fd III).	2Fe-2S iron-sulfur cluster binding domain containing protein, expressed	.	Fd3, OsFd3	1.9988	2.6787e-39	Up
Os01g0953600	LOC_Os01g72430	NADPH-dependent FMN reductase family protein.	NADPH quinone oxidoreductase, putative, expressed	.	.	1.99855	4.99168e-31	Up
Os09g0572900	LOC_Os09g39960	Dynamin-related protein 1E, Negative regulation of programmed cell death, Control of cytochrome c release	dynamin family protein, putative, expressed	.	DJLM, DJ-LM, DRP1E, OsDRP1E	1.99783	1.98518e-12	Up
Os05g0569300	LOC_Os05g49420	Similar to G-box binding factor 1.	transcription factor, putative, expressed	bZIP	BZIP45, OsbZIP45	1.99636	4.92605e-27	Up
Os03g0369000	LOC_Os03g25340	Similar to Peroxidase 1.	peroxidase precursor, putative, expressed	.	OSPOD1, POD1, prx46	1.99422	1.77941e-22	Up
Os04g0391500	LOC_Os04g32110	Similar to ACR4.	ACT domain containing protein, expressed	.	ACR6, OsACR6	1.99335	2.08891e-19	Up
Os07g0621600	LOC_Os07g42910	Non-protein coding transcript.	cytochrome c oxidase subunit, putative, expressed	.	.	1.99335	3.51028e-07	Up
Os09g0251800	LOC_Os09g07800	C2 calcium-dependent membrane targeting domain containing protein.	expressed protein	.	.	1.99242	3.53389e-18	Up
None	LOC_Os05g41820	none	expressed protein	.	.	1.99128	0.00142667	Up
Os08g0143300	LOC_Os08g04770	AMP-dependent synthetase and ligase domain containing protein.	AMP-binding domain containing protein, expressed	.	OsACS3	1.99038	0.00304288	Up
Os10g0439924	LOC_Os10g30410	Cytochrome P450 family protein.	cytochrome P450 71D7, putative, expressed	.	CYP71Z8, Oscyp71Z8	1.98958	5.57057e-05	Up
Os03g0138000	LOC_Os03g04500	Conserved hypothetical protein.	tetratricopeptide repeat domain containing protein, expressed	.	.	1.98822	2.77448e-18	Up
Os08g0428400	LOC_Os08g33160	Tify domain containing protein.	ZIM motif family protein, expressed	.	JAZ3, JAZ9, OsJAZ 3, OsJAZ3, OsJAZ9, OsTIFY6a, TIFY6A	1.987	1.85678e-10	Up
Os01g0504500	LOC_Os01g31980	Similar to Transparent testa 12 protein.	MATE efflux family protein, putative, expressed	.	.	1.98123	1.18773e-33	Up
Os04g0674700	LOC_Os04g57850	AMP-binding protein, Regulation of disease resistance response	AMP-binding enzyme, putative, expressed	.	OsBIABP1	1.97852	1.30564e-08	Up
Os02g0682500	LOC_Os02g45810	Similar to TRANSPARENT TESTA GLABRA 1 protein (TTG1 protein).	WD domain, G-beta repeat domain containing protein, expressed	.	OsTTG1, OsTTG1A, OsWD40-50, TTG1, TTG1A	1.9777	3.7787e-11	Up
Os03g0283100	LOC_Os03g17470	Lambda class glutathione S-transferase, Maize In2-1 homologue, Detoxification of some chemical compounds	IN2-1 protein, putative, expressed	.	GSTL2, OsGSTL2	1.97565	1.38199e-12	Up
Os04g0631600	LOC_Os04g53990	Basic helix-loop-helix dimerisation region bHLH domain containing protein.	ethylene-responsive protein related, putative, expressed	bHLH	bHLH068, bHLH68, OsbHLH068	1.97532	1.02947e-11	Up
Os01g0183300	LOC_Os01g08780	Endonuclease/exonuclease/phosphatase domain containing protein.	endonuclease/exonuclease/phosphatase family domain containing protein, expressed	.	.	1.97522	6.64715e-23	Up
Os01g0314000	LOC_Os01g21144	Protein of unknown function DUF3615 domain containing protein.	expressed protein	.	.	1.97512	0.00014286	Up
Os07g0537900	LOC_Os07g35340	Similar to SRK3 gene.	TKL_IRAK_DUF26-lc.14 - DUF26 kinases have homology to DUF26 containing loci, expressed	.	.	1.97427	3.74287e-08	Up
Os04g0474300	LOC_Os04g39814	Glycoside hydrolase, family 1 protein.	Os4bglu9 - beta-glucosidase homologue, similar to Os4Bglu12 exoglucanase/beta-glucosidase, expressed	.	BGLU9, Os4bglu9, Os4BGlu9	1.97327	1.27755e-19	Up
Os08g0480050	None	Hypothetical protein.	none	.	.	1.97246	0.00658896	Up
Os04g0447100	LOC_Os04g37430	Similar to Lipoxygenase.	lipoxygenase protein, putative, expressed	.	LOX6, OsLOX6, SPH	1.97214	2.2152e-09	Up
Os02g0151300	LOC_Os02g05744	Similar to Cellulase (Fragment).	endoglucanase, putative, expressed	.	GH9B7, OsGH9B7	1.96954	2.77086e-28	Up
Os12g0616500	LOC_Os12g42200	Similar to cation proton exchanger.	ATCHX, putative, expressed	.	CHX15, OsCHX15	1.96905	3.30471e-10	Up
Os02g0101900	LOC_Os02g01190	Conserved hypothetical protein.	POEI25 - Pollen Ole e I allergen and extensin family protein precursor, expressed	.	AGP, OsAGP	1.96461	3.41312e-05	Up
Os02g0686100	LOC_Os02g46100	Similar to RING-H2 finger protein ATL1B.	RING-H2 finger protein, putative, expressed	.	.	1.96204	1.30446e-11	Up
None	LOC_Os09g07450	none	flavonol synthase, putative, expressed	.	.	1.95853	5.81363e-12	Up
None	LOC_Os05g40890	none	expressed protein	.	.	1.95836	5.15461e-18	Up
Os05g0475400	LOC_Os05g39770	Similar to Alanine:glyoxylate aminotransferase-like protein (Fragment).	aminotransferase, putative, expressed	.	AMTR1, OsAMTR1, Osh36	1.95814	4.47269e-27	Up
Os03g0764100	LOC_Os03g55540	Zinc finger transcription factor ZF1.	ZOS3-18 - C2H2 zinc finger protein, expressed	C2H2	DLN99, OsDLN99, OsWZF1, WZF1	1.95191	3.77042e-15	Up
Os06g0574200	LOC_Os06g37620	Serine/threonine protein kinase-related domain containing protein.	protein kinase family protein, putative, expressed	.	OsPUB47, OsRLCK207, RLCK207	1.95122	1.04252e-13	Up
Os03g0699700	LOC_Os03g49260	9-lipoxigenase.	lipoxygenase, putative, expressed	.	LOX3, OsLOX3, Osr9-LOX1, R9-LOX1	1.94962	2.59896e-20	Up
Os12g0123200	LOC_Os12g02960	Glutathione S-transferase GST 7 (EC 2.5.1.18).	glutathione S-transferase, putative, expressed	.	GSTU52, OsGSTU52	1.94751	5.52398e-12	Up
Os06g0496800	LOC_Os06g30130	Similar to S-locus receptor kinase precursor.	cysteine-rich receptor-like protein kinase 10 precursor, putative, expressed	.	.	1.94648	7.20266e-43	Up
Os07g0123800	LOC_Os07g03170	Uncharacterised conserved protein UCP031279 domain containing protein.	expressed protein	.	.	1.94607	3.29343e-13	Up
Os09g0442100	LOC_Os09g27010	Protein kinase, core domain containing protein.	tyrosine protein kinase domain containing protein, putative, expressed	.	OsPTK14, OsRLCK272, PTK14, RLCK272	1.9459	3.7996e-11	Up
None	LOC_Os02g36595	none	expressed protein	.	.	1.94542	5.61174e-05	Up
Os10g0190500	LOC_Os10g11310	Protein of unknown function DUF594 family protein.	expressed protein	.	.	1.94396	3.99714e-10	Up
Os02g0781900	LOC_Os02g54100	Conserved hypothetical protein.	expressed protein	.	OsSTA81	1.94257	6.87284e-16	Up
None	LOC_Os08g05770	none	expressed protein	.	.	1.94073	1.19622e-05	Up
Os11g0643800	LOC_Os11g42430	Similar to Sugar transporter family protein, expressed.	transporter family protein, putative, expressed	.	.	1.94056	3.44847e-10	Up
Os08g0475100	LOC_Os08g37040	Alpha/beta hydrolase fold-3 domain containing protein.	gibberellin receptor GID1L2, putative, expressed	.	.	1.93976	8.15964e-05	Up
Os04g0310100	LOC_Os04g24469	Similar to H0211A12.12 protein.	jasmonate-induced protein, putative, expressed	.	.	1.93972	7.16867e-06	Up
Os11g0591800	LOC_Os11g37940	Pathogenesis-related (PR) protein, Abiotic stress response, Disease resistance	WIP2 - Wound-induced protein precursor, expressed	.	OsPR4d, PR4D	1.93945	3.72434e-06	Up
Os06g0203000	None	Hypothetical protein.	none	.	.	1.9372	5.31156e-05	Up
Os01g0936900	LOC_Os01g71060	Peptidase A1 domain containing protein.	xylanase inhibitor, putative, expressed	.	.	1.93627	4.52094e-07	Up
Os05g0159200	LOC_Os05g06710	Lipase, GDSL domain containing protein.	GDSL-like lipase/acylhydrolase, putative, expressed	.	GELP61, OsGELP61	1.93545	3.88947e-40	Up
Os07g0693600	LOC_Os07g49280	Protein of unknown function DUF231, plant domain containing protein.	PMR5, putative, expressed	.	OsTBL14, OsXOAT7, TBL14, XOAT7	1.93531	1.1961e-26	Up
Os01g0223900	LOC_Os01g12420	Serine/threonine protein kinase-related domain containing protein.	receptor-like protein kinase, putative, expressed	.	.	1.93408	2.46381e-24	Up
Os11g0113300	LOC_Os11g02200	Conserved hypothetical protein.	expressed protein	.	.	1.93267	1.09985e-32	Up
Os07g0538200	LOC_Os07g35370	Serine/threonine protein kinase-related domain containing protein.	TKL_IRAK_DUF26-lc.15 - DUF26 kinases have homology to DUF26 containing loci, expressed	.	.	1.9308	1.54492e-27	Up
Os01g0557100	LOC_Os01g37630	Alpha/beta hydrolase family protein.	esterase, putative, expressed	.	.	1.92901	2.4076e-05	Up
Os06g0133300	LOC_Os06g04220	Hypothetical conserved gene.	expressed protein	.	.	1.92538	1.15847e-06	Up
Os04g0356600	LOC_Os04g28780	Similar to OSIGBa0105P02.3 protein.	serine/threonine-protein kinase receptor precursor, putative, expressed	.	.	1.92494	6.04783e-08	Up
Os05g0576500	LOC_Os05g50090	Hypothetical conserved gene.	oxidoreductase, 2OG-FeII oxygenase domain containing protein, putative, expressed	.	.	1.92473	2.35886e-10	Up
Os02g0826300	LOC_Os02g58000	Conserved hypothetical protein.	expressed protein	.	CLE206, OsCLE206	1.92419	8.28576e-13	Up
Os02g0802500	LOC_Os02g55890	Similar to H(+)-translocating (Pyrophosphate-ENERGIZED) inorganic pyrophosphatase beta-1 polypeptide (EC 3.6.1.1) (Fragment).	inorganic H+ pyrophosphatase, putative, expressed	.	.	1.92304	1.04134e-32	Up
Os12g0632800	LOC_Os12g43640	Protein kinase, catalytic domain domain containing protein.	receptor-like protein kinase HAIKU2 precursor, putative, expressed	.	HAIKU2	1.92188	7.94105e-20	Up
Os02g0165100	LOC_Os02g06930	Protein kinase, core domain containing protein.	protein kinase, putative, expressed	.	OsRLCK63, RLCK63	1.92168	3.21368e-17	Up
Os04g0513400	LOC_Os04g43390	Similar to Beta-glucosidase.	Os4bglu16 - monolignol beta-glucoside homologue, expressed	.	BGLU16, Os4bglu16, Os4Bglu16, Os4BGlu16	1.92097	0.000114891	Up
Os10g0163370	LOC_Os10g08026	Lecithin:cholesterol acyltransferase family protein.	lecithin:cholesterol acyltransferase, putative, expressed	.	.	1.91989	0.000447001	Up
Os08g0256000	LOC_Os08g15650	Conserved hypothetical protein.	expressed protein	.	.	1.91982	1.044e-18	Up
Os01g0736400	LOC_Os01g53450	Similar to 8-amino-7-oxononanoate synthase.	aminotransferase, classes I and II, domain containing protein, expressed	.	.	1.9191	3.98737e-07	Up
Os03g0762500	LOC_Os03g55430	Conserved hypothetical protein.	expressed protein	.	.	1.91791	7.16217e-28	Up
Os01g0360200	LOC_Os01g25820	NADPH oxidase, Disease resistance	respiratory burst oxidase, putative, expressed	.	Nox1, Os rbohB, OsNox1, OsRboh1, OsrbohB, OsRbohB, Os-RbohB, Rboh1, rbohB, RbohB, RBOHB	1.91781	3.02415e-66	Up
Os03g0806600	LOC_Os03g59180	Conserved hypothetical protein.	expressed protein	.	.	1.91437	3.42205e-15	Up
Os06g0707300	LOC_Os06g49340	Cyclin-like F-box domain containing protein.	OsFBDUF35 - F-box and DUF domain containing protein, expressed	.	Os_F0327, OsFbox326	1.91417	2.87009e-13	Up
Os06g0157125	None	Hypothetical protein.	none	.	.	1.91228	5.79196e-07	Up
Os11g0432900	LOC_Os11g24510	Peptidase S10, serine carboxypeptidase family protein.	OsSCP56 - Putative Serine Carboxypeptidase homologue, expressed	.	OsSCP56, SCP56	1.91207	1.80283e-14	Up
Os12g0442800	LOC_Os12g25630	Similar to Sulfite oxidase (EC 1.8.3.1) (Moco containig protein AtMCP) (At-SO) (AtSOX).	sulfite oxidase, putative, expressed	.	.	1.91027	7.77083e-13	Up
Os06g0196200	LOC_Os06g09600	Conserved hypothetical protein.	expressed protein	.	.	1.90881	0.00174912	Up
Os04g0664500	LOC_Os04g56900	Similar to H1005F08.2 protein.	transferase family protein, putative, expressed	.	AHT1, OsAHT1, Os-AHT1	1.90881	0.00952819	Up
Os03g0833900	LOC_Os03g61810	Similar to Cytosine deaminase (EC 3.5.4.1).	tRNA-specific adenosine deaminase, putative, expressed	.	.	1.90864	2.04062e-43	Up
Os06g0203200	LOC_Os06g10170	Flavin-containing monooxygenase FMO family protein.	flavin-containing monooxygenase family protein, putative, expressed	.	.	1.90511	8.32708e-20	Up
Os10g0499400	LOC_Os10g35630	Cystathionine beta-synthase, core domain containing protein.	cystathionin beta synthase protein, putative, expressed	.	.	1.90335	4.59707e-21	Up
Os09g0107400	LOC_Os09g02000	Hypothetical conserved gene.	expressed protein	.	.	1.90284	9.16465e-09	Up
None	LOC_Os04g24319	none	jasmonate-induced protein, putative, expressed	.	.	1.90081	1.39103e-05	Up
Os04g0600200	LOC_Os04g51150	Homodimeric diiron-carboxylate protein, Cyanide-resistant respiration in mitochondria, Reactive oxygen species (ROS) scavenging	transposon protein, putative, unclassified, expressed	.	Ao1-1, AOX 1a, AOX1a, AOX1A, OsAOX1a	1.89977	7.46525e-08	Up
Os08g0157700	LOC_Os08g06120	Similar to NGA1 (NGATHA1) - transcription factor.	B3 DNA binding domain containing protein, expressed	B3	.	1.89843	6.85094e-08	Up
Os02g0224800	LOC_Os02g13150	Ndr family protein.	pollen-specific protein SF21, putative, expressed	.	.	1.8955	1.32094e-19	Up
Os08g0124000	LOC_Os08g02996	Similar to Resistance protein candidate (Fragment).	receptor-like kinase, putative, expressed	.	.	1.89396	1.77795e-23	Up
Os04g0111250	None	Conserved hypothetical protein.	none	.	.	1.89341	0.00726057	Up
Os06g0604600	LOC_Os06g40210	Conserved hypothetical protein.	expressed protein	.	.	1.89158	1.60037e-11	Up
Os01g0275900	None	Hypothetical conserved gene.	none	.	.	1.89122	5.98507e-07	Up
Os02g0322251	None	Hypothetical protein.	none	.	.	1.89098	2.53989e-07	Up
Os02g0322400	LOC_Os02g21700	Similar to NPKL2 (Fragment).	STE_MEKK_ste11_MAP3K.8 - STE kinases include homologs to sterile 7, sterile 11 and sterile 20 from yeast, expressed	.	.	1.89027	2.50858e-12	Up
None	LOC_Os03g50180	none	retrotransposon protein, putative, unclassified, expressed	.	.	1.88825	6.2045e-05	Up
Os06g0547400	LOC_Os06g35520	Similar to Peroxidase P7 (EC 1.11.1.7) (TP7).	peroxidase precursor, putative, expressed	.	OsPRX86, prx86, PRX86	1.88746	3.04733e-43	Up
Os05g0205000	LOC_Os05g11560	Similar to NOD26-like membrane integral protein ZmNIP1-1.	aquaporin protein, putative, expressed	.	NIP1-3, NIP1 -3, NIP1.3, OsNIP1 -3, OsNIP1.3	1.88617	1.28469e-28	Up
Os03g0628800	LOC_Os03g43010	Similar to H1flk (Fragment).	expressed protein	.	.	1.87773	2.18127e-15	Up
Os07g0182100	LOC_Os07g08430	Similar to Tryptophan synthase alpha chain.	indole-3-glycerol phosphate lyase, chloroplast precursor, putative, expressed	.	OsTSA, pOsTSA, TSbeta	1.87437	4.12382e-15	Up
Os08g0542700	LOC_Os08g42960	Ankyrin repeat containing protein.	ankyrin repeat-containing protein, putative, expressed	.	.	1.87399	4.31957e-30	Up
Os10g0580900	LOC_Os10g43060	Conserved hypothetical protein.	expressed protein	.	.	1.8739	1.69378e-19	Up
Os08g0278900	LOC_Os08g17680	MIR domain containing protein.	stromal cell-derived factor 2-like protein precursor, putative, expressed	.	.	1.87379	5.06882e-21	Up
Os04g0359300	LOC_Os04g29000	Sulfotransferase family protein.	sulfotransferase domain containing protein, expressed	.	.	1.87041	7.88774e-08	Up
Os04g0206850	None	Hypothetical protein.	none	.	.	1.8702	7.4823e-05	Up
Os02g0120600	LOC_Os02g02830	Similar to Ubiquitin-conjugating enzyme E2-17 kDa 9 (EC 6.3.2.19) (Ubiquitin- protein ligase 9) (Ubiquitin carrier protein 9) (UBCAT4B).	ubiquitin-conjugating enzyme, putative, expressed	.	OsUBC13, UBC13	1.86993	5.12675e-06	Up
Os03g0854000	LOC_Os03g63700	Butirosin biosynthesis, BtrG-like domain containing protein.	AIG2-like family domain containing protein, expressed	.	.	1.86947	1.16372e-11	Up
Os08g0485400	LOC_Os08g37874	Similar to Oxidoreductase.	2-nitropropane dioxygenase family, putative, expressed	.	.	1.86916	5.56423e-14	Up
Os10g0525400	LOC_Os10g38140	Similar to Glutathione S-transferase GSTU31 (Fragment).	glutathione S-transferase, putative, expressed	.	GSTU15, OsGSTU15	1.86884	8.60362e-08	Up
Os12g0143800	LOC_Os12g04980	Meiosis-specific DNA recombinase, Synaptonemal complex (SC) assembly	DNA repair protein Rad51, putative, expressed	.	DMC1, Dmc1A, DMC1A, OsDMC1, OsDmc1A, OsDMC1A, OsRad51, RiLIM15A	1.86689	0.000321698	Up
Os02g0180700	LOC_Os02g08420	Similar to Cinnamoyl-CoA reductase (EC 1.2.1.44).	cinnamoyl CoA reductase, putative, expressed	.	CCR21, OsCCR21	1.86588	1.84993e-29	Up
Os04g0612000	LOC_Os04g52240	Ent-beyerene synthase, Phytoalexin biosynthesis, Defense response	terpene synthase, putative, expressed	.	KS2, KSL2, OsKS2, OsKSL2, OsTPS27	1.86544	0.000352916	Up
Os05g0143200	LOC_Os05g05130	Conserved hypothetical protein.	GA20663-PA, putative, expressed	.	.	1.86107	4.54908e-18	Up
Os07g0538400	LOC_Os07g35390	Similar to Receptor-like protein kinase 4.	TKL_IRAK_DUF26-lc.17 - DUF26 kinases have homology to DUF26 containing loci, expressed	.	OsRLCK235, RLCK235	1.85927	8.2778e-23	Up
Os01g0893700	LOC_Os01g66900	DOMON domain domain containing protein.	expressed protein	.	.	1.85836	0.000230851	Up
Os04g0620800	LOC_Os04g52970	Similar to H0714H04.10 protein.	NBS-LRR disease resistance protein, putative, expressed	.	Pi63, PI63, Pikahei-1(t), RGA1-NB, RGA3	1.85811	1.97471e-17	Up
Os10g0499600	LOC_Os10g35644	Similar to predicted protein.	expressed protein	.	.	1.85781	5.51262e-35	Up
Os05g0473000	LOC_Os05g39580	Streptomyces cyclase/dehydrase family protein.	bet v I allergen family protein, putative, expressed	.	OsPYL5, OsPYL6, OsPYL/RCAR6, PYL5, PYL6, PYL/RCAR6	1.85622	1.34542e-16	Up
Os07g0271000	LOC_Os07g16970	Similar to GDP dissociation inhibitor protein OsGDI1.	rab GDP dissociation inhibitor alpha, putative, expressed	.	.	1.8561	0.00126261	Up
Os11g0179000	LOC_Os11g07680	Plant disease resistance response protein family protein.	dirigent, putative, expressed	.	.	1.85535	2.34839e-11	Up
Os03g0335401	None	Non-protein coding transcript.	none	.	.	1.8545	8.56764e-07	Up
Os01g0765600	LOC_Os01g56030	EF-Hand type domain containing protein.	EF hand family protein, putative, expressed	.	.	1.85436	5.127e-26	Up
Os01g0308600	LOC_Os01g20730	Conserved hypothetical protein.	expressed protein	.	.	1.85402	1.2938e-05	Up
Os08g0558200	LOC_Os08g44400	Thioredoxin fold domain containing protein.	glutathione S-transferase, N-terminal domain containing protein, expressed	.	GRX20, OsGRX20	1.85359	3.09682e-07	Up
Os12g0410150	None	Hypothetical gene.	none	.	.	1.85158	0.00447986	Up
Os02g0483500	LOC_Os02g28170	Transferase family protein.	transferase family protein, putative, expressed	.	OsMaT-2	1.84907	0.00290703	Up
Os03g0661600	LOC_Os03g45960	Similar to Alpha-amylase/trypsin inhibitor (Antifungal protein).	thaumatin, putative, expressed	.	OsPR5, PR5	1.84845	0.00528352	Up
Os02g0177600	LOC_Os02g08100	4-coumarate:coenzyme A ligase, Lignin biosynthesis, Defense against wounding	AMP-binding domain containing protein, expressed	.	4CL, 4CL2, 4CL3, Os4CL, Os4CL2, Os4CL3	1.84697	1.32936e-25	Up
Os04g0468600	LOC_Os04g39320	Hypothetical conserved gene.	expressed protein	.	.	1.84576	0.000570684	Up
Os07g0483500	LOC_Os07g30020	Similar to Phosphoribosyltransferase (Fragment).	anthranilate phosphoribosyltransferase, putative, expressed	.	.	1.84392	2.54459e-26	Up
Os06g0214300	LOC_Os06g11090	Alpha/beta hydrolase fold-3 domain containing protein.	CXE carboxylesterase, putative, expressed	.	.	1.84305	6.4059e-05	Up
Os12g0617250	None	Hypothetical gene.	none	.	.	1.84237	0.00581695	Up
Os01g0176200	LOC_Os01g08110	UDP-glucuronosyl/UDP-glucosyltransferase family protein.	flavonol-3-O-glycoside-7-O-glucosyltransferase 1, putative, expressed	.	.	1.84156	5.56563e-26	Up
None	LOC_Os10g29800	none	expressed protein	.	.	1.8396	0.00603365	Up
Os05g0526700	LOC_Os05g45070	Harpin-induced 1 domain containing protein.	harpin-induced protein 1 domain containing protein, expressed	.	5C700	1.83903	1.11815e-10	Up
Os08g0498400	LOC_Os08g38910	Similar to Caffeoyl-CoA 3-O-methyltransferase (Fragment).	caffeoyl-CoA O-methyltransferase, putative, expressed	.	CCoAOMT1, ROMT17, ROMT-17	1.83809	0.000231873	Up
Os06g0534200	LOC_Os06g34330	Conserved hypothetical protein.	expressed protein	.	.	1.8359	2.24123e-15	Up
Os11g0121000	LOC_Os11g02800	Hypothetical conserved gene.	DUF567 domain containing protein, putative, expressed	.	.	1.83548	0.000200926	Up
Os03g0726500	LOC_Os03g51650	Protein of unknown function DUF81 domain containing protein.	membrane protein, putative, expressed	.	.	1.83107	1.16803e-27	Up
Os02g0465600	LOC_Os02g26670	Kelch-type beta propeller domain containing protein.	F-box/Kelch-repeat protein, putative, expressed	.	.	1.83046	8.62797e-07	Up
Os05g0363200	LOC_Os05g29990	UDP-glucuronic acid decarboxylase.	NAD dependent epimerase/dehydratase family domain containing protein, expressed	.	OsUXS5, UXS-5	1.82842	2.00119e-29	Up
Os04g0206700	LOC_Os04g12980	UDP-glucuronosyl/UDP-glucosyltransferase family protein.	UDP-glucoronosyl/UDP-glucosyl transferase, putative, expressed	.	.	1.82334	2.35222e-31	Up
Os05g0287800	LOC_Os05g21180	Similar to Phosphatidic acid phosphatase-like protein.	phosphatidic acid phosphatase-related, putative, expressed	.	.	1.82304	3.44166e-27	Up
Os01g0215750	None	Hypothetical gene.	none	.	.	1.82162	2.31189e-12	Up
Os09g0414600	LOC_Os09g24820	Conserved hypothetical protein.	ZF-HD protein dimerisation region containing protein, expressed	ZF-HD	OsZHD9	1.82109	1.80769e-06	Up
Os03g0731850	LOC_Os03g52170	Hypothetical protein.	4-hydroxy-3-methylbut-2-enyl diphosphate reductase, putative, expressed	.	.	1.82105	1.16438e-14	Up
Os02g0783625	LOC_Os02g54254	none	saccharopine dehydrogenase, putative, expressed	.	.	1.82094	1.8868e-12	Up
Os01g0205600	LOC_Os01g10830	Crotonase, core domain containing protein.	carnitine racemase like protein, putative, expressed	.	.	1.82027	4.876e-13	Up
Os01g0723800	LOC_Os01g52550	Similar to P-glycoprotein homologue.	ABC transporter, ATP-binding protein, putative, expressed	.	ABCB7, MDR17, OsABCB7, OsMDR17, OsPGP7	1.81842	5.07084e-22	Up
Os04g0455700	LOC_Os04g38320	Similar to H0523F07.3 protein.	expressed protein	.	.	1.81781	2.73826e-11	Up
Os09g0475500	LOC_Os09g29940	Protein of unknown function DUF246, plant family protein.	auxin-independent growth promoter protein, putative, expressed	.	.	1.81753	5.27284e-22	Up
Os03g0327800	LOC_Os03g21060	NAC Family transcriptional activator, Abiotic stress response, Positive regulator of leaf senescence	No apical meristem protein, putative, expressed	NAC	CTb1, NAC58, NAP, ONAC058, ONAC58, Os PS1, OsCTb1, OsNAP, PS1	1.81747	5.54433e-08	Up
Os09g0509050	None	Hypothetical protein.	none	.	.	1.81631	2.22976e-07	Up
Os10g0547200	LOC_Os10g39970	Harpin-induced 1 domain containing protein.	harpin-induced protein 1 domain containing protein, expressed	.	.	1.81237	0.00856836	Up
Os08g0447900	LOC_Os08g34780	Similar to Adenylyl cyclase associated protein.	adenylyl cyclase-associated protein, putative, expressed	.	.	1.81147	0.00799351	Up
Os05g0386201	LOC_Os05g32070	Zinc finger, lateral root primordium type 1 domain containing protein.	LRP1, putative, expressed	SRS	.	1.81042	6.42497e-12	Up
Os02g0619801	None	Hypothetical gene.	none	.	.	1.80885	0.000280515	Up
Os12g0617400	LOC_Os12g42280	9-cis-epoxycarotenoid dioxygenase, Control of ABA biosynthesis, Regulation of salt and water stress tolerance and leaf senescence	9-cis-epoxycarotenoid dioxygenase 1, chloroplast precursor, putative, expressed	.	NCED2, NCED5, OsNCED2, OSNCED2, OsNCED5	1.80873	1.44271e-05	Up
Os04g0685400	LOC_Os04g58860	Harpin-induced 1 domain containing protein.	harpin-induced protein 1 domain containing protein, expressed	.	.	1.80536	6.59531e-35	Up
None	LOC_Os06g11030	none	EF hand family protein, putative, expressed	.	.	1.80497	8.01088e-05	Up
Os07g0410700	LOC_Os07g22770	Similar to Ethylene-responsive element binding protein 1.	AP2 domain containing protein, expressed	ERF	AP2/EREBP#074, AP2/EREBP74, DERF2, ERF86, OsDERF2, OsERF086, OsERF#086, OsERF1, OsERF86	1.80337	6.11858e-05	Up
Os04g0430700	LOC_Os04g35140	Peptidase S8, subtilisin-related domain containing protein.	OsSub41 - Putative Subtilisin homologue, expressed	.	OsSub41, SUB41	1.80319	2.88318e-23	Up
Os01g0369700	LOC_Os01g27210	Similar to Glutathione S-transferase GST 8 (EC 2.5.1.18).	glutathione S-transferase, putative, expressed	.	GSTF5, OsGST F5, OsGSTF5	1.80248	1.84695e-17	Up
None	LOC_Os11g23080	none	retrotransposon protein, putative, unclassified, expressed	.	.	1.80157	0.000305036	Up
Os01g0175100	LOC_Os01g07970	Kv1.4 voltage-gated K+ channel family protein.	expressed protein	.	.	1.80115	2.509e-13	Up
Os01g0305300	None	Non-protein coding transcript.	none	.	.	1.8001	4.73909e-05	Up
Os03g0285200	LOC_Os03g17670	Conserved hypothetical protein.	expressed protein	.	.	1.79807	7.34833e-07	Up
Os05g0541400	LOC_Os05g46370	Atypical bHLH transcription factor, Regulation of flowering time	bHelix-loop-helix transcription factor, putative, expressed	bHLH	LF, OsbHLH119, OsLF	1.79801	0.000242021	Up
Os10g0189600	LOC_Os10g11200	Pyridoxal phosphate-dependent transferase, major region, subdomain 1 domain containing protein.	aminotransferase, classes I and II, domain containing protein, expressed	.	.	1.79722	2.48042e-09	Up
Os06g0703550	None	Hypothetical protein.	none	.	.	1.79568	0.00877275	Up
Os01g0830500	LOC_Os01g61440	2OG-Fe(II) oxygenase domain containing protein.	expressed protein	.	2OG-Fe (II) oxy, Os2OG-Fe (II) oxy	1.79541	8.34222e-22	Up
Os12g0183100	LOC_Os12g08260	Similar to Branched chain alpha-keto acid dehydrogenase E1-alpha subunit (Fragment).	dehydrogenase E1 component domain containing protein, expressed	.	.	1.79397	4.16849e-20	Up
Os10g0566400	LOC_Os10g41660	Similar to RING-H2 finger protein ATL3J.	zinc finger, C3HC4 type domain containing protein, expressed	.	.	1.79368	9.58089e-05	Up
Os05g0115100	LOC_Os05g02450	Hypothetical conserved gene.	expressed protein	.	.	1.79308	8.78463e-30	Up
Os04g0288100	LOC_Os04g22080	Similar to Auxin-binding protein ABP20.	retrotransposon protein, putative, unclassified, expressed	.	.	1.79117	5.98081e-15	Up
Os07g0622200	LOC_Os07g42960	3-Deoxy-D-arabino-heptulosonate 7-phosphate synthase, Chorismate biosynthesis	phospho-2-dehydro-3-deoxyheptonate aldolase, chloroplast precursor, putative, expressed	.	DAHP1, DAHPS, DAHPS2, DNRL1, OsDAHP1, OsDAHPS2	1.79063	5.7999e-15	Up
Os03g0773300	LOC_Os03g56250	Protein kinase, core domain containing protein.	LRR receptor-like protein kinase, putative, expressed	.	.	1.78897	3.81891e-20	Up
Os01g0884350	None	Hypothetical protein.	none	.	.	1.78866	4.13637e-10	Up
Os07g0511100	LOC_Os07g32680	Hypothetical protein.	retrotransposon protein, putative, unclassified, expressed	.	.	1.78818	5.84156e-06	Up
Os10g0574750	None	Hypothetical gene.	none	.	.	1.78791	2.40994e-13	Up
Os05g0127200	LOC_Os05g03610	Similar to Phospholipase C (Fragment).	phospholipase C, putative, expressed	.	OsPLC4, PLC4	1.78611	2.56827e-18	Up
Os09g0539100	LOC_Os09g36800	Similar to 3-dehydroquinate synthase-like protein.	3-dehydroquinate synthase, putative, expressed	.	DHQS, OsDHQS	1.78544	1.77821e-36	Up
Os05g0197200	LOC_Os05g10830	Hypothetical conserved gene.	proteophosphoglycan ppg4, putative, expressed	.	GLP5-1, OsGLP5-1	1.78508	7.61188e-05	Up
Os02g0241100	LOC_Os02g14480	Protein kinase, core domain containing protein.	receptor-like kinase, putative, expressed	.	.	1.78073	6.49449e-16	Up
Os10g0140700	LOC_Os10g05130	Hypothetical conserved gene.	expressed protein	.	.	1.78067	1.76289e-18	Up
Os11g0551800	LOC_Os11g35020	Similar to Yippee-like protein 1 (DGL-1) (Mdgl-1).	yippee zinc-binding protein, putative, expressed	.	.	1.77866	2.0181e-08	Up
Os01g0139600	LOC_Os01g04660	Similar to Lipid phosphate phosphatase 2 (EC 3.1.3.-) (AtLPP2) (Phosphatidic acid phosphatase 2) (AtPAP2) (Prenyl diphosphate phosphatase).	lipid phosphatase protein, putative, expressed	.	.	1.77853	4.81672e-05	Up
Os01g0962700	LOC_Os01g73170	Similar to Peroxidase 12 precursor (EC 1.11.1.7) (Atperox P12) (PRXR6) (ATP4a).	peroxidase precursor, putative, expressed	.	prx20	1.77778	1.57214e-23	Up
Os05g0129200	LOC_Os05g03840	Endoglucanase 14.	endoglucanase, putative, expressed	.	GH9B12, OsGH9B12	1.77738	0.000236529	Up
Os08g0547800	LOC_Os08g43430	Alpha/beta hydrolase fold-3 domain containing protein.	CXE carboxylesterase, putative, expressed	.	.	1.77595	6.12165e-08	Up
Os02g0214900	LOC_Os02g12350	Class-I type histone deacetylase, Reproductive development, Seed morphology	histone deacetylase, putative, expressed	.	HDA703, HDAC3, OsHDAC3	1.77533	0.00480544	Up
Os03g0120900	LOC_Os03g02900	Similar to AP2 domain containing protein RAP2.8 (Fragment).	B3 DNA binding domain containing protein, expressed	B3	.	1.77518	5.65774e-13	Up
Os01g0747400	LOC_Os01g54350	Protein kinase, core domain containing protein.	protein kinase domain containing protein, expressed	.	.	1.77382	3.10545e-15	Up
Os11g0168600	LOC_Os11g06780	C-terminus of receptor-like cytoplasmic kinase, Salinity tolerance, Regulation of stomata response to stress	serine/threonine-protein kinase BRI1-like 1 precursor, putative, expressed	.	OsRLCK311, OsRLCK311-&Delta -N, RLCK311	1.77361	0.00798806	Up
Os03g0363600	LOC_Os03g24870	Similar to Sugar transporter-like protein.	transporter family protein, putative, expressed	.	.	1.77188	2.02865e-06	Up
Os06g0185300	LOC_Os06g08610	Transferase family protein.	transferase family protein, putative, expressed	.	OsPHT2, Os-PHT2, PHT2	1.7693	0.00937724	Up
Os09g0567900	LOC_Os09g39440	Inosine/uridine-preferring nucleoside hydrolase domain containing protein.	inosine-uridine preferring nucleoside hydrolase family protein, putative, expressed	.	.	1.76915	3.28036e-12	Up
Os04g0561000	LOC_Os04g47320	Hypothetical protein.	uncharacterized mscS family protein, putative, expressed	.	.	1.76894	6.39679e-05	Up
Os04g0407500	LOC_Os04g33350	Similar to H0321H01.2 protein.	expressed protein	.	.	1.76842	0.00356107	Up
Os03g0313100	LOC_Os03g19900	Similar to ANT-like protein.	AP2 domain containing protein, expressed	AP2	AP2/EREBP#086, AP2/EREBP86	1.76756	0.00213939	Up
Os08g0104900	LOC_Os08g01410	Protein of unknown function DUF6, transmembrane domain containing protein.	phosphate/phosphoenolpyruvate translocator-related protein, putative, expressed	.	.	1.76688	3.71917e-13	Up
Os09g0120033	LOC_Os09g03190	Hypothetical protein.	expressed protein	.	.	1.7638	8.34705e-05	Up
Os01g0884300	LOC_Os01g66120	NAC transcription factor, Drought tolerance, Response to abiotic and biotic stresses	No apical meristem protein, putative, expressed	NAC	NAC48, NAC6, ONAC048, OsNAC6, OsNAC6/ONAC048, OsSNAC2, OsSNAC-2, SNAC2, SNAC-2, SNAC2/OsNAC6	1.76287	0.00945955	Up
Os03g0179900	LOC_Os03g08220	Similar to Avr9/Cf-9 rapidly elicited protein 44 (Fragment).	lipoxygenase protein, putative, expressed	.	LOX2, OsLOX2	1.76277	5.09542e-27	Up
Os04g0301700	LOC_Os04g23580	Glycosyl transferase, family 14 protein.	xylosyltransferase, putative, expressed	.	.	1.76046	6.13308e-06	Up
Os03g0713000	LOC_Os03g50510	Similar to Chloroplast threonine deaminase 1.	threonine dehydratase biosynthetic, chloroplast precursor, putative, expressed	.	.	1.76035	1.15691e-40	Up
Os07g0541400	LOC_Os07g35690	Similar to Receptor protein kinase.	TKL_IRAK_DUF26-lc.3 - DUF26 kinases have homology to DUF26 containing loci, expressed	.	.	1.75822	6.48972e-07	Up
Os11g0170300	LOC_Os11g06930	Similar to CBS domain containing protein.	CBS domain-containing protein, putative, expressed	.	OsCBSCBSPB2	1.75743	1.09034e-24	Up
Os06g0154500	LOC_Os06g06090	Mitogen-activated protein kinase, Brassinosteroid (BR) signaling and homeostasis, Regulation of grain size and plant height	CGMC_MAPKCMGC_2_ERK.12 - CGMC includes CDA, MAPK, GSK3, and CLKC kinases, expressed	.	DSG1, MAPK1, MAPK6, MPK1, MPK6, OsDSG1, OsMAPK1, OsMAPK6, OsMPK1, OsMPK6, OsSIPK, SIPK	1.75702	4.32926e-23	Up
Os02g0211600	LOC_Os02g12010	none	receptor-like protein kinase precursor, putative, expressed	.	.	1.75363	0.00277643	Up
Os05g0336200	LOC_Os05g27050	Similar to predicted protein.	peptide transporter, putative, expressed	.	.	1.75249	0.000337448	Up
Os01g0103900	LOC_Os01g01400	Polynucleotidyl transferase, Ribonuclease H fold domain containing protein.	expressed protein	.	.	1.7518	1.80755e-06	Up
Os01g0860800	LOC_Os01g64170	Glycoside hydrolase, family 17 protein.	glycosyl hydrolases family 17, putative, expressed	.	.	1.75172	1.75357e-39	Up
Os06g0623600	LOC_Os06g41840	Similar to Cinnamoyl-CoA reductase (EC 1.2.1.44).	reductase, putative, expressed	.	CCR7, OsCCR7	1.75146	4.16205e-27	Up
Os06g0586900	None	Similar to Elicitor-inducible LRR receptor-like protein EILP.	none	.	.	1.75019	5.99789e-06	Up
Os01g0229800	LOC_Os01g12940	Similar to Vegetative storage protein PNI288.	phosphorylase domain containing protein, putative, expressed	.	.	1.74901	1.67703e-06	Up
Os08g0356800	LOC_Os08g26850	Protein of unknown function DUF247, plant family protein.	plant protein of unknown function domain containing protein, expressed	.	.	1.74813	2.30592e-08	Up
Os02g0139000	LOC_Os02g04640	Transcription factor, Regulation of Pi signaling and homeostasis, Tolerance to low-Pi stress	Myb-like DNA-binding domain containing protein, putative, expressed	G2-like	OsPHL1, OsPHR3, Os-PHR3, PHL1, PHR3	1.74677	5.01143e-07	Up
Os11g0135900	LOC_Os11g04104	Homolog of transporter of mugineic acid family phytosiderophores 1 (TOM1)	major facilitator superfamily antiporter, putative, expressed	.	OsTOM3, OsZIFL7, TOM3, ZIFL7	1.74664	2.11577e-12	Up
Os04g0527000	LOC_Os04g44510	GRAM domain containing protein.	GEM, putative, expressed	.	.	1.74533	1.45429e-20	Up
Os10g0478350	None	Hypothetical protein.	none	.	.	1.74448	0.000784455	Up
Os01g0927300	LOC_Os01g70240	Heavy metal transport/detoxification protein domain containing protein.	expressed protein	.	HMP8, OsHMP08, OsHMP8	1.74447	3.34413e-08	Up
Os03g0712800	LOC_Os03g50490	Cytosolic glutamine synthetase	glutamine synthetase, catalytic domain containing protein, expressed	.	GLN1 -3, GS1 -3, OsGLN1 -3, OsGS1 -3	1.74393	1.9138e-07	Up
Os11g0166800	LOC_Os11g06650	Transcription elongation factor, TFIIS/CRSP70, N-terminal domain containing protein.	transcription elongation factor protein, putative, expressed	.	Med26_2, OsMed26_2	1.74316	3.85661e-18	Up
Os07g0430501	None	Similar to Thionin-like peptide.	none	.	.	1.7415	6.78065e-06	Up
Os01g0198702	LOC_Os01g10195	Conserved hypothetical protein.	expressed protein	.	.	1.73806	0.00194175	Up
Os08g0453716	None	Hypothetical protein.	none	.	.	1.73732	4.14867e-07	Up
Os11g0156401	LOC_Os11g05780	Protein of unknown function DUF623, plant domain containing protein.	DUF623 domain containing protein, expressed	.	OsOFP26, OsOFP29	1.73658	5.7618e-27	Up
Os02g0558100	LOC_Os02g35190	Similar to Chloride channel (Fragment).	chloride channel protein, putative, expressed	.	CBSCLC3, OsCBSCLC3, OsCBSCLC3a, OsCBSCLC3b, OsCLC1, OsCLC-1	1.73232	9.79643e-25	Up
Os01g0760300	LOC_Os01g55520	Guanine nucleotide exchange factor for Rho-type GTPase of plant (ROP/Rac), Pollen germination, Pollen tube growth	ATROPGEF7/ROPGEF7, putative, expressed	.	Os RopGEF8, OsRopGEF8, RopGEF8, ROPGEF8	1.73165	1.45307e-05	Up
Os07g0502200	LOC_Os07g31884	Multi antimicrobial extrusion protein MatE family protein.	MATE efflux family protein, putative, expressed	.	.	1.73125	4.17227e-06	Up
Os03g0750500	LOC_Os03g53930	Hypothetical conserved gene.	expressed protein	.	.	1.73022	6.10414e-19	Up
Os02g0681200	LOC_Os02g45710	Zinc finger, RING/FYVE/PHD-type domain containing protein.	zinc finger, C3HC4 type domain containing protein, expressed	.	.	1.73016	2.34207e-09	Up
Os12g0299300	LOC_Os12g20390	Conserved hypothetical protein.	expressed protein	.	.	1.72904	9.18185e-35	Up
Os04g0491150	LOC_Os04g41390	none	expressed protein	.	.	1.72836	0.00357369	Up
Os01g0837000	LOC_Os01g61990	Ankyrin repeat containing protein.	ankyrin repeat-containing protein, putative, expressed	.	NPR4, OsNPR4	1.7257	1.56093e-12	Up
None	LOC_Os02g39155	none	expressed protein	.	.	1.72508	0.00315321	Up
Os05g0503100	LOC_Os05g42340	Hypothetical conserved gene.	ubiquitin E3 ligase ICP0, putative, expressed	.	.	1.72451	4.7079e-05	Up
Os04g0452000	LOC_Os04g37904	Similar to H0815C01.7 protein.	protein phosphatase 2C, putative, expressed	.	OsPP2C41, OsPP66, PP2C41	1.72324	8.77682e-17	Up
Os01g0219300	LOC_Os01g12000	Conserved hypothetical protein.	expressed protein	.	.	1.72096	4.52913e-24	Up
Os05g0497300	LOC_Os05g41780	Similar to Ethylene response factor 2.	AP2 domain containing protein, expressed	ERF	AP2/EREBP#051, AP2/EREBP51, DLN152, ERF74, OsDLN152, OsERF074, OsERF#074, OsERF74	1.71666	3.49453e-14	Up
Os04g0677300	LOC_Os04g58090	Harpin-induced 1 domain containing protein.	harpin-induced protein 1 domain containing protein, expressed	.	.	1.7147	7.68529e-06	Up
Os02g0810425	None	Non-protein coding transcript.	none	.	.	1.71414	6.31089e-06	Up
Os11g0111800	LOC_Os11g02054	Conserved hypothetical protein.	ACT domain containing protein, expressed	.	bHLH160, OsbHLH160, OsSIP19, SIP19	1.7131	0.00780435	Up
Os03g0750400	None	Hypothetical protein.	none	.	.	1.71264	1.88665e-09	Up
Os01g0290700	LOC_Os01g18670	Similar to CjMDR1.	MDR-like ABC transporter, putative, expressed	.	ABCB1, MDR4, OsABCB1, OsMDR4, OsPGP1	1.71094	1.40487e-26	Up
Os07g0272900	LOC_Os07g17184	Conserved hypothetical protein.	expressed protein	.	.	1.71023	0.00141814	Up
Os04g0469000	LOC_Os04g39350	Heavy metal transport/detoxification protein domain containing protein.	heavy metal associated domain containing protein, expressed	.	.	1.70655	0.00390852	Up
Os04g0140400	LOC_Os04g05470	Conserved hypothetical protein.	protein kinase, putative, expressed	.	.	1.70202	5.86652e-15	Up
Os01g0110400	LOC_Os01g02020	Similar to Acetyl-CoA C-acetyltransferase.	acetyl-CoA acetyltransferase, cytosolic, putative, expressed	.	.	1.70027	3.6206e-37	Up
Os09g0433000	LOC_Os09g26310	Glycosyl transferase, family 31 protein.	hypro1, putative, expressed	.	.	1.69919	5.51079e-27	Up
Os09g0499201	None	Hypothetical gene.	none	.	.	1.69878	0.00563301	Up
Os05g0468700	LOC_Os05g39240	Ammonium transporter.	ammonium transporter protein, putative, expressed	.	AMT2-1, AMT2 -1, AMT2.1, OsAMT2 -1, OsAMT2.1	1.69865	2.98706e-10	Up
Os02g0526400	LOC_Os02g32520	Caseinolytic protease regulatory ATPase module, Intrinsic chaperone, Tolerance to salt and desiccation stresses	ERD1 protein, chloroplast precursor, putative, expressed	.	ClpD1, CLPD1, ERD1, osClpD, OSClpD, OsClpD1, OsClpD1.1, OsClpD1.2, OsClpD1.3, OsClpD1.4, OsERD1	1.69844	1.64947e-20	Up
Os03g0300400	LOC_Os03g18850	Pathogen-related protein (JIOsPR10).	pathogenesis-related Bet v I family protein, putative, expressed	.	JIOsPR10, JIOSPR10, JiPR10, OsJiPR10, OsPR10, PR10	1.69643	4.48283e-11	Up
Os03g0598100	LOC_Os03g40100	Similar to ACR4.	ACT domain containing protein, expressed	.	ACR5, OsACR5	1.69494	2.39791e-22	Up
Os07g0538350	None	Hypothetical protein.	none	.	.	1.69349	3.84382e-06	Up
Os04g0556500	LOC_Os04g46980	cis-Zeatin-O-glucosyltransferase, Catalyze O-glucosylation of cZ and cZ-riboside	cis-zeatin O-glucosyltransferase, putative, expressed	.	cZOGT1, CZOGT1, OscZOGT1	1.69247	6.49486e-11	Up
Os01g0290650	None	Non-protein coding transcript.	none	.	.	1.69196	3.48143e-05	Up
Os11g0483950	LOC_Os11g29360	Pentatricopeptide repeat domain containing protein.	pentatricopeptide, putative, expressed	.	.	1.68981	6.41089e-05	Up
Os01g0830700	LOC_Os01g61460	Protein of unknown function DUF231, plant domain containing protein.	leaf senescence related protein, putative, expressed	.	OsTBL12, OsXOAT1, TBL12, XOAT1	1.68929	6.09484e-27	Up
Os06g0666400	LOC_Os06g45570	VQ domain containing protein.	VQ domain containing protein, putative, expressed	.	OsVQ25	1.68912	0.00108669	Up
None	LOC_Os02g43912	none	ceramide kinase-related, putative, expressed	.	.	1.68409	3.80036e-07	Up
Os09g0544300	LOC_Os09g37230	ATMRK serine/threonine protein kinase-like domain containing protein.	protein kinase family protein, putative, expressed	.	ACTPK3, OsACTPK3	1.68383	1.15171e-32	Up
Os12g0626200	LOC_Os12g43110	Auxin responsive SAUR protein family protein.	OsSAUR58 - Auxin-responsive SAUR gene family member, expressed	.	OsSAUR58, SAUR58	1.68203	0.00187806	Up
Os11g0691100	LOC_Os11g46860	Similar to Protein kinase.	wall-associated receptor kinase-like 4 precursor, putative, expressed	.	OsiWAK1, WAK1	1.67789	7.5233e-27	Up
Os01g0795832	LOC_Os01g58335	Conserved hypothetical protein.	expressed protein	.	.	1.6778	0.00210382	Up
Os01g0644900	LOC_Os01g45720	Conserved hypothetical protein.	expressed protein	.	.	1.67746	1.37524e-12	Up
Os11g0147150	None	Hypothetical gene.	none	.	.	1.67684	1.32429e-11	Up
Os06g0192800	LOC_Os06g09310	Similar to RING-H2 finger protein ATL1R (RING-H2 finger protein ATL8).	zinc finger, C3HC4 type domain containing protein, expressed	.	.	1.6767	8.61503e-11	Up
Os07g0273000	None	Conserved hypothetical protein.	none	.	.	1.67604	0.0017525	Up
None	LOC_Os04g19114	none	retrotransposon protein, putative, Ty3-gypsy subclass, expressed	.	.	1.67602	0.00201229	Up
Os08g0331000	LOC_Os08g24200	Conserved hypothetical protein.	expressed protein	.	.	1.67548	5.68438e-16	Up
Os04g0437000	LOC_Os04g35660	No apical meristem (NAM) protein domain containing protein.	no apical meristem protein, putative, expressed	NAC	NAC79, ONAC079, ONAC79	1.67529	0.00021182	Up
Os02g0575000	LOC_Os02g36530	Conserved hypothetical protein.	expressed protein	.	.	1.67456	4.63866e-07	Up
Os02g0827900	LOC_Os02g58139	Similar to Microsomal signal peptidase 21 kDa subunit.	OsSigP1 - Putative Type I Signal Peptidase homologue - employs a putative Ser/His catalytic dyad, expressed	.	OsSigP1, SIGP1	1.67417	2.04088e-20	Up
Os04g0623300	LOC_Os04g53190	Polyamine oxidase, Seed germination	CPuORF12 - conserved peptide uORF-containing transcript, expressed	.	AO3, OsAO3, OsPAO3, PAO3	1.67366	6.61911e-11	Up
Os04g0616550	None	Non-protein coding transcript.	none	.	.	1.67259	1.17797e-05	Up
Os09g0494600	LOC_Os09g32100	Protein of unknown function DUF599 family protein.	expressed protein	.	.	1.67193	1.88872e-21	Up
Os05g0542150	None	Hypothetical gene.	none	.	.	1.67146	3.90733e-12	Up
Os04g0308500	LOC_Os04g24328	Similar to H0211A12.12 protein.	jasmonate-induced protein, putative, expressed	.	.	1.67017	0.000506782	Up
Os06g0239100	LOC_Os06g13180	Peptidase M10A and M12B, matrixin and adamalysin family protein.	metalloendoproteinase 1 precursor, putative, expressed	.	.	1.66913	3.53618e-05	Up
Os06g0215600	LOC_Os06g11210	Similar to Oxo-phytodienoic acid reductase.	12-oxophytodienoate reductase, putative, expressed	.	OPR4, OPR5, OsOPR06-2, OsOPR5, OsOPR6	1.66908	8.35437e-08	Up
Os01g0194600	LOC_Os01g09830	Thioredoxin fold domain containing protein.	OsGrx_A2 - glutaredoxin subgroup III, expressed	.	GRX2, OsGRX2	1.66847	1.39866e-18	Up
Os04g0618200	LOC_Os04g52730	Similar to cDNA clone:J013046D23, full insert sequence.	NAD dependent epimerase/dehydratase family domain containing protein, expressed	.	.	1.66779	3.53968e-17	Up
Os02g0527900	LOC_Os02g32620	Hypothetical conserved gene.	PAN domain-containing protein At5g03700 precursor, putative, expressed	.	.	1.6675	9.07938e-18	Up
Os05g0206200	LOC_Os05g11630	Similar to Myb-like DNA-binding domain containing protein.	expressed protein	.	.	1.66694	3.17763e-11	Up
Os09g0498400	LOC_Os09g32290	Non-protein coding transcript.	FAD dependent oxidoreductase domain containing protein, expressed	.	.	1.66674	1.37868e-16	Up
Os01g0541800	LOC_Os01g36070	MtN3 and saliva related transmembrane protein family protein.	nodulin MtN3 family protein, putative, expressed	.	OsSWEET2a, SWEET2a, SWEET2A	1.66656	4.13718e-23	Up
Os06g0202900	LOC_Os06g10160	Serine/threonine protein kinase domain containing protein.	tyrosine protein kinase domain containing protein, putative, expressed	.	OsPTK8, OsRLCK203, PTK8, RLCK203	1.66643	5.8875e-16	Up
Os06g0675700	LOC_Os06g46284	Similar to High pI alpha-glucosidase.	glycosyl hydrolase, family 31, putative, expressed	.	.	1.6655	0.00179379	Up
Os06g0181700	LOC_Os06g08340	Ethylene responsive factor protein, Control of root architecture and ABA- and ethylene response	AP2 domain containing protein, expressed	ERF	AP2/EREBP100, AP2/EREBP#100, ERF002, ERF2, OsERF002, OsERF#002, OsERF2, OsWR4, WR4	1.66519	0.000863705	Up
Os01g0159800	LOC_Os01g06640	Similar to DNA binding protein.	basic helix-loop-helix, putative, expressed	bHLH	bHLH035, bHLH35, OsbHLH035, OsbHLH35	1.66296	5.93781e-07	Up
Os08g0395700	LOC_Os08g30510	Conserved hypothetical protein.	expressed protein	.	.	1.66245	3.8408e-15	Up
Os11g0157200	LOC_Os11g05860	Harpin-induced 1 domain containing protein.	harpin-induced protein 1 domain containing protein, expressed	.	.	1.66201	2.90976e-50	Up
Os11g0649700	LOC_Os11g42970	Uncharacterised protein family UPF0497, trans-membrane plant subgroup domain containing protein.	membrane associated DUF588 domain containing protein, putative, expressed	.	.	1.66143	1.03368e-05	Up
Os02g0658800	LOC_Os02g44108	Beta-expansin.	expansin precursor, putative, expressed	.	EXPB11, osaEXPb1.20, OsEXPB11	1.66092	4.05545e-07	Up
Os04g0685700	LOC_Os04g58890	Similar to H0723C07.4 protein.	expressed protein	.	.	1.66015	6.30683e-15	Up
Os09g0467400	LOC_Os09g29239	Similar to ATPUP3.	purine permease, putative, expressed	.	OsPUP3, PUP3	1.65765	2.84003e-37	Up
Os02g0748300	LOC_Os02g51350	Similar to VMP3 protein.	OsFBK10 - F-box domain and kelch repeat containing protein, expressed	.	Os_F0628, OsFbox109	1.65483	3.82481e-15	Up
Os02g0119600	LOC_Os02g02730	Conserved hypothetical protein.	expressed protein	.	.	1.65474	5.07051e-14	Up
Os01g0215800	LOC_Os01g11720	none	transposable element protein, putative, containing Pfam profile: PF03004, Transposase_24, expressed	.	.	1.65462	7.71807e-10	Up
Os09g0536700	LOC_Os09g36600	Similar to predicted protein.	nodulin, putative, expressed	.	MFS5, OsMFS5	1.65369	1.01775e-26	Up
Os06g0683400	LOC_Os06g46950	Small calcium-binding protein with one EF-hand motif, Positive regulation of osmotic and salt tolerance	EF hand family protein, putative, expressed	.	CCD1, OsCCD1	1.6525	1.28166e-15	Up
Os01g0872300	LOC_Os01g65190	Similar to POT family protein.	POT domain containing peptide transporter, putative, expressed	.	PTR	1.6518	1.26951e-16	Up
Os01g0187600	LOC_Os01g09260	Similar to Cytokinin dehydrogenase 1.	cytokinin dehydrogenase precursor, putative, expressed	.	CKX1, OsCKX1	1.6502	0.000474796	Up
Os04g0110400	LOC_Os04g01980	Similar to H0201G08.9 protein.	receptor protein kinase, putative, expressed	.	.	1.65006	1.97422e-13	Up
Os01g0190400	LOC_Os01g09460	Similar to Hexokinase.	hexokinase, putative, expressed	.	HXK8, OsHXK8	1.6485	5.1049e-33	Up
Os02g0600400	LOC_Os02g38840	Similar to Glucose-6-phosphate dehydrogenase.	glucose-6-phosphate 1-dehydrogenase, cytoplasmic isoform, putative, expressed	.	OsG6PDH1	1.64833	2.02746e-20	Up
None	LOC_Os07g44260	none	dirigent, putative, expressed	.	.	1.64702	4.04912e-08	Up
Os10g0191300	LOC_Os10g11500	Similar to PR-1a pathogenesis related protein (Hv-1a) precursor.	SCP-like extracellular protein, expressed	.	OsPR1-101, OsPR1#101, OsPR1L2, PR1-101, PR1L2	1.64684	9.28794e-20	Up
None	LOC_Os02g43980	none	expressed protein	.	.	1.64564	0.00301332	Up
Os01g0948900	LOC_Os01g72020	Ankyrin repeat containing protein.	BTBA3 - Bric-a-Brac,Tramtrack, Broad Complex BTB domain with Ankyrin repeat region, expressed	.	NH4, NPR5, OsBOP1, OsNH4, OsNPR5	1.64453	8.44403e-09	Up
Os08g0457400	LOC_Os08g35600	Similar to Avr9/Cf-9 induced kinase 1.	tyrosine protein kinase domain containing protein, putative, expressed	.	OsPTK13, OsRLCK255, PTK13, RLCK255	1.64387	1.15321e-15	Up
Os07g0143200	LOC_Os07g05010	Phytochrome-interacting bHLH factor, Cross-talk between light and stress signaling	helix-loop-helix DNA-binding domain containing protein, expressed	bHLH	OsbHLH104, OsPIF14, OsPIF14a, OsPIF14alpha, OsPIF14&alpha -, OsPIF14beta, OsPIL14, PIF14, PIL14	1.64356	1.43744e-09	Up
Os07g0250501	LOC_Os07g14660	Conserved hypothetical protein.	harpin-induced protein 1 domain containing protein, expressed	.	.	1.64088	0.00166068	Up
Os04g0662400	LOC_Os04g56690	Auxin responsive SAUR protein family protein.	OsSAUR23 - Auxin-responsive SAUR gene family member, expressed	.	OsSAUR23, SAUR23	1.64073	0.000138228	Up
None	LOC_Os01g68269	none	expressed protein	.	.	1.63959	8.61321e-05	Up
Os01g0910500	None	Conserved hypothetical protein.	none	.	.	1.63938	8.86366e-05	Up
Os03g0230300	LOC_Os03g12820	Homologue of SRO (similar to RCD one), Regulation of stomatal closure, Abiotic stress response	ATP8, putative, expressed	.	BOC1, OsBOC1, OsSRO1c, SRO1c	1.63518	6.88725e-19	Up
Os03g0169100	LOC_Os03g07300	Ribulose-phosphate 3-epimerase, chloroplast precursor (EC 5.1.3.1) (Pentose-5-phosphate 3-epimerase) (PPE) (RPE) (R5P3E).	ribulose-phosphate 3-epimerase, chloroplast precursor, putative, expressed	.	RPE	1.63466	2.38475e-23	Up
Os01g0118700	LOC_Os01g02920	Similar to HGA4.	glycosyltransferase protein, putative, expressed	.	.	1.63452	1.44905e-39	Up
Os02g0532300	LOC_Os02g32970	Hypothetical conserved gene.	hydrolase, alpha/beta fold family protein, putative, expressed	.	.	1.63284	5.49131e-22	Up
Os03g0794200	LOC_Os03g58010	Similar to N-acetyltransferase.	acetyltransferase, GNAT family, putative, expressed	.	.	1.62717	0.0021904	Up
Os10g0520100	LOC_Os10g37570	Cyclin-like F-box domain containing protein.	OsFBDUF49 - F-box and DUF domain containing protein, expressed	.	Os_F0572, OsFbox559	1.62698	0.00832715	Up
Os07g0617000	LOC_Os07g42510	Similar to Ethylene response factor 2.	AP2 domain containing protein, expressed	ERF	AP2/EREBP107, AP2/EREBP#107, ERF65, OsERF065, OsERF#065, OsERF65	1.62588	2.74844e-27	Up
Os05g0431700	LOC_Os05g35650	Similar to peptide transporter PTR2-B.	peptide transporter PTR2, putative, expressed	.	PTR	1.62583	3.01231e-15	Up
Os05g0550700	LOC_Os05g47750	Protein kinase, catalytic domain domain containing protein.	Ser/Thr protein kinase, putative, expressed	.	.	1.62553	8.66251e-05	Up
Os03g0642900	LOC_Os03g44100	Similar to Hydrolase-like protein.	phosphonate metabolism protein-related, putative, expressed	.	.	1.62421	0.00331833	Up
Os09g0115500	LOC_Os09g02710	Proteinase inhibitor I3, Kunitz legume domain containing protein.	CBS domain containing membrane protein, putative, expressed	.	OsCBSX2	1.62336	7.97309e-15	Up
Os03g0757900	LOC_Os03g55070	Similar to UDP-glucose 6-dehydrogenase (EC 1.1.1.22) (UDP-Glc dehydrogenase) (UDP-GlcDH) (UDPGDH).	UDP-glucose 6-dehydrogenase, putative, expressed	.	.	1.62042	1.12045e-12	Up
Os06g0202100	LOC_Os06g10100	Conserved hypothetical protein.	expressed protein	.	.	1.62004	0.000397953	Up
Os07g0240300	LOC_Os07g13590	Similar to OSIGBa0153E02-OSIGBa0093I20.13 protein.	expressed protein	.	.	1.61954	4.5185e-25	Up
Os01g0835700	LOC_Os01g61900	CCT domain containing protein.	CCT motif family protein, expressed	.	OsCCT01, OsCMF1	1.6194	2.93432e-11	Up
Os04g0165700	LOC_Os04g08350	Cysteine synthase (EC 2.5.1.47).	cysteine synthase, chloroplast/chromoplast precursor, putative, expressed	.	CAS, OsCAS	1.61765	2.96628e-24	Up
Os06g0710700	LOC_Os06g49660	Similar to Benzoyl coenzyme A: benzyl alcohol benzoyl transferase (Benzoyl- CoA:benzyl alcohol/phenylethanol benzoyltransferase).	transferase family protein, putative, expressed	.	.	1.61656	4.14892e-05	Up
Os02g0643800	LOC_Os02g42990	Auxin responsive SAUR protein family protein.	OsSAUR11 - Auxin-responsive SAUR gene family member, expressed	.	OsSAUR11, SAUR11	1.61616	8.71737e-22	Up
None	LOC_Os04g59300	none	strictosidine synthase, putative, expressed	.	.	1.61464	6.95324e-06	Up
Os12g0512100	LOC_Os12g32760	Sugar/inositol transporter domain containing protein.	transporter family protein, putative, expressed	.	.	1.61344	1.61118e-15	Up
Os03g0326200	LOC_Os03g20970	Similar to aminophospholipid ATPase.	phospholipid-transporting ATPase 1, putative, expressed	.	.	1.61224	1.34678e-05	Up
Os11g0581700	LOC_Os11g37190	Similar to EPIDERMAL PATTERNING FACTOR-like protein 4.	allergen-related, putative, expressed	.	.	1.61089	0.00146207	Up
Os02g0621800	LOC_Os02g40840	Glucose-methanol-choline (GMC) oxidoreductase family protein, Hybrid breakdown (HB)	alcohol oxidase, putative, expressed	.	hwh1, HWH1	1.61035	4.21199e-14	Up
Os10g0528200	LOC_Os10g38489	Similar to Glutathione S-transferase TSI-1 (EC 2.5.1.18) (Glutathione S- transferase 1).	glutathione S-transferase GSTU6, putative, expressed	.	GST	1.61033	5.21261e-07	Up
Os01g0127600	LOC_Os01g03680	Similar to Bowman-Birk type proteinase inhibitor D-II precursor (IV).	BBTI8 - Bowman-Birk type bran trypsin inhibitor precursor, expressed	.	.	1.60982	5.42165e-05	Up
Os06g0239200	LOC_Os06g13190	Conserved hypothetical protein.	expressed protein	.	.	1.60945	1.2985e-10	Up
Os01g0588900	LOC_Os01g40630	Cytokinin-activating enzyme, Bioactive cytokinin synthesis	uncharacterized protein PA4923, putative, expressed	.	log, Log, LOG, LOG1	1.60936	2.56157e-05	Up
Os05g0366000	LOC_Os05g30300	Beta-glucosidase 21.	Os5bglu21 - beta-glucosidase homologue, similar to G. max isohydroxyurate hydrolase, expressed	.	BGLU21, Os5bglu21, Os5Bglu21	1.60876	6.10213e-09	Up
Os12g0277900	LOC_Os12g17950	Hypothetical conserved gene.	expressed protein	.	.	1.6087	0.00622388	Up
Os07g0281700	LOC_Os07g18120	Similar to Aldehyde oxidase-2.	aldehyde oxidase, putative, expressed	.	AAO, AO, OsAAO, OsAO	1.60792	2.61073e-21	Up
Os10g0109700	LOC_Os10g02080	Similar to POT family protein.	PTR-like peptide transporter, putatuve, expressed	.	PTR	1.60514	0.000201156	Up
Os05g0495250	None	Non-protein coding transcript.	none	.	.	1.60294	8.31335e-07	Up
Os05g0512100	LOC_Os05g43640	Uncharacterised conserved protein UCP031279 domain containing protein.	retrotransposon, putative, centromere-specific, expressed	.	.	1.60259	0.000207611	Up
Os08g0549000	LOC_Os08g43550	R2R3 MYB transcription factor, Homologue of Arabidopsis transcription factor GL1	MYB family transcription factor, putative, expressed	MYB	DLN218, GL1A, OsDLN218, OsGL1A, R2R3-MYB	1.60204	5.84163e-17	Up
Os12g0105850	None	Hypothetical protein.	none	.	.	1.60065	0.00082896	Up
Os08g0490000	LOC_Os08g38210	Helix-loop-helix DNA-binding domain containing protein.	transcription factor BIM2, putative, expressed	bHLH	OsbHLH031	1.60055	1.47642e-18	Up
Os05g0231700	LOC_Os05g14240	Similar to Tonoplast intrinsic protein.	aquaporin protein, putative, expressed	.	OsTIP4 -1, TIP4-1, TIP4 -1	1.60051	0.000259332	Up
Os08g0425500	LOC_Os08g32960	Endonuclease/exonuclease/phosphatase domain containing protein.	endonuclease/exonuclease/phosphatase family domain containing protein, expressed	.	.	1.60038	3.7328e-11	Up
Os06g0699200	LOC_Os06g48570	Metallophosphoesterase domain containing protein.	Ser/Thr protein phosphatase family protein, putative, expressed	.	.	1.59948	1.48019e-26	Up
Os01g0650200	LOC_Os01g46169	Lipase, GDSL domain containing protein.	GDSL-like lipase/acylhydrolase, putative, expressed	.	GELP21, OsGELP21, OsGELP21a, OsGELP21b, OsGELP21c	1.59864	7.90806e-28	Up
Os02g0106100	LOC_Os02g01590	Vacuolar acid invertase, Sugar metabolism, Regulation of grain size	glycosyl hydrolases, putative, expressed	.	INV3, OsINV3, OSINV3, OsVIN2, SGS1, VIN2, VINV	1.5958	5.95394e-06	Up
Os08g0243500	LOC_Os08g14570	Similar to NADPH-cytochrome P450 oxydoreductase isoform 2.	NADPH reductase, putative, expressed	.	OsCPR2	1.5955	1.3407e-10	Up
Os04g0598800	LOC_Os04g51030	Similar to Wall-associated kinase-like protein.	wall-associated kinase 1, putative, expressed	.	.	1.5954	0.000119096	Up
Os01g0185350	None	Non-protein coding transcript.	none	.	.	1.59445	9.05949e-07	Up
Os01g0863300	LOC_Os01g64360	Similar to MCB2 protein.	MYB family transcription factor, putative, expressed	MYB	.	1.59235	3.63815e-11	Up
None	LOC_Os01g66810	none	expressed protein	.	.	1.59011	0.000656348	Up
Os01g0197100	LOC_Os01g10040	Cytochrome P450, Brassinosteroids biosynthesis, Regulation of plant architecture	cytochrome P450, putative, expressed	.	CYP90D2, CYP90D2/D2, d2, D2, D2a, D2/CYP90D2, D2/SMG11, dwf2, OsD2, OsSMG11, SMG11	1.5899	2.31232e-10	Up
Os05g0231600	None	Similar to Aquaglyceroporin (Tonoplast intrinsic protein (Tipa)).	none	.	.	1.58981	0.00424367	Up
Os10g0562900	LOC_Os10g41330	Non-protein coding transcript.	AP2 domain containing protein, expressed	ERF	AP2/EREBP116, AP2/EREBP#116, DERF12, ERF96, OsAP2, OsAP2.1, OsAP2.2, OsDERF12, OsERF096, OsERF#096, OsERF36, OsERF96	1.58952	0.000949197	Up
Os03g0772600	LOC_Os03g56160	Similar to Lectin-like receptor kinase 7 -2.	lectin-like receptor kinase 7, putative, expressed	.	LRk7, LRK7, OsLRk7	1.58948	0.00300793	Up
Os07g0112100	LOC_Os07g02140	Similar to J023132I08, full insert sequence.	flavin-containing monooxygenase family protein, putative, expressed	.	.	1.58932	3.71672e-05	Up
Os10g0462432	LOC_Os10g32500	none	expressed protein	.	.	1.58907	9.73804e-07	Up
Os07g0553800	LOC_Os07g36810	Conserved hypothetical protein.	expressed protein	.	.	1.58883	0.000521403	Up
Os05g0550800	LOC_Os05g47770	Serine/threonine protein kinase domain containing protein.	serine/threonine-protein kinase At1g18390 precursor, putative, expressed	.	.	1.58832	8.93894e-13	Up
Os03g0434400	LOC_Os03g32040	Similar to Phenazine biosynthesis-like protein, expressed.	phenazine biosynthesis protein, putative, expressed	.	.	1.58658	7.17328e-05	Up
Os03g0794500	LOC_Os03g58040	Similar to Glutamate dehydrogenase (EC 1.4.1.3) (GDH).	glutamate dehydrogenase protein, putative, expressed	.	GDH1, OsGDH1	1.58606	2.60534e-31	Up
Os02g0211350	None	Hypothetical gene.	none	.	.	1.58574	2.826e-15	Up
Os01g0571300	LOC_Os01g39020	Similar to Heat shock transcription factor 31 (Fragment).	HSF-type DNA-binding domain containing protein, expressed	HSF	HSF01, HSF1, HSFA6B, HSFA7, HsfA7a, OsEnS-9, OsHsf-01, OsHSF1, OsHsfA7, OsHsfA7a	1.58544	0.00122659	Up
Os05g0316800	LOC_Os05g25260	Similar to Ethylene-responsive transcription factor 9 (Ethylene-responsive element binding factor 9) (EREBP-9) (AtERF9).	AP2 domain containing protein, expressed	ERF	AP2/EREBP164, AP2/EREBP#164, ERF56, OsERF056, OsERF#056, OsERF56	1.5849	2.04926e-24	Up
Os03g0233000	LOC_Os03g13050	Protein of unknown function DUF607 family protein.	E2F-related protein, putative, expressed	.	.	1.58431	3.76438e-06	Up
Os07g0438700	LOC_Os07g25700	Hypothetical conserved gene.	expressed protein	.	.	1.58408	1.30446e-11	Up
Os09g0389201	None	Non-protein coding transcript.	none	.	.	1.58367	1.35373e-07	Up
Os12g0420300	LOC_Os12g23190	Similar to tyrosine specific protein phosphatase family protein.	tyrosine phosphatase family protein, putative, expressed	.	OsPFA-DSP4, OsSTA281	1.58186	0.000998135	Up
Os12g0605850	None	Hypothetical protein.	none	.	.	1.58124	0.00609364	Up
Os03g0285800	LOC_Os03g17700	MAP Kinase.	CGMC_MAPKCGMC_2_ERK.2 - CGMC includes CDA, MAPK, GSK3, and CLKC kinases, expressed	.	BIMK1, MAPK2, MAPK3, MAPK5, MPK3, MPK5, MSRMK2, OsBIMK1, OsMAP1, OsMAPK2, OsMAPK3, OsMAPK5, OsMAPK5b, OsMPK3, OsMPK5, OsMSRMK2	1.58122	4.03251e-11	Up
Os08g0373000	LOC_Os08g28570	Hypothetical conserved gene.	resistance protein, putative, expressed	.	.	1.58079	2.04533e-05	Up
Os07g0432201	LOC_Os07g25050	Similar to Thionin-like peptide.	thionin-like peptide, putative, expressed	.	.	1.57971	1.00497e-07	Up
Os10g0370800	LOC_Os10g22570	Similar to Exo-1, 3-beta-glucanase precursor (EC 3.2.1.58) (Fragment).	cellulase, putative, expressed	.	.	1.57712	2.17371e-11	Up
Os05g0163700	LOC_Os05g07090	Similar to Acyl-coenzyme A oxidase 4, peroxisomal (EC 1.3.3.6) (AOX 4) (Short- chain acyl-CoA oxidase) (SAOX) (AtCX4) (G6p) (AtG6).	acyl-coenzyme A dehydrogenase, mitochondrial precursor, putative, expressed	.	ACX4, OsACX4	1.57667	1.00024e-24	Up
Os06g0717700	None	Conserved hypothetical protein.	none	.	.	1.57557	2.02612e-05	Up
Os07g0693800	LOC_Os07g49310	Omega-3 fatty acid desaturase, Acclimation to low-temperature stress, Defense response	omega-3 fatty acid desaturase, chloroplast precursor, putative, expressed	.	FAD8, Osfad8, OsFAD8	1.57547	1.49085e-05	Up
Os12g0149900	LOC_Os12g05420	IQ calmodulin-binding region domain containing protein.	calmodulin-binding protein, putative, expressed	.	.	1.57526	1.42209e-08	Up
Os07g0646800	LOC_Os07g45260	Similar to Avr9/Cf-9 rapidly elicited protein 231.	glycosyl transferase 8 domain containing protein, putative, expressed	.	GATL4, OsGATL4, OsSTA200	1.57517	1.94494e-05	Up
Os01g0717000	LOC_Os01g51920	Similar to GmCK1p (EC 2.7.1.32).	phosphotransferase, putative, expressed	.	.	1.57219	2.26372e-21	Up
Os04g0321700	LOC_Os04g25560	Similar to Serine carboxypeptidase I precursor (EC 3.4.16.5) (Carboxypeptidase C).	OsSCP23 - Putative Serine Carboxypeptidase homologue, expressed	.	OsSCP23, SCP23	1.5713	1.03304e-14	Up
Os01g0192600	LOC_Os01g09670	Ndr family protein.	pollen-specific protein SF21, putative, expressed	.	SF21	1.56863	3.48324e-29	Up
Os02g0200300	LOC_Os02g10660	Similar to Beta-1, 3-glucanase-like protein.	glycosyl hydrolases family 17, putative, expressed	.	.	1.56858	3.05931e-15	Up
Os02g0705400	LOC_Os02g47650	Similar to Pathogen induced protein 2-4.	universal stress protein domain containing protein, putative, expressed	.	.	1.5682	2.08993e-05	Up
Os01g0847700	LOC_Os01g62870	Aldo-keto reductase, Detoxification of reactive aldehydes, Abiotic stress tolerance	oxidoreductase, aldo/keto reductase family protein, putative, expressed	.	AKR2, AKR4C14, OsAKR2	1.56687	2.60504e-27	Up
Os04g0330200	LOC_Os04g26320	Mannose-binding lectin domain containing protein.	mannose-binding lectin, putative, expressed	.	.	1.56658	4.65969e-07	Up
Os02g0621850	None	Hypothetical gene.	none	.	.	1.5665	4.66426e-07	Up
Os01g0567400	LOC_Os01g38660	Protein of unknown function DUF3511 domain containing protein.	expressed protein	.	.	1.56484	7.73365e-08	Up
Os08g0469700	LOC_Os08g36590	MORN motif repeat containing protein.	antifreeze glycoprotein, putative, expressed	.	.	1.56388	7.23276e-14	Up
Os03g0154100	LOC_Os03g05920	Aromatic-ring hydroxylase family protein.	expressed protein	.	.	1.56372	3.48766e-09	Up
Os03g0252100	LOC_Os03g14730	Alpha/beta hydrolase fold-3 domain containing protein.	gibberellin receptor GID1L2, putative, expressed	.	.	1.56309	1.28591e-12	Up
Os03g0586500	LOC_Os03g38950	Similar to chloroplast post-illumination chlorophyll fluorescence increase protein.	chloroplast post-illumination chlorophyll fluorescence increase protein, putative, expressed	.	.	1.56283	9.47708e-06	Up
Os04g0556400	LOC_Os04g46970	Similar to UDP-glycosyltransferase UGT93B9.	glucosyltransferase, putative, expressed	.	OsUGT93B, UGT93B	1.56265	0.000434014	Up
Os06g0705600	LOC_Os06g49210	Oligopeptide transporter domain containing protein.	retrotransposon protein, putative, unclassified, expressed	.	PTR	1.56204	0.00486653	Up
Os12g0583700	LOC_Os12g39400	Zinc finger, C2H2-type domain containing protein.	ZOS12-09 - C2H2 zinc finger protein, expressed	C2H2	DLN263, OsDLN263, RZF71, ZFP252	1.56134	2.87735e-11	Up
Os10g0560700	LOC_Os10g41130	Conserved hypothetical protein.	AP2 domain containing protein, expressed	ERF	AP2/EREBP#007, AP2/EREBP7, ERF36, OsERF036, OsERF#036, OsERF36	1.56115	2.62683e-05	Up
Os03g0254800	LOC_Os03g14990	Similar to Chorismate synthase 1, chloroplast precursor (EC 4.2.3.5) (5- enolpyruvylshikimate-3-phosphate phospholyase 1).	chorismate synthase 2, chloroplast precursor, putative, expressed	.	CS, OsCS	1.56104	3.60532e-21	Up
Os02g0716600	None	Non-protein coding transcript.	none	.	.	1.55987	0.000423689	Up
Os01g0377000	LOC_Os01g27890	Cytochrome P450 family protein.	cytochrome P450, putative, expressed	.	.	1.55984	0.000842736	Up
Os10g0528651	None	Conserved hypothetical protein.	none	.	.	1.55876	2.74248e-06	Up
Os01g0208700	LOC_Os01g11054	Phosphoenolpyruvate carboxylase, Ammonium assimilation	phosphoenolpyruvate carboxylase, putative, expressed	.	Osppc4, PEPC-2, ppc4	1.5576	1.00612e-11	Up
Os12g0290150	LOC_Os12g19304	Similar to QS (QUINOLINATE SYNTHASE) - 4 iron, 4 sulfur cluster binding / enzyme activator/ protein homodimerization/ quinolinate synthetase A.	Fe-S metabolism associated domain containing protein, expressed	.	.	1.55538	1.60218e-09	Up
Os03g0198600	LOC_Os03g10210	Homeodomain-leucine zipper transcription factor, Regulation of panicle exsertion	homeobox domain containing protein, expressed	HD-ZIP	HOX12, Oshox12, OsHox12	1.55469	1.60069e-12	Up
Os05g0430900	LOC_Os05g35594	TGF-beta receptor, type I/II extracellular region family protein.	peptide transporter, putative, expressed	.	PTR	1.5535	1.18068e-07	Up
Os01g0955700	LOC_Os01g72570	CRT-like transporter, Glutathione homeostasis, Arsenic tolerance	expressed protein	.	CLT1, OsCLT1	1.5535	3.16649e-21	Up
Os05g0382500	LOC_Os05g31740	Similar to Cytochrome P450 CYP94E4.	cytochrome P450 86A2, putative, expressed	.	CYP94E3, OsCYP94E3	1.55306	0.00263436	Up
Os09g0328800	LOC_Os09g15980	Hypothetical conserved gene.	expressed protein	.	.	1.55217	2.38697e-05	Up
Os08g0453700	LOC_Os08g35210	Similar to ATRBOH F (ARABIDOPSIS THALIANA RESPIRATORY BURST OXIDASE PROTEIN F) - NAD(P)H oxidase.	ferric reductase, putative, expressed	.	Nox6, Os rbohF, OsNox6, OsrbohE, OsrbohF, rbohE, rbohF, RbohF, RBOHF	1.55197	1.83307e-19	Up
Os03g0845000	LOC_Os03g62790	Similar to Pirin-like protein.	pirin, putative, expressed	.	OsPRN, PRN	1.55146	1.5135e-19	Up
Os02g0530300	LOC_Os02g32840	Zinc finger, AN1-type domain containing protein.	zinc finger A20 and AN1 domain-containing stress-associated protein, putative, expressed	.	OsSAP5, SAP5	1.55	1.68276e-09	Up
Os07g0637700	LOC_Os07g44370	Similar to Disease resistance-responsive family protein.	dirigent, putative, expressed	.	.	1.54937	2.58061e-06	Up
Os01g0243800	None	Hypothetical conserved gene.	none	.	.	1.54912	8.86757e-14	Up
Os11g0148101	None	Hypothetical conserved gene.	none	.	.	1.5483	4.12634e-06	Up
Os02g0657550	None	Conserved hypothetical protein.	none	.	.	1.54814	6.39138e-12	Up
Os11g0488900	LOC_Os11g29710	Similar to MYND finger family protein, expressed.	OsFBO4 - F-box and other domain containing protein, expressed	.	Os_F0472, OsFbox600	1.54808	5.07847e-08	Up
Os04g0540900	LOC_Os04g45730	Receptor-like cytoplasmic kinase, Salt tolerance, Oxidative stress tolerance	protein kinase domain containing protein, expressed	.	OsRLCK154, OsSTRK1, RLCK154, STRK1	1.54693	9.40897e-11	Up
Os01g0274800	LOC_Os01g16810	R2R3-type MYB transcription factor, Sugar partitioning into anther	MYB family transcription factor, putative, expressed	MYB	csa, CSA, OsCSA	1.54398	5.03573e-17	Up
Os10g0535900	LOC_Os10g39110	Similar to ATEXPA7 (ARABIDOPSIS THALIANA EXPANSIN A7).	expansin precursor, putative, expressed	.	.	1.54376	0.00731751	Up
Os06g0558300	LOC_Os06g36330	Similar to MATE efflux protein-related.	MATE domain containing protein, expressed	.	.	1.54071	0.00793748	Up
Os01g0708500	LOC_Os01g51210	Similar to lysine decarboxylase-like protein.	uncharacterized protein PA4923, putative, expressed	.	LOGL1	1.53973	1.25534e-09	Up
Os01g0268100	LOC_Os01g16260	Similar to Major facilitator superfamily antiporter.	major facilitator superfamily antiporter, putative, expressed	.	OsZIFL1, ZIFL1	1.53915	3.48863e-13	Up
Os02g0214500	LOC_Os02g12310	No apical meristem (NAM) protein domain containing protein.	no apical meristem protein, putative, expressed	NAC	NAC18, NAC23, ONAC023, ONAC23, OsEnS-30, tms5, TMS5, TMS5/ONAC023	1.53883	0.00765628	Up
Os08g0339200	LOC_Os08g25140	Uncharacterized conserved protein UCP016210 domain containing protein.	ethanol tolerance protein GEKO1, putative, expressed	.	.	1.53826	6.57252e-23	Up
Os05g0512050	None	Conserved hypothetical protein.	none	.	.	1.53802	0.00225016	Up
Os05g0380200	None	Conserved hypothetical protein.	none	.	.	1.53705	0.000254039	Up
Os05g0171900	LOC_Os05g07940	Glyoxalase/bleomycin resistance protein/dioxygenase domain containing protein.	glyoxalase family protein, putative, expressed	.	GLYI6, OsGLYI6, OsGLYI6.1, OsGLYI6.2, OsGLYI6.3, OsGLYI6.4, OsGLYI6.5	1.53675	1.42656e-21	Up
Os05g0401500	LOC_Os05g33310	Similar to oxidoreductase, 2OG-Fe oxygenase family protein.	oxidoreductase, 2OG-Fe oxygenase family protein, putative, expressed	.	.	1.53486	5.29199e-22	Up
Os10g0579600	LOC_Os10g42870	Nitrate and peptide transporters family (NPF) member, Regulation of shoot branching and nitrogen utilization efficiency	peptide transporter PTR2, putative, expressed	.	NPF7.7, OsNPF7.7, OsNPF7.7-1, OsNPF7.7-2, OsPTR10, PTR10	1.53457	5.68399e-23	Up
Os06g0129400	LOC_Os06g03860	Splicing variant of SPX-MFS protein 3	uncharacterized membrane protein, putative, expressed	.	OsSPX-MFS3	1.53424	7.16609e-28	Up
Os11g0210300	LOC_Os11g10480	Alcohol dehydrogenase 1.	dehydrogenase, putative, expressed	.	Adh1, ADH1, Adh1/2, adh1/adh2, OsADH1	1.53278	5.82492e-18	Up
Os01g0888850	LOC_Os01g66544	none	expressed protein	.	.	1.53214	6.09393e-07	Up
Os01g0916100	LOC_Os01g68740	Similar to loricrin.	keratin, type I cytoskeletal 9, putative, expressed	.	.	1.52932	0.00104735	Up
Os03g0161500	LOC_Os03g06580	EGF domain containing protein.	MTN26L2 - MtN26 family protein precursor, expressed	.	.	1.52932	8.51024e-08	Up
Os01g0138400	LOC_Os01g04580	Serine/threonine protein kinase domain containing protein.	Ser/Thr protein kinase, putative, expressed	.	.	1.52913	2.54227e-06	Up
Os01g0832600	LOC_Os01g61610	Similar to Leucoanthocyanidin dioxygenase-like protein.	flavonol synthase/flavanone 3-hydroxylase, putative, expressed	.	2ODD5, 2-ODD5, Os2ODD5, Os2-ODD5	1.52591	0.00137322	Up
Os11g0441500	LOC_Os11g25454	UDP-glucuronosyl/UDP-glucosyltransferase family protein.	cytokinin-N-glucosyltransferase 1, putative, expressed	.	.	1.52559	3.72703e-22	Up
Os12g0580700	LOC_Os12g39110	Similar to RING-H2 finger protein ATL2N.	zinc finger, C3HC4 type domain containing protein, expressed	.	OsRFPH2-18	1.52529	1.92206e-12	Up
Os01g0623500	LOC_Os01g43480	ATPase, AAA-type, core domain containing protein.	AAA-type ATPase family protein, putative, expressed	.	.	1.52498	1.03025e-06	Up
Os12g0283900	LOC_Os12g18640	Heat shock protein DnaJ, conserved site domain containing protein.	pentatricopeptide, putative, expressed	.	.	1.52416	1.58311e-08	Up
Os11g0148000	LOC_Os11g05070	Sodium/calcium exchanger membrane region domain containing protein.	sodium/calcium exchanger protein, putative, expressed	.	CAX8, CCX5, NCX13, OsCAX8, OsCCX5, OsNaCa11exB, OsNCX13	1.52263	2.88253e-07	Up
Os02g0134200	LOC_Os02g04130	DUF1645 family protein, Regulation of stress-tolerance and grain length	DUF1645 domain containing protein, putative, expressed	.	OsSGL, SGL	1.52233	0.00205025	Up
Os11g0691400	LOC_Os11g46900	Similar to Protein kinase domain containing protein.	wall-associated receptor kinase 3 precursor, putative, expressed	.	.	1.52071	1.10935e-08	Up
Os07g0187400	LOC_Os07g08970	ATPase, AAA-type, core domain containing protein.	uncharacterized protein ycf45, putative, expressed	.	.	1.52027	3.42847e-06	Up
Os07g0585900	LOC_Os07g39720	Hypothetical conserved gene.	expressed protein	.	.	1.51983	0.00773159	Up
Os10g0558700	LOC_Os10g40934	Similar to Oxidoreductase, 2OG-Fe oxygenase family protein, expressed.	flavonol synthase/flavanone 3-hydroxylase, putative, expressed	.	2ODD11, 2-ODD11, M3H, ODD11, Os2ODD11, Os2-ODD11, OsM3H, OsODD11	1.51858	0.000318297	Up
Os01g0185300	LOC_Os01g09010	Transferase family protein.	transferase family protein, putative, expressed	.	AT9, OsAt9, OsAT9	1.51766	2.44985e-22	Up
Os03g0326000	LOC_Os03g20949	Phospholipid-transporting ATPase 1 (EC 3.6.3.1) (Aminophospholipid flippase 1).	phospholipid-transporting ATPase, putative, expressed	.	.	1.51765	4.40242e-18	Up
Os01g0267800	LOC_Os01g16230	Serine/threonine protein kinase domain containing protein.	TKL_IRAK_CR4L.2 - The CR4L subfamily has homology with Crinkly4, expressed	.	OsRLCK29, RLCK29	1.51656	8.75143e-09	Up
Os12g0639200	LOC_Os12g44190	Similar to ATPase 3.	ATPase 3, putative, expressed	.	.	1.51552	3.21765e-07	Up
Os02g0548700	LOC_Os02g34410	Similar to ubiquitin-protein ligase.	U-box domain-containing protein, putative, expressed	.	OsPUB43	1.51512	6.47554e-06	Up
Os03g0158600	LOC_Os03g06250	Hypothetical conserved gene.	retrotransposon protein, putative, unclassified, expressed	.	.	1.51329	0.000101221	Up
Os03g0116300	LOC_Os03g02514	Similar to catalytic/ hydrolase.	hydrolase, alpha/beta fold family protein, putative, expressed	.	.	1.5127	2.74216e-21	Up
Os01g0931600	LOC_Os01g70590	Tubby, C-terminal domain containing protein.	DUF567 domain containing protein, putative, expressed	.	.	1.51094	7.86096e-14	Up
Os07g0147900	LOC_Os07g05400	Similar to Ferredoxin-NADP reductase precursor (Fragment).	ferredoxin--NADP reductase, chloroplast precursor, putative, expressed	.	.	1.51054	1.73154e-15	Up
None	LOC_Os03g40130	none	universal stress protein domain containing protein, putative, expressed	.	.	1.50936	2.60222e-05	Up
Os02g0168100	LOC_Os02g07160	Similar to 4-hydroxyphenylpyruvate dioxygenase.	glyoxalase family protein, putative, expressed	.	HPPD, l30, OsHPPD, Osl30	1.5093	5.87682e-31	Up
Os03g0140200	LOC_Os03g04660	Similar to Cytochrome P450 86A1 (EC 1.14.-.-) (CYPLXXXVI) (P450-dependent fatty acid omega-hydroxylase).	cytochrome P450 86A1, putative, expressed	.	CYP96B5, OsCYP96B5, WSL5	1.50807	1.40591e-10	Up
Os12g0171900	None	Hypothetical gene.	none	.	.	1.50797	6.8257e-05	Up
Os12g0127200	LOC_Os12g03370	Harpin-induced 1 domain containing protein.	harpin-induced protein 1 domain containing protein, expressed	.	.	1.5077	0.000325845	Up
Os01g0128200	LOC_Os01g03730	Similar to Nuclease I.	nuclease PA3, putative, expressed	.	.	1.50637	3.91595e-10	Up
Os12g0570400	LOC_Os12g38250	Conserved hypothetical protein.	expressed protein	.	.	1.50611	1.0517e-08	Up
Os12g0635700	LOC_Os12g43890	Similar to GNS1/SUR4 membrane protein.	GNS1/SUR4 membrane family protein, putative, expressed	.	.	1.5054	2.86488e-05	Up
Os02g0644000	LOC_Os02g43010	Similar to C13 endopeptidase NP1 (Fragment).	vacuolar-processing enzyme precursor, putative, expressed	.	OsVPE3, REP-2	1.50532	8.14426e-14	Up
Os03g0678800	LOC_Os03g47530	Galacturonosyltransferase-like protein, Glycosyltransferase family 8 (GT8) protein, Salt and cold stress response	glycosyl transferase 8 domain containing protein, putative, expressed	.	GATL2, OsGATL2	1.50518	0.00720947	Up
Os04g0258900	LOC_Os04g18790	Cyclin-like F-box domain containing protein.	OsFBX126 - F-box domain containing protein, expressed	.	Os_F0688, OsFbox192	1.50481	0.00101612	Up
Os02g0313700	LOC_Os02g20970	Similar to NTMC2T6.1/NTMC2TYPE6.1.	C2 domain containing protein, putative, expressed	.	NTMC2T6.2, OsNTMC2T6.2	1.50458	1.62765e-08	Up
Os06g0698802	LOC_Os06g48520	Hypothetical conserved gene.	disease resistance protein RPM1, putative, expressed	.	.	1.50309	0.00197645	Up
Os09g0513100	LOC_Os09g33820	Similar to Phospholipase A1.	lecithine cholesterol acyltransferase, putative, expressed	.	.	1.50163	5.3855e-17	Up
Os04g0111200	LOC_Os04g02050	Similar to ATP sulfurylase (Fragment).	bifunctional 3-phosphoadenosine 5-phosphosulfate synthetase, putative, expressed	.	.	1.50092	8.24243e-15	Up
Os04g0660100	LOC_Os04g56500	Helix-loop-helix DNA-binding domain containing protein.	expressed protein	.	bHLH175, IBH1, Os IBH1, OsbHLH175, OsIBH1	1.49914	2.20117e-05	Up
Os06g0725000	LOC_Os06g50930	Similar to Senescence-associated protein DIN1.	rhodanese-like domain containing protein, putative, expressed	.	OsStr9, STR9	1.49909	1.24005e-10	Up
Os03g0156700	LOC_Os03g06090	Zebra-necrosis like protein, Nickel/cobalt transporter, high-affinity domain containing protein	high-affinity nickel-transport family protein, putative, expressed	.	OsZNL	1.49876	2.88304e-23	Up
Os03g0119300	LOC_Os03g02750	Peptidase S8, subtilisin-related domain containing protein.	OsSub25 - Putative Subtilisin homologue, expressed	.	OsSub25, SUB25	1.49854	2.42645e-22	Up
Os09g0475400	LOC_Os09g29930	Helix-loop-helix DNA-binding domain containing protein.	transcription factor BIM2, putative, expressed	bHLH	OsbHLH032	1.49815	2.92341e-25	Up
Os06g0111500	LOC_Os06g02144	Cytosolic 6-phosphogluconate dehydrogenase.	6-phosphogluconate dehydrogenase, decarboxylating, putative, expressed	.	6PGDH, 6PGDH1, Os6PGDH, Os6PGDH1	1.4981	1.87455e-23	Up
Os01g0880200	LOC_Os01g65780	Xylan glucuronosyltransferase, Accumulation of cellulose and hemicellulose in the cell wall deposition	glycosyl transferase, putative, expressed	.	GUX1, OsGUX1, OsPGSIP-A1, PGSIP-A1	1.49793	3.4474e-22	Up
Os01g0936600	None	Hypothetical protein.	none	.	.	1.4974	8.11013e-29	Up
Os05g0542200	LOC_Os05g46460	Alpha/beta hydrolase fold-1 domain containing protein.	hydrolase, alpha/beta fold family domain containing protein, expressed	.	.	1.49653	2.32464e-17	Up
Os04g0597800	LOC_Os04g50950	TGF-beta receptor, type I/II extracellular region family protein.	peptide transporter PTR2, putative, expressed	.	NPF7.3, NRT1 -2, OsNPF7.3, OsNRT1 -2, OsPTR6, PTR6	1.49576	1.59582e-15	Up
Os08g0124100	LOC_Os08g03002	Concanavalin A-like lectin/glucanase, subgroup domain containing protein.	lectin-like receptor kinase 1, putative, expressed	.	.	1.49522	0.000151696	Up
Os02g0702400	LOC_Os02g47400	Pectinacetylesterase family protein.	pectinacetylesterase domain containing protein, expressed	.	.	1.49356	2.84055e-08	Up
Os02g0712600	LOC_Os02g48200	Concanavalin A-like lectin/glucanase domain containing protein.	lectin-like protein kinase, putative, expressed	.	.	1.49222	2.93677e-09	Up
Os03g0860600	LOC_Os03g64280	Similar to 2-oxoglutarate-dependent oxygenase.	1-aminocyclopropane-1-carboxylate oxidase homolog 1, putative, expressed	.	2ODD20, 2-ODD20, Os2ODD20, Os2-ODD20	1.49186	5.97932e-07	Up
Os07g0123100	LOC_Os07g03120	Conserved hypothetical protein.	expressed protein	.	.	1.48944	1.98133e-06	Up
Os08g0469750	None	Hypothetical protein.	none	.	.	1.48873	0.000481739	Up
Os10g0510500	LOC_Os10g36703	Auxin responsive SAUR protein family protein.	CPuORF40 - conserved peptide uORF-containing transcript, expressed	.	OsSAUR56, SAUR56	1.48856	8.22913e-16	Up
Os01g0874300	LOC_Os01g65370	Similar to MybHv5 (Fragment).	MYB family transcription factor, putative, expressed	MYB	DLN31, OsDLN31, R2R3-MYB	1.4875	4.82731e-12	Up
Os09g0128400	LOC_Os09g04160	Conserved hypothetical protein.	expressed protein	.	.	1.48582	1.6969e-14	Up
Os03g0309000	LOC_Os03g19580	Virulence factor, pectin lyase fold family protein.	expressed protein	.	.	1.48188	2.03308e-26	Up
Os05g0324400	None	Hypothetical protein.	none	.	.	1.48126	4.36774e-09	Up
Os03g0270800	LOC_Os03g16410	Conserved hypothetical protein.	expressed protein	.	.	1.48101	0.000314364	Up
Os01g0949700	LOC_Os01g72120	Glutathione S-transferase, C-terminal domain containing protein.	glutathione S-transferase, putative, expressed	.	GSTU7, OsGSTU7	1.48039	3.59516e-08	Up
Os01g0935200	LOC_Os01g70890	Histone-fold domain containing protein.	histone-like transcription factor and archaeal histone, putative, expressed	NF-YB	CBF-A, HAP3G, NF-YB, NFYB6, NF-YB6, OsHAP3G, OsNF-YB6	1.48014	0.000790757	Up
Os07g0432333	LOC_Os07g25060	Similar to Thionin-like peptide.	thionin-like peptide, putative, expressed	.	.	1.47956	1.02982e-14	Up
Os05g0130200	LOC_Os05g03934	Conserved hypothetical protein.	expressed protein	.	.	1.47939	6.50165e-09	Up
Os01g0739300	None	Hypothetical gene.	none	.	.	1.47889	5.32495e-18	Up
Os02g0592400	LOC_Os02g37930	Hypoxia induced protein conserved region family protein.	hypoxia-responsive family protein, putative, expressed	.	HIGD4, OsHIGD4	1.47855	4.81135e-12	Up
Os02g0536500	LOC_Os02g33330	Similar to H0622F05.5 protein.	expressed protein	.	ACL2, OsACL2	1.47811	0.00700529	Up
Os02g0810400	LOC_Os02g56560	Similar to Dual specificity kinase 1.	CK1_CaseinKinase_1.6 - CK1 includes the casein kinase 1 kinases, expressed	.	.	1.47757	2.57583e-26	Up
Os06g0506600	LOC_Os06g30970	Similar to Ubiquitin carrier protein.	ubiquitin-conjugating enzyme, putative, expressed	.	OsUBC17, UBC17	1.47695	7.83258e-05	Up
Os01g0956075	LOC_Os01g72600	Armadillo-like helical domain containing protein.	spotted leaf 11, putative, expressed	.	.	1.47673	3.33905e-05	Up
Os08g0425600	None	Hypothetical protein.	none	.	.	1.47673	0.0060484	Up
Os08g0428100	LOC_Os08g33140	Hypothetical conserved gene.	F-box domain containing protein, expressed	.	Os_F0550, OsFbox445	1.47635	1.45081e-10	Up
Os05g0269500	LOC_Os05g18730	HAP2-GCS1 domain containing protein	generative cell specific-1, putative, expressed	.	HAP2, OsGCS1	1.47564	8.86327e-06	Up
Os06g0561000	LOC_Os06g36560	Myo-inositol oxygenase, Drought stress tolerance	inositol oxygenase, putative, expressed	.	MIOX, OsMIOX	1.4754	7.16064e-15	Up
Os04g0103700	LOC_Os04g01320	Serine/threonine protein kinase-related domain containing protein.	serine/threonine-protein kinase receptor precursor, putative, expressed	.	.	1.4735	3.03653e-19	Up
Os08g0344600	LOC_Os08g25624	Similar to Triose phosphate/phosphate translocator, non-green plastid, chloroplast precursor (CTPT).	phosphate/phosphate translocator, putative, expressed	.	.	1.47319	1.95988e-27	Up
Os01g0228500	LOC_Os01g12820	Harpin-induced 1 domain containing protein.	harpin-induced protein, putative, expressed	.	.	1.47309	0.00170192	Up
Os01g0168100	LOC_Os01g07370	KIP1-like domain containing protein.	KIP1, putative, expressed	.	.	1.47205	6.09484e-27	Up
Os08g0454600	LOC_Os08g35319	Hypothetical protein.	expressed protein	.	.	1.47089	6.88276e-06	Up
Os04g0479800	LOC_Os04g40370	Cyclin-like F-box domain containing protein.	OsFBX142 - F-box domain containing protein, expressed	.	Os_F0518, OsFbox220	1.46935	1.13599e-13	Up
Os08g0224800	LOC_Os08g12830	Hypothetical conserved gene.	cytidylyltransferase domain containing protein, expressed	.	.	1.46921	1.7201e-15	Up
Os06g0667100	LOC_Os06g45640	Similar to Nuclear Y/CCAAT-box binding factor C subunit NF-YC.	core histone H2A/H2B/H3/H4, putative, expressed	NF-YC	CBF-C, HAP5B, NF-YC, NFYC4, NF-YC4, NF-YC4-3, OsHAP5B, Os-NF-YC4, OsNF-YC4, OsNF-YC4-3	1.46917	5.77111e-17	Up
Os11g0133800	LOC_Os11g03910	Similar to zinc finger (DHHC type) family protein.	zinc finger DHHC domain-containing protein, putative, expressed	.	.	1.46871	2.69628e-12	Up
None	LOC_Os02g12000	none	expressed protein	.	.	1.46468	0.00272526	Up
Os08g0174500	LOC_Os08g07740	Putative HAP3 subunit of the CCAAT box-binding transcription factor, Flowering time, Short-day promotion, Long-day repression	histone-like transcription factor and archaeal histone, putative, expressed	NF-YB	CAR8, CBF-A, DTH8, DTH8/Ghd8, DTH8/Ghd8/ OsHAP3H, DTH8/Ghd8/LHD1, EF8, Ghd8, Ghd8/DTH8, HAP3H, Hd5, HD5, Hd5(t)*, LH8, Lhd1, NF-YB, NFYB11, NF-YB11, OsEF8, OsHAP3H, OsNF-YB11, qHD5, qHD5(t)*, RH8	1.46179	0.00104455	Up
Os01g0348000	LOC_Os01g24600	Similar to Papain-like cysteine proteinase (Fragment).	fruit bromelain precursor, putative, expressed	.	.	1.46172	2.29721e-05	Up
Os03g0720300	LOC_Os03g51080	Similar to Glutamate decarboxylase isozyme 1 (EC 4.1.1.15).	glutamate decarboxylase, putative, expressed	.	GDCi, OsGDCi	1.4611	9.48422e-14	Up
Os06g0706100	LOC_Os06g49230	Similar to Peptide transporter PTR2.	peptide transporter, putative, expressed	.	PTR	1.46019	0.000521219	Up
Os02g0769100	LOC_Os02g52990	Auxin responsive SAUR protein family protein.	OsSAUR12 - Auxin-responsive SAUR gene family member, expressed	.	OsSAUR12, SAUR12	1.46017	4.98589e-08	Up
Os01g0257100	LOC_Os01g15320	Rapid ALkalinization Factor family protein.	RALFL9 - Rapid ALkalinization Factor RALF family protein precursor, expressed	.	OsRALF5, OsRALF-5, RALF5, RALF-5	1.45977	3.35524e-11	Up
Os03g0852800	LOC_Os03g63580	Similar to NPC4 (NONSPECIFIC PHOSPHOLIPASE C4) - hydrolase, acting on ester bonds / phospholipase C.	phosphoesterase family protein, putative, expressed	.	NPC3, NPC4, OsNPC3, OsNPC4	1.45701	7.51874e-05	Up
Os04g0529400	LOC_Os04g44700	Similar to OO_Ba0013J05-OO_Ba0033A15.30 protein.	WD-40 repeat family protein, putative, expressed	.	OsWD40-104	1.45641	2.85883e-18	Up
Os10g0468500	LOC_Os10g33040	Serine/threonine protein kinase-related domain containing protein.	receptor-like protein kinase precursor, putative, expressed	.	.	1.45634	7.80699e-17	Up
None	LOC_Os04g25454	none	transposon protein, putative, CACTA, En/Spm sub-class, expressed	.	.	1.45627	0.000781217	Up
Os10g0536000	LOC_Os10g39120	SUMO conjugating enzyme, Carbohydrate metabolism, Response to drought stress	ubiquitin-conjugating enzyme, putative, expressed	.	OsSce1, OsSCE1, OsSCE1b, OsSCE1b.1, OsSCE1b.2, OsUBC1, SCE1b, UBC1	1.45558	4.82426e-08	Up
Os09g0507400	LOC_Os09g32960	Conserved hypothetical protein.	expressed protein	.	.	1.4537	1.02874e-27	Up
Os11g0207400	LOC_Os11g10120	NB-ARC domain containing protein.	expressed protein	.	.	1.4536	0.00322779	Up
Os02g0656200	LOC_Os02g43906	Similar to Ceramide kinase.	ceramide kinase-related, putative, expressed	.	OsCERK	1.45351	1.61763e-11	Up
Os04g0564500	LOC_Os04g47680	Protein of unknown function DUF833 family protein.	Ser/Thr-rich protein T10 in DGCR region, putative, expressed	.	.	1.45325	0.000171821	Up
Os07g0242400	LOC_Os07g13870	F-box domain, cyclin-like domain containing protein.	OsFBX229 - F-box domain containing protein, expressed	.	Os_F0118, OsFbox356	1.45279	0.0040228	Up
Os01g0727500	LOC_Os01g52730	A member of S40 gene family, Leaf senescence	DUF584 domain containing protein, putative, expressed	.	OsS40-7, S40-7	1.45183	4.68227e-08	Up
Os05g0143700	None	Hypothetical conserved gene.	none	.	.	1.45111	4.80588e-19	Up
Os06g0617800	LOC_Os06g41360	Ribose-phosphate pyrophosphokinase 2 (EC 2.7.6.1) (Phosphoribosyl pyrophosphate synthetase 2). Splice isoform 1.	phosphoribosyl transferase, putative, expressed	.	.	1.45089	8.24695e-13	Up
Os03g0759000	LOC_Os03g55180	Similar to F16A14.19.	DUF1336 domain containing protein, expressed	.	.	1.4506	1.01775e-26	Up
Os06g0133900	LOC_Os06g04280	5-enolpyruvylshikimate-3-phosphate synthase	3-phosphoshikimate 1-carboxyvinyltransferase, chloroplast precursor, putative, expressed	.	EPSPs, EPSPS, OsEPSPS	1.45056	1.18465e-24	Up
Os11g0642800	LOC_Os11g42350	Glutathione synthetase	glutathione synthetase, chloroplast precursor, putative, expressed	.	GS1, OsGS1	1.45026	1.05792e-15	Up
Os10g0463800	LOC_Os10g32680	Domain of unknown function, DUF1338, containing green-plant-unique protein, Regulation of starch synthesis and amyloplast development, Peripheral endosperm development	expressed protein	.	flo-7, Flo7, FLO7, flo7(t)	1.4479	9.45542e-15	Up
Os09g0440850	LOC_Os09g26910	none	expressed protein	.	.	1.44752	0.00346406	Up
Os11g0649500	LOC_Os11g42950	Uncharacterised protein family UPF0497, trans-membrane plant domain containing protein.	expressed protein	.	.	1.44664	5.07771e-08	Up
Os04g0543900	LOC_Os04g45970	Similar to glutamic dehydrogenase1.	glutamate dehydrogenase protein, putative, expressed	.	GDH2, OsGDH2	1.44599	2.41276e-09	Up
Os07g0651800	LOC_Os07g45780	Armadillo domain containing protein.	expressed protein	.	.	1.44555	0.00228856	Up
Os05g0182201	LOC_Os05g08950	Similar to bifunctional protein tilS/hprT.	phosphoribosyl transferase, putative, expressed	.	.	1.44523	3.24656e-11	Up
Os01g0926800	LOC_Os01g70210	Cellular retinaldehyde-binding/triple function, N-terminal domain containing protein.	CRAL/TRIO domain containing protein, expressed	.	.	1.4431	9.72901e-07	Up
Os11g0107000	LOC_Os11g01570	Xylan acetyltransferase, Resistance to bacterial leaf blight disease	PMR5, putative, expressed	.	OsTBL2, TBL2, XOAT12	1.44287	6.03894e-21	Up
Os05g0324300	LOC_Os05g25890	Protein of unknown function DUF594 domain containing protein.	expressed protein	.	.	1.44256	2.49499e-11	Up
Os12g0569300	LOC_Os12g38150	Thaumatin, pathogenesis-related family protein.	osmotin, putative, expressed	.	.	1.44204	1.1912e-07	Up
Os08g0364900	LOC_Os08g27720	Similar to Pirin-like protein.	pirin, putative, expressed	.	.	1.44186	3.23812e-06	Up
Os12g0433066	None	Hypothetical gene.	none	.	.	1.44101	1.90159e-09	Up
Os11g0130400	LOC_Os11g03600	Harpin-induced 1 domain containing protein.	harpin-induced protein 1 domain containing protein, expressed	.	.	1.44064	0.00169281	Up
Os09g0334500	LOC_Os09g16510	WRKY transcription factor, Tolerance to phosphate starvation, Regulator of Fe starvation and cold stress	WRKY74, expressed	WRKY	OsWRKY74, WRKY74	1.44021	6.71213e-09	Up
Os02g0503900	LOC_Os02g30100	Cytochrome P450 family protein.	cytochrome P450, putative, expressed	.	.	1.4401	1.79146e-11	Up
Os06g0546000	None	Hypothetical protein.	none	.	.	1.43972	1.75614e-09	Up
Os09g0408600	LOC_Os09g24320	Similar to Dihydrolipoamide S-acetyltransferase (EC 2.3.1.12).	2-oxo acid dehydrogenases acyltransferase domain containing protein, expressed	.	.	1.4393	1.84066e-11	Up
Os01g0565900	LOC_Os01g38510	Similar to Protein transport protein Sec61 beta subunit.	protein transport protein Sec61 subunit beta, putative, expressed	.	.	1.4386	3.50946e-05	Up
Os04g0439100	LOC_Os04g35840	Similar to H0525C06.4 protein.	T-complex protein 11, putative, expressed	.	.	1.4362	6.79254e-12	Up
Os02g0266000	LOC_Os02g16630	Similar to N-(5'-phosphoribosyl)anthranilate isomerase.	tryptophan biosynthesis protein trpCF, putative, expressed	.	.	1.43323	2.54694e-13	Up
Os04g0640200	LOC_Os04g54740	Conserved hypothetical protein.	expressed protein	.	.	1.43296	0.000453879	Up
Os08g0113000	LOC_Os08g02110	Similar to Peroxidase 47 precursor (EC 1.11.1.7) (Atperox P47) (ATP32).	peroxidase precursor, putative, expressed	.	prx117	1.43243	7.63552e-10	Up
Os01g0817650	LOC_Os01g60170	Protein of unknown function DUF567 family protein.	DUF567 domain containing protein, putative, expressed	.	.	1.43203	2.12314e-09	Up
Os01g0817633	None	Hypothetical gene.	none	.	.	1.43178	2.09923e-09	Up
None	LOC_Os12g37415	none	expressed protein	bZIP	.	1.43116	1.48956e-17	Up
Os03g0757750	None	Conserved hypothetical protein.	none	.	.	1.43072	0.00290934	Up
Os09g0475800	LOC_Os09g29960	Transcriptional activator, Regulation of the C4 photosynthesis gene, OsC4PPDK	dof zinc finger domain containing protein, putative, expressed	Dof	Dof25, DOF25, OsDof25, OsDof-25	1.43071	2.31398e-05	Up
Os01g0729100	LOC_Os01g52864	Protein of unknown function DUF92, transmembrane family protein.	transmembrane protein, putative, expressed	.	.	1.43069	1.45573e-19	Up
Os06g0644200	LOC_Os06g43660	Vacuolar H<sup>+</sup>-translocating inorganic pyrophosphatase (V-PPase, EC 3.6.1.1), Cold tolerance	inorganic H+ pyrophosphatase, putative, expressed	.	OVP1	1.43064	1.24412e-28	Up
Os06g0238700	LOC_Os06g13140	WD40 repeat domain containing protein.	WD domain, G-beta repeat domain containing protein, expressed	.	OsWD40-127	1.43033	8.76203e-07	Up
Os05g0142100	LOC_Os05g05030	Conserved hypothetical protein.	expressed protein	.	.	1.42767	2.2213e-11	Up
Os08g0126700	LOC_Os08g03310	Nucleotide-binding, alpha-beta plait domain containing protein.	zinc finger family protein, putative, expressed	.	C3H54, OsC3H54	1.42606	0.000892266	Up
Os08g0135100	LOC_Os08g04110	Similar to Phosphate/phosphoenolpyruvate translocator protein-like.	transporter, putative, expressed	.	.	1.42605	2.33894e-14	Up
Os03g0617900	LOC_Os03g42110	Semialdehyde dehydrogenase, dimerisation region domain containing protein.	semialdehyde dehydrogenase, NAD binding domain containing protein, putative, expressed	.	.	1.42597	1.70163e-13	Up
Os02g0162200	LOC_Os02g06670	Similar to Early salt stress and cold acclimation-induced protein 2-3.	retrotransposon protein, putative, unclassified, expressed	.	ELA2, ENODL6, OsELA2, OsENODL6, OsEnS-24	1.42586	0.00375446	Up
Os04g0611800	LOC_Os04g52230	Terpenoid synthase domain containing protein.	ent-kaurene synthase, chloroplast precursor, putative, expressed	.	Ks1, KS1, KS1A, KSL1, Os KS1, OsKS1, OsKS1A, OsKS1B, OsKS1C, OsKSL1, OsTPS26	1.42563	0.00433617	Up
Os09g0440300	LOC_Os09g26880	Aldehyde dehydrogenase, Seed maturation, Maintenance of viability during storage, Lysine catabolism	aldehyde dehydrogenase, putative, expressed	.	ALDH7, ALDH7B6, ALDH7B7, LDH, osaldh7, OsALDH7, OsALDH7B6	1.42534	1.60861e-16	Up
Os09g0413700	LOC_Os09g24710	Conserved hypothetical protein.	alpha/beta hydrolase fold, putative, expressed	.	.	1.42358	7.60009e-23	Up
Os07g0100200	LOC_Os07g01020	Similar to PDX1-like protein 4.	SOR/SNZ family protein, putative, expressed	.	OsPDX1.1, OsPDX1.3a, PDX1.1, PDX1.3A	1.42333	2.52834e-17	Up
Os12g0560900	LOC_Os12g37410	Non-protein coding transcript.	CPuORF5 - conserved peptide uORF-containing transcript, expressed	bZIP	OBF1, OsbZIP87, OsOBF1	1.42273	4.73292e-29	Up
Os04g0457500	LOC_Os04g38450	Similar to H0523F07.13 protein.	gamma-glutamyltranspeptidase 1 precursor, putative, expressed	.	.	1.42212	5.6653e-20	Up
Os10g0534500	LOC_Os10g39010	Similar to Resistance protein candidate (Fragment).	TKL_IRAK_CrRLK1L-1.16 - The CrRLK1L-1 subfamily has homology to the CrRLK1L homolog, expressed	.	OsCrRLK1L16	1.42192	6.76507e-23	Up
Os09g0488700	LOC_Os09g31360	Conserved hypothetical protein.	expressed protein	.	.	1.42171	4.20105e-09	Up
Os07g0664200	LOC_Os07g46910	Short-chain dehydrogenase/reductase SDR domain containing protein.	sex determination protein tasselseed-2, putative, expressed	.	.	1.42128	4.07296e-13	Up
Os01g0865100	LOC_Os01g64520	Similar to Uricase (Fragment).	uricase, putative, expressed	.	OsUO, UO	1.41942	2.40122e-15	Up
Os02g0693000	LOC_Os02g46620	Conserved hypothetical protein.	expressed protein	.	.	1.41898	2.54452e-13	Up
Os09g0371000	LOC_Os09g20480	Major facilitator superfamily protein.	transporter, putative, expressed	.	.	1.41836	0.00248349	Up
Os03g0152000	LOC_Os03g05750	Heavy metal transport/detoxification protein domain containing protein.	heavy-metal-associated domain-containing protein, putative, expressed	.	HMP18, OsHMP18	1.41563	4.7023e-07	Up
Os09g0491740	LOC_Os09g31478	Auxin efflux carrier domain containing protein.	auxin efflux carrier component, putative, expressed	.	OsPILS1, PILS1	1.415	2.62088e-08	Up
Os05g0442700	LOC_Os05g37080	No apical meristem (NAM) protein domain containing protein.	No apical meristem protein, putative, expressed	NAC	NAC12, ONAC012, ONAC12	1.41481	3.34335e-06	Up
Os04g0105100	LOC_Os04g01490	Zinc finger, RING/FYVE/PHD-type domain containing protein.	zinc finger, C3HC4 type, domain containing protein, expressed	.	OsSIRP4	1.41337	8.88133e-10	Up
Os07g0622900	LOC_Os07g43010	Endoplasmic reticulum (ER) membrane protein, Early tapetum development and meiosis	expressed protein	.	DTM1, OsDTM1	1.41296	9.8305e-12	Up
Os01g0158500	LOC_Os01g06510	Similar to arginyl-tRNA synthetase.	arginyl-tRNA synthetase, putative, expressed	.	.	1.41202	7.29515e-09	Up
Os06g0703800	LOC_Os06g49030	Activator of Hsp90 ATPase, N-terminal domain containing protein.	activator of 90 kDa heat shock protein ATPase homolog, putative, expressed	.	.	1.4116	2.36387e-19	Up
Os05g0127300	LOC_Os05g03620	Serine/threonine protein kinase domain containing protein.	TKL_IRAK_CR4L.4 - The CR4L subfamily has homology with Crinkly4, expressed	.	CCR3, OsCRR3	1.4116	2.99295e-09	Up
Os02g0173200	LOC_Os02g07690	VQ domain containing protein.	VQ domain containing protein, putative, expressed	.	OsVQ5	1.41146	5.93442e-08	Up
Os07g0646100	LOC_Os07g45170	Similar to predicted protein.	protein phosphatase 2C, putative, expressed	.	OsPP2C65, OsPP98, PP2C65	1.4092	1.83257e-05	Up
Os01g0801600	LOC_Os01g58740	Similar to Glycerol-3-phosphate dehydrogenase.	glycerol-3-phosphate dehydrogenase, putative, expressed	.	.	1.40876	4.04903e-29	Up
Os06g0717600	LOC_Os06g50370	Zinc finger, RING/FYVE/PHD-type domain containing protein.	zinc finger, C3HC4 type, domain containing protein, expressed	.	.	1.4075	2.49714e-10	Up
Os05g0569400	LOC_Os05g49430	Similar to apospory-associated protein C.	aldose 1-epimerase, putative, expressed	.	.	1.40738	1.1887e-05	Up
Os08g0410500	LOC_Os08g31700	Similar to carbohydrate transporter/ sugar porter/ transporter.	UNE2, putative, expressed	.	PTR	1.40733	7.19484e-14	Up
Os06g0693200	LOC_Os06g47820	Protein kinase, core domain containing protein.	protein kinase domain containing protein, expressed	.	OsRLCK216, OsRRK1, RLCK216, RRK1	1.40639	4.04519e-06	Up
Os06g0593100	LOC_Os06g39260	Similar to UDP-galactose/UDP-glucose transporter.	solute carrier family 35 member B1, putative, expressed	.	.	1.40521	3.31996e-16	Up
Os04g0543500	LOC_Os04g45940	Hypothetical conserved gene.	transcription factor like protein, putative, expressed	Trihelix	.	1.40467	7.60009e-23	Up
Os01g0349000	None	Conserved hypothetical protein.	none	.	.	1.40247	5.07103e-05	Up
Os04g0497200	LOC_Os04g41970	Putative membrane-bound endo-1, 4-beta-glucanase, Synthesis of root cellulose, Modulation of root cell division and elongation	endoglucanase, putative, expressed	.	GH9A2, GLU3, OsGH9A2, OsGLU3	1.40242	1.32359e-09	Up
Os12g0597700	LOC_Os12g40570	WRKY transcription factor, Cold tolerance	WRKY94, expressed	WRKY	OsWRKY94, WRKY94	1.40233	6.54653e-23	Up
Os01g0246700	LOC_Os01g14440	Similar to WRKY transcription factor 1.	WRKY1, expressed	WRKY	OsWRKY1, OsWRKY1v2, WRKY1	1.40173	8.60249e-06	Up
Os09g0344800	LOC_Os09g17600	Protein of unknown function DUF81 family protein.	membrane protein, putative, expressed	.	.	1.40161	4.57684e-21	Up
Os06g0632200	LOC_Os06g42560	Similar to tryptophan synthase-related.	tryptophan synthase beta chain 2, putative, expressed	.	TS	1.40141	5.07051e-14	Up
Os06g0103500	LOC_Os06g01390	Similar to Acyl-coenzyme A oxidase 1, peroxisomal (EC 1.3.3.6) (AOX 1) (Long- chain acyl-CoA oxidase) (AtCX1).	acyl-coenzyme A oxidase 1.2, peroxisomal, putative, expressed	.	ACX1, OsACX1	1.40076	2.3764e-29	Up
Os04g0408650	None	Non-protein coding transcript.	none	.	.	1.39995	1.12621e-06	Up
None	LOC_Os02g53740	none	XI-I, putative, expressed	.	.	1.39975	3.82687e-17	Up
None	LOC_Os12g24530	none	zinc finger, C3HC4 type domain containing protein, expressed	.	.	1.39944	4.39296e-08	Up
Os12g0174100	LOC_Os12g07540	Protein of unknown function DUF246, plant family protein.	growth regulator related protein, putative, expressed	.	.	1.39933	1.38773e-07	Up
Os08g0434300	LOC_Os08g33720	Similar to Malate dehydrogenase precursor (EC 1.1.1.37).	lactate/malate dehydrogenase, putative, expressed	.	MDH	1.3991	2.17931e-16	Up
Os06g0677300	LOC_Os06g46366	Zinc finger, RING/FYVE/PHD-type domain containing protein.	zinc finger, C3HC4 type, domain containing protein, expressed	.	OsRFPV-5	1.39697	7.90149e-14	Up
Os11g0569800	LOC_Os11g36190	Protein kinase, catalytic domain domain containing protein.	receptor kinase, putative, expressed	.	.	1.39652	2.70217e-10	Up
Os03g0805500	LOC_Os03g59080	Similar to AAE18 (ACYL-ACTIVATING ENZYME 18) - catalytic/ ligase.	AMP-binding enzyme, putative, expressed	.	.	1.39588	6.49215e-13	Up
None	LOC_Os07g33450	none	retrotransposon protein, putative, unclassified, expressed	.	.	1.39463	0.00965228	Up
Os10g0360100	LOC_Os10g21590	Similar to Sugar transporter protein.	transporter family protein, putative, expressed	.	.	1.39461	1.61465e-10	Up
Os10g0320100	LOC_Os10g17260	Flavonoid 3'-hydroxylase, Cytochrome P450 75B3, Flavone C-glycosides biosynthesis	cytochrome P450, putative, expressed	.	CYP75B3, F3'H, OsCYP75B3, OsF3'H	1.39384	0.000667825	Up
None	LOC_Os06g49240	none	PTR-like peptide transporter, putatuve, expressed	.	.	1.39376	7.90714e-06	Up
Os01g0107000	LOC_Os01g01720	Similar to peroxin Pex14.	pex14, putative, expressed	.	.	1.39145	1.66165e-27	Up
Os10g0318900	None	Similar to ER6 protein (Fragment).	none	.	.	1.39065	3.29858e-05	Up
Os12g0260500	LOC_Os12g16010	Similar to Oxidoreductase, short chain dehydrogenase/reductase family protein, expressed.	sex determination protein tasselseed-2, putative, expressed	.	.	1.39024	7.98527e-05	Up
Os05g0267900	LOC_Os05g18524	Conserved hypothetical protein.	expressed protein	.	.	1.38942	2.86438e-10	Up
Os01g0922600	LOC_Os01g69830	Similar to SBP-domain protein 4.	OsSPL2 - SBP-box gene family member, expressed	SBP	OsSPL2, SPL2	1.38801	2.81571e-12	Up
Os07g0603600	LOC_Os07g41230	Similar to esterase PIR7B.	esterase, putative, expressed	.	.	1.38754	4.23765e-06	Up
Os02g0712500	LOC_Os02g48190	Protein of unknown function DUF23 family protein.	expressed protein	.	.	1.38753	2.54191e-20	Up
Os04g0143566	None	Hypothetical protein.	none	.	.	1.3872	0.00541585	Up
Os01g0973500	LOC_Os01g74200	Receptor-like cytoplasmic kinase, Positive regulation of chitin- and PGN induced immunity, Positive regulation of the development of tillers and panicle secondary branching	protein kinase domain containing protein, expressed	.	OsRLCK57, RLCK57	1.38718	3.83537e-09	Up
Os01g0660900	LOC_Os01g47190	Similar to phosphoglycerate mutase family protein.	phosphoglycerate mutase, putative, expressed	.	.	1.38686	0.000785596	Up
Os03g0289400	LOC_Os03g18020	Rhodanese-like domain containing protein.	rhodanese-like family protein, putative, expressed	.	OsStr2, STR2	1.38525	0.00263619	Up
Os08g0124700	LOC_Os08g03070	Similar to Resistance protein candidate (Fragment).	lectin-like receptor kinase 1, putative, expressed	.	.	1.38427	5.8929e-09	Up
Os03g0849800	LOC_Os03g63270	Nucleotide-diphospho-sugar transferase domain containing protein.	regulatory protein, putative, expressed	.	.	1.38418	3.64332e-13	Up
Os12g0578400	LOC_Os12g38920	Glycoside hydrolase family 79, N-terminal protein.	heparanase-like protein precursor, putative, expressed	.	.	1.38259	2.682e-15	Up
Os11g0258900	LOC_Os11g15230	Conserved hypothetical protein.	expressed protein	.	.	1.38144	1.54169e-09	Up
Os09g0462200	LOC_Os09g28750	Alpha/beta hydrolase fold-3 domain containing protein.	gibberellin receptor GID1L2, putative, expressed	.	.	1.38131	1.5847e-11	Up
Os01g0776800	LOC_Os01g56900	Domain of unknown function DUF1618 domain containing protein.	expressed protein	.	.	1.38087	2.46172e-15	Up
Os12g0634000	LOC_Os12g43750	Conserved hypothetical protein.	expressed protein	.	.	1.38083	2.15674e-12	Up
Os11g0643400	LOC_Os11g42390	Similar to Serine carboxypeptidase family protein.	OsSCP64 - Putative Serine Carboxypeptidase homologue, expressed	.	OsSCP64, SCP64	1.37884	1.44424e-06	Up
Os02g0218800	LOC_Os02g12690	Allene oxide synthase (CYP74A4), Fatty acid 9-/13-hydroperoxide lyase (CYP74C), Biosynthesis of jasmonic acid (JA), Plant defense	cytochrome P450, putative, expressed	.	AOS4, CYP74A4, HPL1, OsAOS4, OsHPL1	1.37883	4.68424e-10	Up
Os04g0385600	LOC_Os04g31610	Tetratricopeptide-like helical domain containing protein.	OsFBO3 - F-box and other domain containing protein, expressed	.	Os_F0796	1.37845	1.677e-07	Up
Os03g0844700	LOC_Os03g62750	Similar to ALBINO3-like protein 1, chloroplastic.	inner membrane protein, putative, expressed	.	.	1.378	9.38056e-13	Up
Os11g0570000	LOC_Os11g36200	Similar to Receptor kinase-like protein.	receptor-like protein kinase 2 precursor, putative, expressed	.	.	1.37743	3.53228e-06	Up
Os08g0106600	LOC_Os08g01550	Hypothetical conserved gene.	expressed protein	.	.	1.37724	8.18954e-10	Up
Os03g0164300	LOC_Os03g06850	Conserved hypothetical protein.	B3 DNA binding domain containing protein, expressed	B3	.	1.37633	2.6899e-11	Up
Os09g0464000	LOC_Os09g28910	Similar to Carbonate dehydratase-like protein.	carbonic anhydrase, chloroplast precursor, putative, expressed	.	betaCA2, BETACA2, OsbetaCA2	1.37407	1.11456e-10	Up
Os03g0145500	LOC_Os03g05200	DENN domain containing protein.	DENN domain containing protein, expressed	.	.	1.37394	5.2803e-17	Up
Os09g0408900	LOC_Os09g24330	Similar to kinase family protein.	TKL_IRAK_DUF26-lg.2 - DUF26 kinases have homology to DUF26 containing loci, expressed	.	OsRLCK270, RLCK270	1.37122	1.29249e-10	Up
Os11g0649400	LOC_Os11g42940	Similar to Plant integral membrane protein TIGR01569 containing protein, expressed.	integral membrane protein, putative, expressed	.	.	1.37106	1.17433e-08	Up
Os07g0506000	LOC_Os07g32230	Protein of unknown function DUF300 family protein.	domain of unknown function domain containing protein, expressed	.	.	1.37043	3.20159e-22	Up
Os01g0780800	LOC_Os01g57240	SAND domain-containing protein, Trithorax group factor, Transcriptional regulation of stress responsive genes	expressed protein	.	OsULT1	1.37029	3.56082e-20	Up
Os07g0185000	LOC_Os07g08750	Similar to MAP kinase (Ser/Thr kinase).	STE_PAK_Ste20_Slob_Wnk.1 - STE kinases include homologs to sterile 7, sterile 11 and sterile 20 from yeast, expressed	.	OsWNK3, WNK3	1.37	5.47532e-14	Up
Os01g0901600	LOC_Os01g67540	Similar to 4-coumarate--CoA ligase-like 6.	AMP-binding domain containing protein, expressed	.	4ACS6, ACS6, Os4ACS6, OsACS6	1.36922	6.18941e-06	Up
Os12g0130500	LOC_Os12g03670	Similar to D-mannose binding lectin family protein.	D-mannose binding lectin family protein, expressed	.	.	1.36919	1.11724e-05	Up
Os10g0577500	LOC_Os10g42670	Concanavalin A-like lectin/glucanase, subgroup domain containing protein.	glycosyl hydrolases family 16, putative, expressed	.	OsXTH25, XTH25	1.36772	6.52885e-05	Up
Os05g0358700	LOC_Os05g29050	Similar to predicted protein.	phospholipase D p1, putative, expressed	.	OsPLDrho1, OsPLDzeta1, PLDzeta1	1.36544	1.86748e-09	Up
Os07g0679000	LOC_Os07g48130	Similar to Potassium transporter 2 (AtPOT2) (AtKUP2) (AtKT2).	potassium transporter, putative, expressed	.	HAK9, OsHAK9	1.36534	0.00235989	Up
Os03g0605300	LOC_Os03g40830	Similar to Subtilisin-like protease (Fragment).	OsSub30 - Putative Subtilisin homologue, expressed	.	OsSub30, SUB30	1.36458	5.87633e-12	Up
Os08g0238200	LOC_Os08g14000	Dienelactone hydrolase domain containing protein.	retrotransposon protein, putative, Ty1-copia subclass, expressed	.	.	1.36346	2.51778e-06	Up
Os11g0155100	LOC_Os11g05660	Similar to F-box domain containing protein.	OsFBX396 - F-box domain containing protein, expressed	.	Os_F0335, OsFbox568	1.36236	6.99844e-05	Up
Os07g0566150	None	Hypothetical conserved gene.	none	.	.	1.36188	0.00839782	Up
Os09g0416600	LOC_Os09g24970	Conserved hypothetical protein.	expressed protein	.	.	1.36154	3.48429e-08	Up
Os04g0320700	LOC_Os04g25440	Similar to Glucosyltransferase (Fragment).	cytokinin-O-glucosyltransferase 2, putative, expressed	.	.	1.36144	9.67934e-16	Up
None	LOC_Os09g26490	none	alpha/beta hydrolase fold, putative, expressed	.	.	1.35934	1.68866e-05	Up
Os04g0389100	LOC_Os04g31960	OSIGBa0096P03.6 protein.	thiamine pyrophosphate enzyme, C-terminal TPP binding domain containing protein, expressed	.	.	1.35908	0.00265685	Up
Os03g0235400	None	Hypothetical protein.	none	.	.	1.3582	1.44399e-08	Up
Os06g0208700	LOC_Os06g10650	Similar to Dual-specificity phosphatase protein.	tyrosine phosphatase family protein, putative, expressed	.	OsPFA-DSP3	1.35743	7.90149e-14	Up
Os07g0680900	LOC_Os07g48290	Similar to Ribosomal protein S6 kinase.	AGC_AGC_other_RS6K_like.2 - ACG kinases include homologs to PKA, PKG and PKC, expressed	.	.	1.35722	3.30765e-22	Up
Os01g0644600	LOC_Os01g45700	Glutelin family protein.	expressed protein	.	.	1.35714	2.38653e-09	Up
Os01g0688600	LOC_Os01g49410	Protein of unknown function DUF1639 family protein.	expressed protein	.	.	1.35711	5.2058e-07	Up
Os12g0471100	LOC_Os12g28590	Similar to ATPase 2.	ATPase 2, putative, expressed	.	.	1.35692	0.000327929	Up
None	LOC_Os05g33320	none	expressed protein	.	.	1.35646	0.000132575	Up
Os09g0397800	None	Hypothetical gene.	none	.	.	1.3553	0.000109809	Up
Os01g0955100	LOC_Os01g72530	Calmodulin-like protein, Drought and salt tolerance	OsCML31 - Calmodulin-related calcium sensor protein, expressed	.	CML31, MSR2, OsCML31, OsMSR2	1.35334	2.89789e-05	Up
Os08g0424200	LOC_Os08g32850	Similar to Methylcrotonoyl-CoA carboxylase beta chain, mitochondrial precursor (EC 6.4.1.4) (3-Methylcrotonyl-CoA carboxylase 2) (MCCase beta subunit) (3-methylcrotonyl-CoA:carbon dioxide ligase beta subunit).	methylcrotonoyl-CoA carboxylase beta chain, mitochondrial precursor, putative, expressed	.	.	1.35169	5.44411e-19	Up
Os12g0169000	LOC_Os12g07150	Similar to Amidase family protein, expressed.	amidase family protein, putative, expressed	.	.	1.35165	1.74662e-08	Up
Os01g0297200	LOC_Os01g19260	ATPase, AAA-type, core domain containing protein.	ATPase, putative, expressed	.	.	1.35108	4.04588e-06	Up
Os08g0481100	LOC_Os08g37500	Similar to SKIP interacting protein 3 (Fragment).	expressed protein	.	SIP3	1.34972	2.23491e-06	Up
Os12g0552800	LOC_Os12g36680	Conserved hypothetical protein.	expressed protein	.	.	1.34963	1.44411e-07	Up
Os08g0550400	LOC_Os08g43670	Similar to RING-H2 finger protein ATL5P.	RING-H2 finger protein ATL2B, putative, expressed	.	.	1.34811	4.98488e-15	Up
Os04g0143200	LOC_Os04g05770	none	expressed protein	.	.	1.34648	0.00107663	Up
Os04g0127800	LOC_Os04g03860	Coactivator CBP, KIX domain containing protein.	expressed protein	.	KIX_3, MED15_1, OsKIX_3, OsMED15_1	1.34583	0.00131141	Up
Os05g0320700	LOC_Os05g25640	Similar to Cytochrome P450.	cytochrome P450, putative, expressed	.	C4H, C4H2, OsC4H, OsC4H2, OsC4HL	1.34577	1.49586e-13	Up
Os11g0195500	LOC_Os11g09010	Rice ortholog of Arabidopsis phytoalexin deficient 4, Positive regulation of defense responses to bacterial pathogens	lipase, putative, expressed	.	OsPAD4, PAD4	1.34525	6.04703e-07	Up
Os08g0409500	LOC_Os08g31660	VQ domain containing protein.	VQ domain containing protein, putative, expressed	.	OsVQ33	1.34511	0.000103251	Up
Os06g0224100	LOC_Os06g12020	Membrane-anchored ubiquitin-fold protein, HCG-1 domain containing protein.	membrane-anchored ubiquitin-fold protein, putative, expressed	.	.	1.34465	3.17245e-10	Up
Os06g0245900	LOC_Os06g13670	E2F Family domain containing protein.	E2F family transcription factor protein, putative, expressed	E2F/DP	Orysa -DEL2	1.344	5.80998e-13	Up
Os09g0464033	None	Hypothetical gene.	none	.	.	1.343	4.26193e-05	Up
Os08g0433400	LOC_Os08g33660	Hypothetical conserved gene.	MYB family transcription factor, putative, expressed	MYB	OsMYB106	1.34135	0.00121711	Up
Os03g0217000	LOC_Os03g11780	Similar to Inhibin beta B chain precursor (Activin beta-B chain).	expressed protein	.	.	1.34135	0.000784149	Up
Os02g0635200	LOC_Os02g42350	Nitrilase, Regulation of root growth	nitrilase, putative, expressed	.	OsNIT1, OsNIT4A	1.33974	7.05326e-23	Up
Os12g0112500	LOC_Os12g02120	Protein-tyrosine phosphatase, dual specificity domain containing protein.	dual specificity protein phosphatase, putative, expressed	.	OsPP124	1.33935	9.60174e-06	Up
Os07g0638400	LOC_Os07g44440	Similar to 1-Cys peroxiredoxin.	peroxiredoxin, putative, expressed	.	1-Cys Prx B, 1-CysPrxB, 1CYSPRXB, Os1-Cys Prx B, Os1-CysPrxB	1.33844	4.6176e-07	Up
Os01g0543100	LOC_Os01g36240	Similar to Peroxidase 72 precursor (EC 1.11.1.7) (Atperox P72) (PRXR8) (ATP6a).	peroxidase precursor, putative, expressed	.	prx17	1.33793	8.50297e-09	Up
Os03g0805400	LOC_Os03g59070	Phosphatidic acid phosphatase type 2/haloperoxidase domain containing protein.	phosphatase, putative, expressed	.	.	1.33686	2.88572e-10	Up
Os06g0109500	LOC_Os06g01990	Similar to Beta-phosphoglucomutase.	phosphoglycolate phosphatase, plasmid, putative, expressed	.	.	1.33673	4.25372e-08	Up
Os01g0347500	LOC_Os01g24550	Similar to Papain-like cysteine proteinase (Fragment).	fruit bromelain precursor, putative, expressed	.	.	1.33643	2.35575e-06	Up
Os03g0796900	LOC_Os03g58250	bZIP transcription factor, Globulin gene promoter in endosperm	bZIP transcription factor domain containing protein, expressed	bZIP	OsbZIP33, OsZIP33, REB, RISBZ2	1.33638	1.07186e-15	Up
Os02g0727700	LOC_Os02g49550	Zinc finger, RING/FYVE/PHD-type domain containing protein.	zinc finger, C3HC4 type domain containing protein, expressed	.	.	1.33547	8.48633e-11	Up
Os04g0444400	LOC_Os04g36680	Similar to barley mlo defense gene homolog3.	MLO domain containing protein, putative, expressed	.	MLO_, MLO5, OsMLO5	1.33442	8.92233e-05	Up
None	LOC_Os08g25690	none	expressed protein	.	.	1.33383	0.00508974	Up
Os07g0129700	LOC_Os07g03770	KNOTTED-type homeodomain protein, KNOX protein, Shoot formation during embryogenesis, Control of seed shattering, Control of internode development, Repression of lignin biosynthesis	Homeobox domain containing protein, expressed	TALE	OSH15, Oskn3	1.33301	1.2361e-09	Up
Os05g0489200	LOC_Os05g41030	Plant lipid transfer protein/seed storage/trypsin-alpha amylase inhibitor domain containing protein.	LTPL67 - Protease inhibitor/seed storage/LTP family protein precursor, expressed	.	OsLTPg12, OsLTPG12	1.33035	0.00580146	Up
Os01g0919400	LOC_Os01g69030	Sucrose phosphate synthase, Sucrose synthesis in pollen germination	sucrose-phosphate synthase, putative, expressed	.	OsSPS1, SPS, sps1, SPS1	1.33023	1.3963e-05	Up
Os09g0272600	LOC_Os09g10010	Conserved hypothetical protein.	expressed protein	.	.	1.32993	6.63133e-06	Up
Os11g0704800	LOC_Os11g47840	Similar to Membrane protein.	OsRhmbd18 - Putative Rhomboid homologue, expressed	.	OsRhmbd18, RHMBD18	1.32948	8.75155e-07	Up
Os06g0550800	LOC_Os06g35770	Conserved hypothetical protein.	expressed protein	.	.	1.3286	1.57585e-09	Up
Os04g0490600	LOC_Os04g41320	Nucleotide-sugar transporter family protein.	nucleotide-sugar transporter family protein, putative, expressed	.	.	1.32798	6.47132e-15	Up
Os08g0124500	LOC_Os08g03020	Similar to Resistance protein candidate (Fragment).	lectin-like receptor kinase 1, putative, expressed	.	RLK	1.32777	0.000208113	Up
Os03g0397700	LOC_Os03g27990	Protein kinase, catalytic domain domain containing protein.	STRUBBELIG-RECEPTOR FAMILY 7 precursor, putative, expressed	.	.	1.32765	6.01901e-07	Up
None	LOC_Os09g38960	none	potassium transporter, putative, expressed	.	.	1.32751	3.62081e-13	Up
Os01g0664200	LOC_Os01g47470	Similar to Ser Thr specific protein kinase-like protein.	serine/threonine-protein kinase, putative, expressed	.	.	1.3265	4.56825e-23	Up
Os03g0650900	LOC_Os03g44810	Ortholog of Arabidopsis NLA (AtNLA), RING-type E3 ubiquitin-ligase	expressed protein	.	NLA2, OsNLA2, OsRFPHC-1	1.32631	4.08399e-08	Up
Os05g0430300	LOC_Os05g35530	Protein of unknown function DUF668 family protein.	expressed protein	.	DUF668-8, OsDUF668-8	1.32623	6.47604e-12	Up
Os04g0650800	LOC_Os04g55720	Similar to Phosphoglycerate dehydrogenase.	D-3-phosphoglycerate dehydrogenase, chloroplast precursor, putative, expressed	.	.	1.32586	1.20918e-29	Up
Os02g0453000	None	Non-protein coding transcript.	none	.	.	1.32568	6.97792e-06	Up
Os05g0127450	None	Non-protein coding transcript.	none	.	.	1.32526	0.00194043	Up
Os09g0273600	None	Hypothetical gene.	none	.	.	1.32509	0.00037833	Up
Os02g0683900	LOC_Os02g45870	Protein of unknown function DUF1084 family protein.	tobamovirus multiplication protein, putative, expressed	.	.	1.32397	2.84345e-15	Up
Os05g0438500	LOC_Os05g36260	Similar to Soluble inorganic pyrophosphatase (EC 3.6.1.1) (Pyrophosphate phospho- hydrolase) (PPase).	soluble inorganic pyrophosphatase, putative, expressed	.	.	1.32331	6.94597e-14	Up
Os04g0508800	LOC_Os04g42980	Similar to Retroelement pol polyprotein-like.	zinc finger family protein, putative, expressed	.	OsRFP	1.32308	3.84628e-10	Up
Os02g0641300	LOC_Os02g42850	Hypothetical conserved gene.	MYB family transcription factor, putative, expressed	MYB MYB_related	R2R3-MYB	1.32114	3.29707e-18	Up
Os01g0803200	LOC_Os01g58890	Cysteine proteinase inhibitor-I (Oryzacystatin-I).	cysteine proteinase inhibitor precursor protein, putative, expressed	.	Oc, Oc1, Oc1*, OC1, OCI, OC-I, OsCP1, OsCYS1, SPOC-I	1.32016	1.17607e-06	Up
Os03g0809000	LOC_Os03g59440	Plant disease resistance response protein family protein.	dirigent, putative, expressed	.	.	1.32014	6.59447e-13	Up
Os02g0173800	LOC_Os02g07750	Protein of unknown function DUF284, transmembrane eukaryotic family protein.	cell cycle control protein, putative, expressed	.	.	1.31936	3.12059e-15	Up
Os03g0817100	LOC_Os03g60250	Uncharacterised protein family UPF0497, trans-membrane plant domain containing protein.	membrane associated DUF588 domain containing protein, putative, expressed	.	.	1.31931	4.94946e-05	Up
Os12g0148500	None	Non-protein coding transcript.	none	.	.	1.31919	2.44762e-08	Up
Os03g0218200	LOC_Os03g11874	Similar to F-box domain containing protein, expressed.	expressed protein	.	.	1.31873	4.68988e-06	Up
Os09g0562000	LOC_Os09g38870	none	expressed protein	.	.	1.31797	0.00651984	Up
Os12g0485500	LOC_Os12g30030	Similar to HesB/YadR/YfhF family protein.	IscA-like iron-sulfur assembly protein, mitochondrial precursor, putative, expressed	.	ISC8, OsISC8	1.31762	2.89571e-12	Up
Os04g0638300	LOC_Os04g54564	Hypothetical protein.	expressed protein	.	.	1.31752	3.5475e-06	Up
Os04g0506800	LOC_Os04g42760	Glycosyl transferase, family 29 protein.	sialyltransferase family domain containing protein, expressed	.	.	1.31671	1.57198e-05	Up
Os03g0153400	LOC_Os03g05870	Similar to EMB1374.	Fe-S metabolism associated domain containing protein, expressed	.	.	1.31629	0.00821072	Up
Os03g0276500	LOC_Os03g16860	Similar to Heat shock protein 70.	DnaK family protein, putative, expressed	.	HSP71.1, MED37_3, OsHsp71.1, OsHSP71.1, OsMED37_3	1.31623	5.22554e-07	Up
Os04g0526800	LOC_Os04g44500	Glucosyltransferases-like GTPase activators and Myotubularin (GRAM) domain-containing protein, Drought and salt tolerance, Regulationof the ABA pathway	GEM, putative, expressed	.	OsABAR1	1.31491	7.27917e-11	Up
Os07g0103100	LOC_Os07g01310	Similar to Glutamate receptor 3.4 precursor (Ligand-gated ion channel 3.4) (AtGLR4). Splice isoform 2.	glutamate receptor, putative, expressed	.	GLR3.4, GLR3.6, OsGLR3.4, OsGLR3.6	1.31444	1.68007e-09	Up
Os04g0623550	None	Hypothetical gene.	none	.	.	1.31438	0.00439231	Up
Os03g0322200	LOC_Os03g20600	Similar to serine-rich protein-related.	expressed protein	.	.	1.31317	7.76879e-07	Up
None	LOC_Os03g64250	none	expressed protein	.	.	1.31304	3.91042e-27	Up
Os07g0637300	LOC_Os07g44330	Pyruvate dehydrogenase kinase	kinase, putative, expressed	.	HRK1, OsHRK1, Ospdhk, Ospdhk2, OsPDK, OS-PYDK, PDHK, pdhk2 OsHRK1, PDK	1.31285	2.37168e-07	Up
Os03g0718000	LOC_Os03g50880	Similar to Anthranilate synthase beta chain.	class I glutamine amidotransferase, putative, expressed	.	ASB2, OASB2	1.31263	3.96673e-07	Up
Os02g0550600	LOC_Os02g34560	Plant neutral invertase family protein.	plant neutral invertase domain containing protein, expressed	.	NIN8, OsNIN8	1.31244	1.17351e-28	Up
Os08g0498100	LOC_Os08g38900	Similar to Caffeoyl-CoA O-methyltransferase 2 (EC 2.1.1.104) (Trans-caffeoyl-CoA 3-O-methyltransferase 2) (CCoAMT-2) (CCoAOMT-2).	caffeoyl-CoA O-methyltransferase, putative, expressed	.	CCoAOMT, COA20, OsCCoAOMT, OsOMT26, ROMT15, ROMT-15	1.31117	1.0251e-11	Up
None	LOC_Os12g07560	none	expressed protein	.	.	1.31089	0.000171947	Up
Os06g0721800	LOC_Os06g50650	Cupredoxin domain containing protein.	plastocyanin-like domain containing protein, putative, expressed	.	OsUCL19, UCL19	1.3105	0.00136951	Up
[truncated: 3,075 more rows]

## Sheet: DEGs_coi1abJA vs coi1ab
Gene_ID (rapdb)	Gene_ID (msu)	rapdb_id	msu_id	TF_Family	label	logFC	FDR	Regulation
Os12g0228700	LOC_Os12g12720	Similar to 32 kDa protein.	jasmonate-induced protein, putative, expressed	.	.	15.5394	9.07352e-124	Up
Os11g0214400	LOC_Os11g10800	Plant disease resistance response protein family protein.	dirigent, putative, expressed	.	.	14.8945	2.14951e-21	Up
Os04g0360500	LOC_Os04g29090	Similar to OSIGBa0111E13.1 protein.	FAD-binding and arabino-lactone oxidase domains containing protein, putative, expressed	.	.	14.506	3.70058e-86	Up
Os12g0228650	None	Hypothetical protein.	none	.	.	14.3269	9.93411e-95	Up
None	LOC_Os05g17810	none	SHR5-receptor-like kinase, putative, expressed	.	.	14.3052	9.98394e-39	Up
Os09g0368200	LOC_Os09g20260	Similar to polyamine oxidase precursor.	polyamine oxidase precursor, putative, expressed	.	OsPAO2, OsPAO6, OsPAOb, PAO2, PAO6, PAOb, PAOB	14.2211	4.13617e-11	Up
Os09g0538000	LOC_Os09g36700	Ribonuclease T2 family protein.	ribonuclease T2 family domain containing protein, expressed	.	OsRNS5, RNS5	14.1971	8.52656e-35	Up
Os02g0568700	LOC_Os02g36020	Terpene synthase-like domain containing protein.	transposon protein, putative, CACTA, En/Spm sub-class, expressed	.	OsTPS5, TPS5	13.8579	1.98905e-21	Up
None	LOC_Os12g30800	none	ent-kaurene synthase B, chloroplast precursor, putative	.	.	13.7339	7.16507e-15	Up
Os09g0472900	LOC_Os09g29710	Similar to Blight-associated protein p12 precursor.	beta-expansin precursor, putative, expressed	.	.	13.6856	2.29555e-05	Up
Os06g0197550	LOC_Os06g09688	Similar to Chaperonin.	chaperonin, putative, expressed	.	.	13.6232	1.8013e-06	Up
Os01g0124500	LOC_Os01g03370	none	senescence-induced receptor-like serine/threonine-protein kinase precursor, putative, expressed	.	.	13.6226	9.43886e-13	Up
Os02g0749700	LOC_Os02g51440	Laccase, Lignin biosynthesis, Response to Cu stress of rice roots	laccase precursor protein, putative, expressed	.	LAC10, OsLAC10	13.5592	7.34418e-35	Up
Os01g0195700	LOC_Os01g09900	Hypothetical conserved gene.	helix-loop-helix DNA-binding domain containing protein, expressed	bHLH	bHLH027, bHLH27, BHLH27, OsbHLH027, OsbHLH27	13.4252	2.17012e-18	Up
Os02g0571900	LOC_Os02g36280	Cytochrome P450 family protein.	cytochrome P450, putative, expressed	.	CYP76M6, OsCYP76M6	13.3719	2.2659e-13	Up
Os09g0555100	LOC_Os09g38210	Similar to auxin Efflux Carrier family protein.	auxin efflux carrier component, putative, expressed	.	OsPILS7b, PILS7b	13.3534	5.68987e-11	Up
Os05g0149450	None	Non-protein coding transcript.	none	.	.	13.182	4.90169e-05	Up
Os06g0105100	LOC_Os06g01610	Similar to Legumain.	vacuolar-processing enzyme precursor, putative, expressed	.	Leg5, OsaLeg5, OsWRKY86, WRKY86	13.1593	4.71775e-32	Up
Os11g0642400	LOC_Os11g42290	Transferase family protein.	transferase family protein, putative, expressed	.	OsTBT1, Os-TBT1, TBT1	13.0084	7.84009e-32	Up
None	LOC_Os01g09810	none	uncharacterized UPF0114 domain containing protein, expressed	.	.	12.8122	1.16275e-48	Up
Os12g0491500	LOC_Os12g30790	none	retrotransposon protein, putative, unclassified, expressed	.	.	12.7481	1.87706e-18	Up
Os01g0124550	None	Hypothetical protein.	none	.	.	12.4968	3.73239e-32	Up
Os05g0583000	LOC_Os05g50610	Similar to WRKY8.	WRKY8, expressed	WRKY	OsWRKY8, WRKY8	12.4543	4.3927e-40	Up
Os04g0108600	LOC_Os04g01810	Similar to Sesquiterpene synthase (Fragment).	terpene synthase, putative, expressed	.	.	12.1453	9.32483e-17	Up
Os11g0340477	None	Zinc finger, C2H2-type domain containing protein.	none	.	.	12.0441	5.23486e-42	Up
Os03g0576200	LOC_Os03g37930	High affinity K<sup>+</sup> transporter (HAK), Maintenance of ion homeostasis, Salinity tolerance	potassium transporter, putative, expressed	.	HAK21, OsHAK21	12.0203	2.06361e-13	Up
Os01g0586800	LOC_Os01g40430	Similar to WRKY transcription factor 5 (Fragment).	WRKY27, expressed	WRKY	OsWRKY27, WRKY27	11.9795	8.43095e-09	Up
Os05g0501500	None	Hypothetical protein.	none	.	.	11.8797	1.60637e-11	Up
Os07g0432100	None	Hypothetical conserved gene.	none	.	.	11.7864	0.00590384	Up
Os06g0170100	LOC_Os06g07330	Similar to WAK80 - OsWAK receptor-like protein kinase.	OsWAK63 - OsWAK receptor-like protein kinase, expressed	.	OsWAK63, WAK63	11.6758	5.4334e-13	Up
Os12g0491800	LOC_Os12g30824	Similar to Ent-kaurene synthase 1A.	terpene synthase, putative, expressed	.	KS10, KSL10, OsKS10, OsKSL10, OsTPS33	11.6146	5.6977e-17	Up
Os10g0118200	LOC_Os10g02880	Conserved hypothetical protein.	O-methyltransferase, putative, expressed	.	ASMT2, OsASMT2, ZRP4	11.6053	6.11069e-10	Up
None	LOC_Os05g37050	none	MYB family transcription factor, putative, expressed	MYB_related	.	11.6046	1.92145e-15	Up
Os04g0344100	LOC_Os04g27670	Similar to OSIGBa0106G08.3 protein.	terpene synthase family, metal binding domain containing protein, expressed	.	.	11.5942	5.13743e-17	Up
Os07g0624200	LOC_Os07g43140	none	VQ domain containing protein, putative, expressed	.	OsVQ29	11.5753	4.81649e-47	Up
Os11g0644000	LOC_Os11g42440	Similar to Protein kinase domain containing protein, expressed.	expressed protein	.	OsRLCK342, OsSTA269, RLCK342	11.5138	1.06054e-09	Up
Os05g0370700	LOC_Os05g30760	Alpha/beta hydrolase family protein.	esterase, putative, expressed	.	.	11.5071	4.03276e-12	Up
None	LOC_Os05g01920	none	inhibitor I family protein, putative, expressed	.	.	11.1988	2.75987e-13	Up
Os12g0226700	LOC_Os12g12560	Similar to Allyl alcohol dehydrogenase.	NADP-dependent oxidoreductase, putative, expressed	.	.	11.1983	2.3089e-05	Up
Os11g0683800	LOC_Os11g45730	Pectin lyase fold/virulence factor domain containing protein.	pectinesterase, putative, expressed	.	OsPME34, PME34	11.192	8.47674e-20	Up
Os10g0141050	None	Hypothetical protein.	none	.	.	11.1374	2.30769e-11	Up
Os02g0634100	LOC_Os02g42280	Similar to OSIGBa0153E02-OSIGBa0093I20.18 protein.	UDP-glucoronosyl/UDP-glucosyl transferase family protein, putative, expressed	.	OsSTA67	11.0996	2.09002e-13	Up
Os04g0179700	LOC_Os04g10060	9-beta-pimara-7, 15-diene synthase, Momilactone phytoalexins biosynthesis, Defense response	ent-kaurene synthase, chloroplast precursor, putative, expressed	.	KS4, OsDTS2, OsKS4, OsKSL4	10.9759	5.52167e-13	Up
Os01g0123900	LOC_Os01g03310	Similar to Bowman-Birk type proteinase inhibitor (EBI).	BBTI1 - Bowman-Birk type bran trypsin inhibitor precursor, expressed	.	RBBI2-2	10.9432	7.12242e-14	Up
Os03g0437100	LOC_Os03g32220	C2H2 zinc finger protein, Transcriptional repressor, Drought tolerance, Positive regulation of plant growth and productivity	ZOS3-11 - C2H2 zinc finger protein, expressed	C2H2	DLN90, DRZ1, OsDLN90, OsDRZ1	10.9036	1.25599e-13	Up
Os10g0525101	None	Hypothetical gene.	none	.	.	10.8959	6.90032e-16	Up
Os11g0484700	LOC_Os11g29420	Bifunctional inhibitor/plant lipid transfer protein/seed storage domain containing protein.	LTPL30 - Protease inhibitor/seed storage/LTP family protein precursor, putative, expressed	.	OsLTPd12, OsLtpVI.4	10.8853	1.05631e-37	Up
Os10g0504900	LOC_Os10g36100	Similar to Lipid transfer protein.	LTPL157 - Protease inhibitor/seed storage/LTP family protein precursor, expressed	.	LTP2.9, LtpII.9, OsLTP2.9, OsLtpII.9	10.8716	3.08329e-09	Up
Os05g0263100	LOC_Os05g17800	Similar to SHR5-receptor-like kinase (Fragment).	SHR5-receptor-like kinase, putative, expressed	.	.	10.6805	1.32918e-10	Up
Os04g0611700	LOC_Os04g52210	Similar to Ent-kaurene synthase-like 3.	terpene synthase, putative, expressed	.	KS2, KS3, KSL3, OsKS2, OsKS3, OSKS3, OsKSL3, OsTPS25	10.629	1.29223e-30	Up
Os02g0781300	LOC_Os02g54050	Similar to AP2/ERF domain-containing transcription factor.	ethylene-responsive transcription factor, putative, expressed	ERF	AP2/EREBP#083, AP2/EREBP83, DERF9, DLN69, ERF11, OsDERF9, OsDLN69, OsERF011, OsERF#011, OsERF11	10.537	2.71911e-07	Up
Os01g0301100	None	Conserved hypothetical protein.	none	.	.	10.5056	5.03444e-06	Up
Os11g0582000	LOC_Os11g37210	Hypothetical conserved gene.	MTN26L5 - MtN26 family protein precursor, expressed	.	.	10.4919	2.70303e-05	Up
Os05g0506800	LOC_Os05g43120	Hypothetical conserved gene.	GDSL-like lipase/acylhydrolase, putative, expressed	.	GELP72, OsGELP72	10.483	6.06275e-16	Up
None	LOC_Os11g29430	none	expressed protein	.	.	10.461	5.35606e-13	Up
Os01g0208000	LOC_Os01g10990	Protein of unknown function DUF6, transmembrane domain containing protein.	integral membrane protein DUF6 containing protein, expressed	.	OsUMAMIT4, UMAMIT4	10.4559	1.35504e-07	Up
Os03g0760300	LOC_Os03g55250	Cytochrome P450 family protein.	cytochrome P450 81E1, putative, expressed	.	.	10.4459	6.03536e-13	Up
Os07g0127600	LOC_Os07g03288	Allergen V5/Tpx-1 related family protein.	SCP-like extracellular protein, expressed	.	OsPR1#073, OsPR1-73, PR1-73	10.4282	1.14768e-13	Up
Os08g0148400	LOC_Os08g05300	none	expressed protein	.	.	10.4003	4.33767e-28	Up
Os07g0218200	LOC_Os07g11790	Similar to terpene synthase 7.	terpene synthase, putative, expressed	.	OsSTP3, OsTPS13, OsTPS28, TPS28, TPS3	10.3734	1.06885e-18	Up
Os07g0218700	LOC_Os07g11870	Cytochrome P450 family protein.	cytochrome P450, putative, expressed	.	.	10.2775	7.61081e-12	Up
None	LOC_Os05g15810	none	retrotransposon protein, putative, Ty1-copia subclass, expressed	.	.	10.2736	1.37713e-10	Up
None	LOC_Os04g10590	none	retrotransposon protein, putative, unclassified, expressed	.	.	10.2718	8.94143e-14	Up
Os12g0465000	LOC_Os12g27930	Hypothetical conserved gene.	expressed protein	.	UNP2	10.2447	2.44729e-11	Up
Os08g0402001	None	Hypothetical conserved gene.	none	.	.	10.2393	2.30566e-18	Up
None	LOC_Os10g08250	none	transposon protein, putative, CACTA, En/Spm sub-class, expressed	.	.	10.2093	8.33916e-14	Up
Os03g0860100	LOC_Os03g64260	Ethylene response factor, Transcriptional activator, Positive regulation of disease resistance	AP2 domain containing protein, expressed	ERF	AP2/EREBP163, AP2/EREBP#163, ERF83, OsERF083, OsERF#083, OsERF83	10.2063	4.12442e-14	Up
None	LOC_Os01g09090	none	expressed protein	.	.	10.1806	1.58889e-10	Up
Os06g0311800	LOC_Os06g20630	Similar to Jasmonate O-methyltransferase.	SAM dependent carboxyl methyltransferase, putative, expressed	.	.	10.0973	5.52403e-07	Up
None	LOC_Os12g29590	none	expressed protein	.	.	10.0896	2.45713e-16	Up
Os04g0614300	None	Hypothetical conserved gene.	none	.	.	10.0857	6.10189e-18	Up
Os10g0558200	LOC_Os10g40880	2OG-Fe(II) oxygenase domain containing protein.	flavonol synthase/flavanone 3-hydroxylase, putative, expressed	.	.	10.0838	2.77153e-06	Up
Os12g0227050	None	Hypothetical protein.	none	.	.	10.0537	3.26569e-08	Up
Os11g0642600	LOC_Os11g42310	none	OsFBL58 - F-box domain and LRR containing protein, expressed	.	Os_F0310, OsFbox635	9.95008	3.76708e-05	Up
None	LOC_Os08g03190	none	legume lectins beta domain containing protein, putative, expressed	.	.	9.89223	6.33665e-05	Up
Os03g0745100	LOC_Os03g53350	Similar to cytokinin-O-glucosyltransferase 1.	anthocyanin 3-O-beta-glucosyltransferase, putative, expressed	.	.	9.88249	9.66232e-09	Up
Os09g0472700	LOC_Os09g29690	Similar to blight-associated protein p12.	beta-expansin precursor, putative, expressed	.	.	9.83881	8.22958e-07	Up
Os10g0439800	LOC_Os10g30390	Similar to H0813E03.1 protein.	cytochrome P450, putative, expressed	.	CYP71Z4, Oscyp71Z4	9.83545	1.88529e-24	Up
Os04g0614500	LOC_Os04g52440	Pyridoxal phosphate-dependent transferase, major region, subdomain 1 domain containing protein.	aminotransferase, putative, expressed	.	.	9.77009	4.29998e-11	Up
Os02g0519100	LOC_Os02g31940	Similar to Potassium transporter 1 (OsHAK1). Splice isoform 2.	potassium transporter, putative, expressed	.	HAK20, OsHAK20	9.75796	1.95389e-06	Up
Os12g0569500	LOC_Os12g38170	Thaumatin, pathogenesis-related family protein.	osmotin, putative, expressed	.	.	9.63745	5.13857e-103	Up
Os04g0690600	LOC_Os04g59430	Similar to Auxin response factor 13.	auxin response factor, putative, expressed	ARF	ARF13, OsARF12, OsARF13	9.62023	1.55788e-06	Up
Os08g0389601	LOC_Os08g30014	Non-protein coding transcript.	expressed protein	.	.	9.5918	2.84027e-10	Up
None	LOC_Os08g31070	none	expressed protein	.	.	9.55987	2.07822e-13	Up
Os03g0764150	None	Non-protein coding transcript.	none	.	.	9.55419	2.87761e-12	Up
Os11g0443700	LOC_Os11g25700	Similar to Short chain alcohol dehydrogenase-like.	tropinone reductase, putative, expressed	.	.	9.50731	3.29203e-06	Up
Os06g0249100	LOC_Os06g13910	none	expressed protein	.	.	9.49346	7.18473e-07	Up
None	LOC_Os07g03590	none	SCP-like extracellular protein, expressed	.	.	9.47324	2.10419e-06	Up
Os03g0403400	LOC_Os03g28980	Six-bladed beta-propeller, TolB-like domain containing protein.	WD40-like Beta Propeller Repeat family protein, expressed	.	.	9.44053	0.000197595	Up
Os06g0578700	LOC_Os06g38080	von Willebrand factor, type A domain containing protein.	von Willebrand factor type A domain containing protein, putative, expressed	.	.	9.40951	1.28948e-08	Up
Os05g0211100	LOC_Os05g12040	Similar to Cytochrome P450-like protein.	cytochrome P450 51, putative, expressed	.	CYP51G3, OsCYP51G3	9.37925	9.01264e-76	Up
Os01g0389700	LOC_Os01g29330	Protein of unknown function DUF679 family protein.	expressed protein	.	.	9.34343	4.88206e-07	Up
Os07g0590100	LOC_Os07g40080	Zinc finger, C2H2 domain containing protein.	ZOS7-09 - C2H2 zinc finger protein, expressed	C2H2	DLN193, OsDLN193	9.33585	5.85202e-10	Up
Os12g0189300	LOC_Os12g08760	Pyruvate/Phosphoenolpyruvate kinase, catalytic core domain containing protein.	carboxyvinyl-carboxyphosphonate phosphorylmutase, putative, expressed	.	.	9.28841	1.45067e-05	Up
None	LOC_Os08g28400	none	expressed protein	.	.	9.28031	9.24215e-12	Up
Os04g0107650	None	Similar to Arginine decarboxylase.	none	.	.	9.26746	1.61508e-05	Up
Os03g0289800	LOC_Os03g18030	Similar to Leucoanthocyanidin dioxygenase-like protein.	leucoanthocyanidin dioxygenase, putative, expressed	.	2ODD8, 2-ODD8, Os2ODD8, Os2-ODD8	9.24356	1.58532e-23	Up
Os08g0286500	LOC_Os08g18974	Hypothetical conserved gene.	expressed protein	.	OsEnS-119	9.22351	4.6588e-06	Up
Os08g0125250	None	Hypothetical protein.	none	.	.	9.22013	2.2239e-05	Up
Os11g0603000	LOC_Os11g39000	Basic helix-loop-helix dimerisation region bHLH domain containing protein.	helix-loop-helix DNA-binding domain containing protein, expressed	bHLH	bHLH186, ILI2, OsbHLH186	9.1955	9.47686e-08	Up
Os04g0570500	LOC_Os04g48200	Cytochrome P450 family protein.	cytochrome P450, putative, expressed	.	DIM, DIM/DWF1, DWF1	9.11562	2.9712e-06	Up
Os03g0660400	LOC_Os03g45850	Hypothetical conserved gene.	OsSAUR16 - Auxin-responsive SAUR gene family member, expressed	.	OsSAUR16, SAUR16	9.10719	4.83852e-05	Up
Os10g0393800	LOC_Os10g25400	Lipase, GDSL domain containing protein.	GDSL-like lipase/acylhydrolase, putative, expressed	.	GELP105, OsGELP105	9.10508	3.13999e-08	Up
Os12g0640200	LOC_Os12g44290	Similar to Cytochrome P450 family protein, expressed.	cytochrome P450, putative, expressed	.	.	9.095	1.68798e-13	Up
Os07g0218900	LOC_Os07g11890	none	cytochrome P450, putative, expressed	.	.	9.05668	8.91982e-08	Up
None	LOC_Os04g10290	none	expressed protein	.	.	9.04978	3.6777e-05	Up
Os07g0127500	LOC_Os07g03580	Similar to PR-1a pathogenesis related protein (Hv-1a) precursor.	SCP-like extracellular protein, expressed	.	OsPR1#072, OsPR1-72, OsPR1L, PR1-72, PR1L	9.03367	7.26188e-08	Up
Os01g0755500	LOC_Os01g55100	Plant-specific transcription factor, miR319 target gene	slTCP3, putative, expressed	.	OsPCF7, PCF7	9.02271	3.15628e-07	Up
Os12g0564100	LOC_Os12g37690	Similar to Myb-like DNA-binding domain containing protein, expressed.	MYB family transcription factor, putative, expressed	MYB	R2R3-MYB	9.01591	6.79006e-09	Up
None	LOC_Os10g08260	none	transposon protein, putative, CACTA, En/Spm sub-class, expressed	.	.	9.01509	4.62549e-08	Up
Os11g0117500	LOC_Os11g02530	DNA-binding WRKY domain containing protein.	WRKY40, expressed	WRKY	OsWRKY40, WRKY40	8.99109	1.15005e-31	Up
Os07g0218832	None	Hypothetical protein.	none	.	.	8.97092	4.96019e-07	Up
Os06g0730000	LOC_Os06g51370	Similar to Serine carboxypeptidase II-like protein.	OsSCP38 - Putative Serine Carboxypeptidase homologue, expressed	.	OsSCP38, SCP38	8.95856	1.69372e-07	Up
None	LOC_Os01g19500	none	expressed protein	.	.	8.93147	7.58222e-05	Up
Os03g0142200	LOC_Os03g04870	Protein of unknown function DUF594 domain containing protein.	expressed protein	.	.	8.91524	0.000354884	Up
None	LOC_Os04g27330	none	hypothetical protein	.	.	8.90953	0.000296687	Up
None	LOC_Os09g38180	none	retrotransposon protein, putative, Ty3-gypsy subclass, expressed	.	.	8.89004	1.95789e-05	Up
Os04g0127300	LOC_Os04g03810	Peptidase S8 and S53, subtilisin, kexin, sedolisin domain containing protein.	OsSub38 - Putative Subtilisin homologue, expressed	.	OsSub38, SUB38	8.86596	1.88181e-09	Up
Os01g0356900	LOC_Os01g25460	Similar to Extensin-like protein.	uncharacterized protein At4g06744 precursor, putative, expressed	.	.	8.86306	0.00159653	Up
Os01g0209750	None	Hypothetical protein.	none	.	.	8.8388	2.83084e-05	Up
Os02g0214000	LOC_Os02g12270	none	expressed protein	.	.	8.82823	3.43349e-09	Up
Os11g0490850	None	Non-protein coding transcript.	none	.	.	8.81065	1.63292e-05	Up
Os09g0332300	LOC_Os09g16290	Similar to PDR20.	ABC-2 type transporter, putative, expressed	.	OsABCG46, OsPDR21, PDR21	8.79265	3.63753e-05	Up
Os07g0126401	LOC_Os07g03467	Allergen V5/Tpx-1 related family protein.	SCP-like extracellular protein, expressed	.	.	8.7925	4.66693e-13	Up
Os05g0263301	None	Non-protein coding transcript.	none	.	.	8.7622	3.125e-10	Up
Os10g0393900	None	Hypothetical protein.	none	.	.	8.7462	3.09065e-37	Up
Os06g0553800	LOC_Os06g36010	Cupredoxin domain containing protein.	plastocyanin-like domain containing protein, putative, expressed	.	ENODL17, NRFG3, OsENODL17, OsNRFG3	8.74028	0.00098204	Up
Os04g0404400	LOC_Os04g33150	Similar to H0502B11.4 protein.	desiccation-related protein PCC13-62 precursor, putative, expressed	.	OsEnS-64, PCC13-62	8.73517	0.0014166	Up
Os07g0125600	LOC_Os07g03377	Allergen V5/Tpx-1 related family protein.	SCP-like extracellular protein, expressed	.	.	8.71151	3.86146e-14	Up
Os08g0152000	LOC_Os08g05590	Nodulin 26-like intrinsic membrane protein, Arsenite (As(III)) uptake by lateral roots	aquaporin protein, putative, expressed	.	NIP3-2, NIP3 -2, NIP3.2, OsNIP3 -2, OsNIP3.2	8.71005	0.00126054	Up
Os09g0441250	None	Conserved hypothetical protein.	none	.	.	8.70535	2.54934e-05	Up
None	LOC_Os11g29274	none	conserved hypothetical protein	.	.	8.70493	1.49315e-10	Up
Os08g0477100	LOC_Os08g37210	Similar to Latex allergen.	patatin, putative, expressed	.	OspPLAIIepsilon, pPLAIIepsilon	8.69729	8.61644e-22	Up
Os04g0395800	LOC_Os04g32480	Tify domain containing protein.	zinc-finger protein, putative, expressed	.	JAZ11, JAZ11/TIFY9, OsJAZ11, OsJAZ5, OsTIFY9, TIFY9	8.68546	7.35003e-11	Up
Os07g0125000	None	Allergen V5/Tpx-1 related family protein.	none	.	OsPR1b, PR1b	8.65038	5.86439e-12	Up
Os10g0504700	LOC_Os10g36090	none	LTPL156 - Protease inhibitor/seed storage/LTP family protein precursor, putative, expressed	.	OsLTP2.8, OsLtpII.8	8.61185	1.06784e-07	Up
None	LOC_Os07g19090	none	zinc knuckle domain containing protein, expressed	.	.	8.59898	2.10505e-05	Up
Os06g0591500	LOC_Os06g39130	none	hypothetical protein	.	.	8.57906	1.42348e-06	Up
Os08g0277200	LOC_Os08g17500	Similar to Cinnamoyl-CoA reductase (EC 1.2.1.44).	cinnamoyl-CoA reductase, putative, expressed	.	CCR, CCR18, OsCCR, OsCCR18	8.56461	0.000123366	Up
Os03g0804200	LOC_Os03g58940	Bifunctional inhibitor/plant lipid transfer protein/seed storage domain containing protein.	LTPL83 - Protease inhibitor/seed storage/LTP family protein precursor, putative, expressed	.	LTPL83, OsLTPg10, OsLTPG10	8.51857	0.000230668	Up
Os02g0571100	LOC_Os02g36210	Ent-copalyl diphosphate synthase, Defense against both fungal pathogen and bacterial pathogen, Biosynthesis of phytoalexin	ent-kaurene synthase, chloroplast precursor, putative, expressed	.	CPS2, OsCPS2, Os-CPS2, OsCPS2ent, OsCyc2	8.49886	0.000180361	Up
Os12g0267100	LOC_Os12g16640	Similar to cyclopropane fatty acid synthase.	expressed protein	.	.	8.49366	2.38199e-07	Up
Os01g0947000	LOC_Os01g71860	Similar to Beta-1, 3-glucanase precursor.	glycosyl hydrolases family 17, putative, expressed	.	.	8.48346	1.76991e-27	Up
None	LOC_Os06g43450	none	retrotransposon protein, putative, unclassified, expressed	.	.	8.42786	0.000389595	Up
Os03g0225900	LOC_Os03g12500	Allene oxide synthase (CYP74A2), Biosynthesis of jasmonic acid (JA)	cytochrome P450, putative, expressed	.	AOS2, CYP74A2, OsAOS, OsAOS1, OsAOS2	8.42209	3.18971e-11	Up
None	LOC_Os12g29434	none	wall-associated receptor kinase 3 precursor, putative, expressed	.	.	8.35681	0.000213198	Up
Os06g0242700	LOC_Os06g13460	SAM dependent carboxyl methyltransferase family protein.	SAM dependent carboxyl methyltransferase family protein, putative, expressed	.	.	8.34675	4.69809e-05	Up
Os04g0104900	LOC_Os04g01470	Similar to 0-methyltransferase (EC 2.1.1.6) (Fragment).	O-methyltransferase, putative, expressed	.	COMTL2, OsCOMTL2	8.33994	5.41303e-05	Up
Os01g0374600	LOC_Os01g27700	Similar to Laccase-21.	laccase precursor protein, putative, expressed	.	LAC1, OsLAC1	8.28461	0.000232127	Up
Os07g0463600	LOC_Os07g27970	O-methyltransferase, family 2 domain containing protein.	O-methyltransferase, putative, expressed	.	.	8.28323	3.18271e-06	Up
None	LOC_Os10g08220	none	expressed protein	.	.	8.26278	0.000986146	Up
Os05g0191500	LOC_Os05g10310	Similar to stem 28 kDa glycoprotein.	acid phosphatase, putative, expressed	.	.	8.23269	9.42719e-07	Up
Os12g0555100	LOC_Os12g36840	Similar to Probenazole-inducible protein PBZ1.	pathogenesis-related Bet v I family protein, putative, expressed	.	.	8.20772	0.00196792	Up
Os12g0226900	LOC_Os12g12580	Similar to Allyl alcohol dehydrogenase.	NADP-dependent oxidoreductase, putative, expressed	.	ClpC2, CLPC2	8.19498	7.30967e-18	Up
Os11g0643100	LOC_Os11g42370	Transferase family protein.	transferase family protein, putative, expressed	.	OsTBT2, Os-TBT2, TBT2	8.18679	1.66795e-16	Up
Os02g0719600	LOC_Os02g48770	SAM dependent carboxyl methyltransferase family protein.	SAM dependent carboxyl methyltransferase, putative, expressed	.	JMT2, JMT-2, OsJMT2, OsJMT-2	8.16971	1.28188e-14	Up
Os02g0808300	LOC_Os02g56420	EGF domain containing protein.	OsWAK23 - OsWAK short gene, expressed	.	OsWAK23, WAK23	8.14353	0.000354184	Up
Os03g0183500	LOC_Os03g08520	Protein of unknown function DUF581 family protein.	DUF581 domain containing protein, expressed	.	.	8.13172	2.35897e-67	Up
Os02g0275200	LOC_Os02g17534	Xyloglucan fucosyltransferase family protein.	xyloglucan fucosyltransferase, putative, expressed	.	.	8.12734	5.16599e-07	Up
Os09g0511200	LOC_Os09g33640	Conserved hypothetical protein.	expressed protein	.	.	8.11712	6.37688e-26	Up
None	LOC_Os05g16750	none	expressed protein	.	.	8.11708	9.08123e-08	Up
Os01g0248701	LOC_Os01g14630	Terpenoid synthase domain containing protein.	polyprenyl synthetase, putative, expressed	.	.	8.06961	7.14733e-08	Up
Os03g0674900	LOC_Os03g47160	Hypothetical conserved gene.	expressed protein	.	.	7.9843	2.14135e-06	Up
None	LOC_Os09g38200	none	retrotransposon protein, putative, unclassified, expressed	.	.	7.96301	1.24969e-05	Up
Os01g0963000	LOC_Os01g73200	Similar to Peroxidase BP 1 precursor.	peroxidase precursor, putative, expressed	.	OsPRX22, prx22	7.96123	7.51435e-07	Up
Os03g0179700	LOC_Os03g08200	Similar to OSIGBa0140O07.11 protein.	DUF567 domain containing protein, putative, expressed	.	.	7.95542	4.29e-05	Up
Os04g0456200	LOC_Os04g38360	Similar to H0523F07.6 protein.	wound/stress protein, putative, expressed	.	.	7.91458	5.60284e-48	Up
Os11g0390328	None	Conserved hypothetical protein.	none	.	.	7.88699	0.00705815	Up
None	LOC_Os07g28810	none	expressed protein	.	.	7.87406	0.00422671	Up
Os06g0185100	LOC_Os06g08600	Similar to estradiol 17-beta-dehydrogenase 8.	versicolorin reductase, putative, expressed	.	.	7.87403	7.85297e-13	Up
Os09g0331600	LOC_Os09g16240	Ankyrin repeat domain containing protein.	expressed protein	.	.	7.86674	0.000826727	Up
Os01g0737100	LOC_Os01g53550	Conserved hypothetical protein.	expressed protein	.	.	7.86027	1.96181e-06	Up
Os01g0287400	None	Similar to Hydrophobic protein LTI6A (Low temperature-induced protein 6A).	none	.	.	7.84586	5.77891e-11	Up
Os11g0186525	None	Hypothetical protein.	none	.	.	7.79396	0.000476908	Up
Os08g0383800	LOC_Os08g29510	Taurine catabolism dioxygenase TauD/TfdA domain containing protein.	expressed protein	.	.	7.79121	1.82684e-06	Up
Os01g0714800	LOC_Os01g51690	WRKY transcription factor 26.	WRKY26, expressed	WRKY	DLN19, OsDLN19, OsWRKY26, OsWRKY59, WRKY26	7.75353	1.24812e-15	Up
Os10g0418900	LOC_Os10g28299	Hypothetical conserved gene.	expressed protein	.	.	7.75292	1.57117e-05	Up
None	LOC_Os04g13740	none	retrotransposon protein, putative, Ty3-gypsy subclass, expressed	.	.	7.71994	0.00886007	Up
Os11g0214900	LOC_Os11g10850	Plant disease resistance response protein family protein.	dirigent, putative, expressed	.	.	7.69463	1.21019e-29	Up
Os02g0218700	LOC_Os02g12680	Allene oxide synthase (CYP74A3), Fatty acid 9-/13-hydroperoxide lyase (CYP74C), Biosynthesis of jasmonic acid (JA), Plant defense	cytochrome P450, putative, expressed	.	AOS3, HPL2, OsAOS3, OsAOS3/OsHPL2, OsHPL2	7.67105	3.59208e-16	Up
None	LOC_Os05g15800	none	expressed protein	.	.	7.59974	0.000337528	Up
Os10g0550800	None	Hypothetical conserved gene.	none	.	.	7.59423	4.23524e-36	Up
Os04g0516701	None	Hypothetical gene.	none	.	.	7.57473	5.90643e-11	Up
Os01g0124600	LOC_Os01g03380	Similar to cDNA clone:001-125-E08, full insert sequence.	BBTI6 - Bowman-Birk type bran trypsin inhibitor precursor, putative, expressed	.	.	7.5451	1.46391e-15	Up
Os09g0561500	LOC_Os09g38840	Wall-associated kinase, Rice blast resistance	OsWAK90 - OsWAK receptor-like protein kinase, expressed	.	OsWAK90, WAK90	7.54234	0.000611814	Up
Os01g0925900	LOC_Os01g70150	none	expressed protein	.	.	7.53439	3.40966e-26	Up
Os06g0229000	LOC_Os06g12370	Similar to FtsH protease (VAR2) (Zinc dependent protease).	OsFtsH6 FtsH protease, homologue of AtFtsH6, expressed	.	FtsH6, FTSH6, OsFtsH6	7.478	0.00124345	Up
Os07g0526600	LOC_Os07g34280	Alpha/beta hydrolase fold-3 domain containing protein.	CXE carboxylesterase, putative, expressed	.	.	7.4742	0.00120112	Up
Os04g0184450	None	Conserved hypothetical protein.	none	.	.	7.46813	2.62631e-12	Up
Os04g0688500	LOC_Os04g59200	Peroxidase (EC 1.11.1.7).	peroxidase precursor, putative, expressed	.	OsPRX62, prx62	7.46014	2.69114e-60	Up
Os10g0141200	LOC_Os10g05160	Similar to Protein kinase domain containing protein.	expressed protein	.	OsRLCK290, RLCK290	7.39089	5.4334e-13	Up
Os03g0172400	LOC_Os03g07620	Proteinase inhibitor I25, cystatin, conserved region domain containing protein.	expressed protein	.	.	7.34069	2.66389e-06	Up
Os05g0142500	LOC_Os05g05070	Hypothetical conserved gene.	expressed protein	.	.	7.33874	0.00019852	Up
Os05g0515600	LOC_Os05g43940	Similar to O-methyltransferase ZRP4 (EC 2.1.1.-) (OMT).	O-methyltransferase, putative, expressed	.	ZRP4	7.31185	4.23657e-06	Up
None	LOC_Os02g10670	none	expressed protein	.	.	7.27578	0.000331197	Up
Os01g0593700	LOC_Os01g41050	Sulphate transporter domain containing protein.	sulfate transporter, putative, expressed	.	OsSul3 -5, OsSultr3 -5, SULTR3 -5	7.26855	0.000111939	Up
Os03g0729000	LOC_Os03g51920	Similar to Peptidase, M50 family.	peptidase, M50 family, putative, expressed	.	.	7.25596	2.81792e-07	Up
Os12g0168100	LOC_Os12g07030	Similar to AP2 domain containing protein RAP2.6 (Fragment).	expressed protein	.	AP2/EREBP158, AP2/EREBP#158, DERF8, ERF124, OsDERF8, OsERF124, OsERF#124	7.23445	9.8798e-07	Up
Os04g0580800	LOC_Os04g49160	Zinc finger, RING/FYVE/PHD-type domain containing protein.	zinc finger, C3HC4 type domain containing protein, expressed	.	OsRFPH2-6	7.22881	4.02193e-77	Up
Os04g0516600	LOC_Os04g43650	Pyridoxal phosphate-dependent transferase, major region, subdomain 1 domain containing protein.	L-allo-threonine aldolase, putative, expressed	.	.	7.18957	2.62726e-19	Up
None	LOC_Os08g19350	none	retrotransposon protein, putative, unclassified, expressed	.	.	7.18765	0.0043497	Up
Os04g0617900	LOC_Os04g52720	Similar to germin-like protein subfamily 1 member 11.	Cupin domain containing protein, expressed	.	GLP4-1, OsGLP4-1	7.17685	9.04653e-14	Up
Os06g0639800	LOC_Os06g43304	Cytochrome P450 family protein.	cytochrome P450, putative, expressed	.	CYP71Y7, OsCYP71Y7	7.1688	0.000306602	Up
None	LOC_Os10g11250	none	transposon protein, putative, CACTA, En/Spm sub-class, expressed	.	.	7.16635	0.00174736	Up
Os08g0357100	LOC_Os08g26875	Hypothetical gene.	expressed protein	.	.	7.14361	0.000322029	Up
Os05g0148800	LOC_Os05g05610	Hypothetical conserved gene.	expressed protein	.	.	7.12394	1.56745e-05	Up
Os10g0525000	LOC_Os10g38110	Cytochrome P450 family protein.	cytochrome P450, putative, expressed	.	CYP704A5, OsCYP704A5	7.09529	1.53297e-07	Up
Os10g0380800	LOC_Os10g23900	Similar to Tryptophan decarboxylase.	decarboxylase, putative, expressed	.	.	7.08542	1.3723e-07	Up
Os02g0589000	LOC_Os02g37654	Lecithin:cholesterol acyltransferase family protein.	lecithin:cholesterol acyltransferase, putative, expressed	.	.	7.08436	3.62697e-05	Up
Os08g0167400	LOC_Os08g07040	Hypothetical conserved gene.	plant protein of unknown function domain containing protein, expressed	.	.	7.07183	1.57706e-05	Up
Os10g0450900	LOC_Os10g31330	Cell wall structural protein, Tapetal differentiation, Pollen maturation	retrotransposon protein, putative, unclassified, expressed	.	GRCWP, GRP, Osgrp-2, OsGRP2, OsGRP-2	7.06209	1.71457e-05	Up
Os08g0374600	LOC_Os08g28710	Similar to Receptor kinase-like protein.	receptor protein kinase CRINKLY4 precursor, putative, expressed	.	OsRLCK253, RLCK253	7.03489	5.71647e-23	Up
Os06g0119800	LOC_Os06g02930	Conserved hypothetical protein.	expressed protein	.	.	7.00214	0.000491159	Up
Os01g0376600	LOC_Os01g27860	Hypothetical conserved gene.	expressed protein	.	.	6.98762	4.30731e-05	Up
Os11g0679700	LOC_Os11g45400	Glycerol-3-phosphate acyltransferase, Anther development, Pollen formation	glycerol-3-phosphate acyltransferase, putative, expressed	.	GPAT3, OsGPAT3	6.98284	0.000200114	Up
Os07g0526400	LOC_Os07g34260	Polyketide synthase, type III domain containing protein.	chalcone and stilbene synthases, putative, expressed	.	CHS15, OsCHS15, OsPKS15, PKS15	6.97776	6.93507e-05	Up
Os12g0637400	LOC_Os12g44050	Similar to Purple acid phosphatase (EC 3.1.3.2) (Fragment).	purple acid phosphatase precursor, putative, expressed	.	.	6.93183	8.59042e-20	Up
None	LOC_Os04g03700	none	transposon protein, putative, CACTA, En/Spm sub-class, expressed	.	.	6.9107	0.00779647	Up
Os05g0437050	LOC_Os05g36100	Conserved hypothetical protein.	AP2 domain containing protein, expressed	ERF	AP2/EREBP#050, AP2/EREBP50, ERF105, OsERF105, OsERF#105	6.90761	5.68301e-05	Up
Os09g0439200	LOC_Os09g26780	Jasmonate ZIM-domain protein, Jasmonate-induced resistance to bacterial blight, Repressor of jasmonic acid signaling	zinc-finger protein, putative, expressed	.	JAZ7, JAZ8, OsJAZ 8, OsJAZ7, OsJAZ8, Os-JAZ8, OsTIFY10c, OsTIFY10c/OsJAZ8, TIFY10C	6.90508	1.50102e-82	Up
Os09g0329200	LOC_Os09g16030	UDP-glucuronosyl/UDP-glucosyltransferase family protein.	cytokinin-O-glucosyltransferase 1, putative, expressed	.	.	6.88922	1.89608e-05	Up
Os03g0180900	LOC_Os03g08320	Tify domain containing protein.	ZIM domain containing protein, putative, expressed	.	JAZ1, JAZ11, JAZ2, OsJAZ 11, OsJAZ11, Os-JAZ11, OsJAZ2, OsTIFY11c. OsJAZ1, TIFY11C	6.85755	2.56891e-35	Up
None	LOC_Os05g27680	none	expressed protein	.	.	6.82134	2.05207e-30	Up
Os08g0508800	LOC_Os08g39840	Type 2 13-lipoxygenase, Herbivore-induced defense response	lipoxygenase, chloroplast precursor, putative, expressed	.	HI-LOX, LOX2, LOX2 -1, Lox2:Os:1, Lox2osPil, OsHI-LOX, OsLOX1, OsLOX2, OsLOX2 -1, OsLOX8, OsLOX9, OsRLL, RLL2	6.82102	2.22926e-21	Up
Os09g0511300	LOC_Os09g33650	Conserved hypothetical protein.	expressed protein	.	.	6.79949	3.22558e-20	Up
Os06g0604200	LOC_Os06g40170	Chloroplast-localized phospholipase D, Herbivore defense	phospholipase D, putative, expressed	.	OsPLDa4, OsPLDalpha4, OsPLD&alpha -4, OsPLDeta2, PLDalpha4, RPLD3	6.79619	7.64404e-59	Up
Os05g0161800	LOC_Os05g06940	RelA/SpoT domain containing protein.	relA-SpoT like protein RSH4, putative, expressed	.	CRSH3, OsCRSH3	6.74887	1.61454e-81	Up
Os03g0808000	LOC_Os03g59330	Glycoside hydrolase, family 28 domain containing protein.	polygalacturonase, putative, expressed	.	OsPGL11, PGL11	6.71741	0.00165504	Up
Os01g0137875	None	Non-protein coding transcript.	none	.	.	6.7068	0.0034258	Up
Os05g0123000	LOC_Os05g03160	Similar to Lateral organ boundaries domain 1.	DUF260 domain containing protein, putative, expressed	LBD	.	6.68865	1.45434e-10	Up
Os11g0153500	LOC_Os11g05550	Protein of unknown function DUF3049 domain containing protein.	expressed protein	.	.	6.68432	0.00581234	Up
Os02g0525600	LOC_Os02g32469	Similar to H0502B11.1 protein.	expressed protein	.	.	6.67979	0.00538314	Up
Os10g0167900	LOC_Os10g08620	Type III polyketide synthase	chalcone and stilbene synthases, putative, expressed	.	ARAS2, CHS18, OsCHS18, OsPKS18, PKS18	6.63667	0.0038649	Up
Os11g0684000	LOC_Os11g45740	Similar to Transcription factor MYB21 (Myb-related protein 21) (AtMYB21) (Myb homolog 3) (AtMyb3).	MYB family transcription factor, putative, expressed	MYB	JAmyb, JAMYB, MYB21, OsJAmyb, OsJAMyb, OsMYB21	6.61821	5.48197e-38	Up
Os05g0149400	LOC_Os05g05680	ACC oxidase, Ethylene biosynthesis	1-aminocyclopropane-1-carboxylate oxidase, putative, expressed	.	2ODD14, 2-ODD14, ACO5, Os2ODD14, Os2-ODD14, OsACO5	6.61371	9.92307e-17	Up
Os01g0348900	LOC_Os01g24710	Jacalin-related mannose-binding lectin, Salinity tolerance, Resistance to M. oryzae	jacalin-like lectin domain containing protein, expressed	.	JRL, MBL1, ML, OsJRL, Osl43, OsL43, OsMBL1, OsSalT, sal1, Sal1, SalT, SALT, SalT1*, salT*(sal1)	6.58037	3.13694e-29	Up
Os01g0609300	LOC_Os01g42380	Similar to Pleiotropic drug resistance protein 3.	pleiotropic drug resistance protein, putative, expressed	.	OsABCG36, OsABCG36/OsPDR9, OsPDR3, ospdr9, OsPDR9, PDR3, PDR9	6.56194	2.80543e-38	Up
None	LOC_Os04g59280	none	retrotransposon protein, putative, unclassified, expressed	.	.	6.53211	0.00313928	Up
Os10g0525200	LOC_Os10g38120	Cytochrome P450 family protein.	cytochrome P450, putative, expressed	.	.	6.52546	5.88711e-06	Up
Os07g0564500	LOC_Os07g37730	Pyridine nucleotide-disulphide oxidoreductase, NAD-binding region domain containing protein.	NADH-ubiquinone oxidoreductase, mitochondrial precursor, putative, expressed	.	.	6.49937	2.29768e-10	Up
Os09g0341600	LOC_Os09g17152	Cyclin-like F-box domain containing protein.	OsFBX319 - F-box domain containing protein, expressed	.	Os_F0354, OsFbox478	6.45933	1.07124e-09	Up
Os05g0192200	None	Hypothetical protein.	none	.	.	6.44495	0.000744999	Up
Os01g0248350	None	Hypothetical protein.	none	.	.	6.37685	0.00340413	Up
Os04g0182200	LOC_Os04g10350	2OG-Fe(II) oxygenase domain containing protein.	1-aminocyclopropane-1-carboxylate oxidase homolog 2, putative, expressed	.	2ODD23, 2-ODD23, Os2ODD23, Os2-ODD23	6.34537	1,41415136826276e-312	Up
Os12g0443000	LOC_Os12g25660	Similar to Cytochrome P450 family protein, expressed.	cytochrome P450, putative, expressed	.	CYP94B5, OsCYP94B5	6.33706	4.0707e-11	Up
Os02g0199000	LOC_Os02g10550	none	expressed protein	.	.	6.33494	2.37592e-15	Up
Os10g0517500	LOC_Os10g37340	Cys/Met metabolism, pyridoxal phosphate-dependent enzyme domain containing protein.	cystathionine gamma-synthase, putative, expressed	.	RRJ1	6.32153	1.90981e-205	Up
Os04g0184801	None	Similar to OSIGBa0148J22.3 protein.	none	.	.	6.28621	6.22954e-09	Up
Os11g0482901	None	Hypothetical gene.	none	.	.	6.27557	8.11379e-84	Up
Os11g0483000	LOC_Os11g29290	Cytochrome P450, Oxidase, JA-mediated chilling tolerance	cytochrome P450, putative, expressed	.	CYP94B4, HAN1, OsCYP94B4, OsHAN1	6.27237	6.45645e-67	Up
Os12g0150200	LOC_Os12g05440	Cytochrome P450 enzyme, Salt tolerance	cytochrome P450, putative, expressed	.	CYP94C2b, CYP94C2B, OsCYP450, OsCYP94C2b	6.24514	4.43445e-48	Up
Os07g0587300	LOC_Os07g39860	Hypothetical conserved gene.	expressed protein	.	.	6.23363	7.45474e-11	Up
Os01g0940800	LOC_Os01g71350	Similar to Beta-1, 3-glucanase precursor.	glycosyl hydrolases family 17, putative, expressed	.	Gns6, GNS6, OsGns6	6.22795	9.86338e-12	Up
Os03g0180800	LOC_Os03g08310	TIFY domain-containing transcriptional regulator, Salt and dehydration stress tolerance	ZIM domain containing protein, putative, expressed	.	JAZ3, JAZ6, JAZ9, OsJAZ 9, OsJAZ3, OsJAZ6, OsJAZ9, Os-JAZ9, OsTIFY11a, TIFY11A	6.21595	2.11716e-22	Up
Os04g0405300	LOC_Os04g33240	Similar to Stem secoisolariciresinol dehydrogenase (Fragment).	sex determination protein tasselseed-2, putative, expressed	.	OsSDR110C-MS3, SDR110C-MS3	6.17489	6.12424e-54	Up
Os10g0550900	LOC_Os10g40360	Proline dehydrogenase, Negative regulation of thermotolerance	proline oxidase, mitochondrial precursor, putative, expressed	.	OsProDH	6.17156	1.29809e-71	Up
Os08g0389700	LOC_Os08g30020	Conserved hypothetical protein.	membrane protein, putative, expressed	.	.	6.1343	7.94958e-68	Up
Os11g0151400	LOC_Os11g05380	Cytochrome P450 family protein.	cytochrome P450, putative, expressed	.	CYP94C2, CYP94C2a, OsCYP94C2, OsCYP94C2a	6.13317	8.09847e-36	Up
Os08g0508000	LOC_Os08g39730	Cytochrome P450 family protein.	cytochrome P450, putative, expressed	.	CYP76M2	6.13003	7.03719e-08	Up
None	LOC_Os06g14260	none	lectin-like receptor kinase, putative, expressed	.	.	6.12699	0.000187346	Up
Os04g0605950	LOC_Os04g51640	none	expressed protein	.	.	6.09815	4.71642e-05	Up
Os01g0389200	LOC_Os01g29280	Protein of unknown function DUF679 family protein.	expressed protein	.	.	6.07081	9.25639e-11	Up
Os04g0184500	LOC_Os04g10569	Similar to OSIGBa0148J22.3 protein.	glutamyl-tRNA amidotransferase, putative, expressed	.	.	6.05974	1.1727e-06	Up
Os01g0615100	LOC_Os01g42860	Chymotrypsin protease inhibitor, Salt and osmotic stress tolerance	inhibitor I family protein, putative, expressed	.	OCPI2, OsSRO1a, SRO1a	6.04188	5.96958e-87	Up
Os08g0510101	LOC_Os08g39940	Similar to polygalacturonase inhibitor 1.	polygalacturonase inhibitor 1 precursor, putative, expressed	.	.	6.03002	2.01788e-17	Up
Os01g0609501	None	Hypothetical protein.	none	.	.	6.02357	2.4284e-09	Up
Os10g0118000	LOC_Os10g02840	Similar to 5-pentadecatrienyl resorcinol O-methyltransferase.	O-methyltransferase, putative, expressed	.	.	6.02179	0.000299645	Up
Os04g0180400	LOC_Os04g10160	Similar to Cytochrome P450 99A2.	cytochrome P450, putative, expressed	.	CYP99A2	6.01403	0.00308926	Up
Os01g0699600	LOC_Os01g50420	Mitogen-activated protein kinase kinase kinase (MAPKKK), Negative regulation of seed dormancy	STE_MEKK_ste11_MAP3K.7 - STE kinases include homologs to sterile 7, sterile 11 and sterile 20 from yeast, expressed	.	MKKK62, NPK1-PK, OsMKKK62, OsNPK1-PK	6.00829	1.83775e-20	Up
Os03g0130300	LOC_Os03g03810	Defensin, Plant antimicrobial peptide, Pathogen defense	DEF8 - Defensin and Defensin-like DEFL family, expressed	.	DEFL8, Df-08, OsDEF8, OsDEFL8, OsDf-08	5.99292	3.87084e-170	Up
Os04g0453500	LOC_Os04g38042	Conserved hypothetical protein.	retrotransposon protein, putative, unclassified, expressed	.	.	5.98738	2.99932e-05	Up
Os01g0940700	LOC_Os01g71340	Similar to Glucan endo-1, 3-beta-glucosidase GII precursor (EC 3.2.1.39) ((1->3)- beta-glucan endohydrolase GII) ((1->3)-beta-glucanase isoenzyme GII) (Beta-1, 3-endoglucanase GII).	glycosyl hydrolases family 17, putative, expressed	.	Glu1, OsGlu1, OsPR2, PR2	5.97935	5.20517e-07	Up
Os01g0124650	LOC_Os01g03390	Hypothetical conserved gene.	BBTI7 - Bowman-Birk type bran trypsin inhibitor precursor, expressed	.	RBBI2-3	5.97634	5.17888e-124	Up
Os04g0681500	LOC_Os04g58480	EF-Hand type domain containing protein.	EF hand family protein, putative, expressed	.	.	5.96984	1.3607e-07	Up
Os01g0532300	LOC_Os01g34790	Conserved hypothetical protein.	expressed protein	.	.	5.95366	8.01494e-08	Up
Os11g0113900	LOC_Os11g02250	Similar to Zinc finger, C3HC4 type family protein.	zinc finger, C3HC4 type domain containing protein, expressed	.	.	5.94906	0.000307527	Up
Os04g0107600	LOC_Os04g01690	Arginine decarboxylase , Stress response	pyridoxal-dependent decarboxylase protein, putative, expressed	.	ADC2, ADCa, OsAdc2, OsADC2	5.92984	4.24214e-24	Up
Os02g0466400	LOC_Os02g26720	Similar to Inositol phosphate kinase.	Inositol 1, 3, 4-trisphosphate 5/6-kinase, putative, expressed	.	ITP5/6K-4, ITPK4, OsITP5/6K-4, OsITPK4	5.92619	2.67592e-12	Up
Os01g0699500	LOC_Os01g50410	Serine/threonine protein kinase domain containing protein.	STE_MEKK_ste11_MAP3K.6 - STE kinases include homologs to sterile 7, sterile 11 and sterile 20 from yeast, expressed	.	MAP3K6	5.91746	6.38999e-39	Up
Os05g0163900	LOC_Os05g07120	Helix-loop-helix DNA-binding domain containing protein.	basic helix-loop-helix, putative, expressed	bHLH	OsbHLH036	5.91464	5.31719e-24	Up
None	LOC_Os07g46920	none	sex determination protein tasselseed-2, putative, expressed	.	.	5.90859	0.000395992	Up
Os03g0287400	LOC_Os03g17810	Similar to LOB domain protein 4.	DUF260 domain containing protein, putative, expressed	LBD	.	5.89538	0.00216892	Up
None	LOC_Os01g18390	none	OsRCI2-1 - Putative low temperature and salt responsive protein, expressed	.	.	5.8873	9.52095e-08	Up
Os03g0663600	None	Similar to Pathogenesis-related thaumatin-like protein.	none	.	.	5.8855	1.72308e-23	Up
Os04g0316200	LOC_Os04g25060	Protein of unknown function DUF26 domain containing protein.	cysteine-rich receptor-like protein kinase, putative, expressed	.	.	5.88456	4.40564e-31	Up
Os10g0419400	LOC_Os10g28350	Acireductone dioxygenase, Ethylene synthesis, Abiotic stress response	1,2-dihydroxy-3-keto-5-methylthiopentene dioxygenase protein, putative, expressed	.	ARD1, IDI1, OsARD1, OsIDI1, OsIDI1L/OsARD1, sip2, Sip2, SIP2	5.88023	2.09967e-28	Up
Os09g0472200	LOC_Os09g29670	Similar to white-brown-complex ABC transporter family.	white-brown complex homolog protein 11, putative, expressed	.	ABCG23, OsABCG23	5.88	0.00374758	Up
Os10g0391400	LOC_Os10g25230	Jasmonate ZIM-domain (JAZ) protein, TIFY family protein, Negative regulation of JA signal transduction pathway, Activation of hypersensitive cell death	ZIM domain containing protein, putative, expressed	.	JAZ13, OsJAZ 13, OsJAZ13, OsJAZ13a, OsTIFY11e, TIFY11E	5.87926	4.66066e-16	Up
Os05g0161700	None	Hypothetical protein.	none	.	.	5.85064	6.57571e-12	Up
Os01g0546100	LOC_Os01g36560	Similar to nodulin-like protein.	auxin-induced protein 5NG4, putative, expressed	.	5NG4, Os5NG4	5.82751	2.15528e-07	Up
Os10g0392400	LOC_Os10g25290	Tify domain containing protein.	ZIM domain containing protein, putative, expressed	.	JAZ1, JAZ12, OsJAZ 12, OsJAZ1, OsJAZ12, OsTIFY11d, TIFY11D	5.81994	1.6587e-28	Up
Os01g0878900	LOC_Os01g65690	Similar to 4, 5-DOPA dioxygenase extradiol-like protein.	4,5-DOPA dioxygenase extradiol, putative, expressed	.	.	5.81139	3.06681e-21	Up
Os12g0448900	LOC_Os12g26290	Fatty acid alpha-dioxygenase family, Enzyme that oxygenates fatty acids into 2R-hydroperoxides	alpha-DOX2, putative, expressed	.	PIOX, RalphaO	5.81135	3.24209e-17	Up
Os12g0478400	LOC_Os12g29430	EGF-type aspartate/asparagine hydroxylation site domain containing protein.	OsWAK125 - OsWAK receptor-like protein OsWAK-RLP, expressed	.	OsRLCK368, OsWAK, OsWAK125, RLCK368, WAK125	5.80064	1.67169e-61	Up
Os01g0209700	LOC_Os01g11150	Similar to GA 2-oxidase 5.	gibberellin 2-beta-dioxygenase, putative, expressed	.	GA2OX7, OsGA2ox7	5.79861	4.15947e-06	Up
Os04g0181901	None	Hypothetical conserved gene.	none	.	.	5.78864	0.00727173	Up
Os05g0120200	LOC_Os05g02890	Similar to ATPase, coupled to transmembrane movement of substances.	white-brown complex homolog protein 16, putative, expressed	.	ABCG11, OsABCG11	5.78154	3.42953e-10	Up
Os04g0688300	LOC_Os04g59190	Haem peroxidase, plant/fungal/bacterial family protein.	peroxidase precursor, putative, expressed	.	prx61	5.75555	1.16527e-151	Up
Os03g0663500	LOC_Os03g46070	Similar to Osmotin precursor.	thaumatin, putative, expressed	.	PR5, TLP	5.74533	5.10585e-27	Up
Os05g0442400	LOC_Os05g37060	R-R-type MYB-like transcription factor, Response to drought stress during reproductive development	MYB family transcription factor, putative, expressed	MYB	ARM1, MID1, MYB1, MYB-1, OsARM1, OsMYB-1	5.74256	0.000247272	Up
Os01g0196300	LOC_Os01g09990	Basic helix-loop-helix (bHLH) transcription factor, Diterpenoid phytoalexin factor, Biosynthesis of diterpenoid phytoalexins, Stress response	helix-loop-helix DNA-binding domain containing protein, expressed	bHLH	bHLH025, bHLH25, DPF, OsbHLH025	5.72832	1.97269e-05	Up
Os07g0533300	LOC_Os07g34900	Peptidase A1 domain containing protein.	aspartic proteinase nepenthesin precursor, putative, expressed	.	.	5.71888	9.66182e-05	Up
Os01g0827800	LOC_Os01g61210	Similar to AT-rich element binding factor 3.	bet v I allergen family protein, putative, expressed	.	OsPYL1, OsPYL4, OsPYL/RCAR1, PYL1, PYL4, PYL/RCAR13	5.71534	0.0021625	Up
None	LOC_Os12g39300	none	cytochrome P450, putative, expressed	.	.	5.71278	1.72128e-12	Up
Os03g0437200	LOC_Os03g32230	C2H2-type zinc finger protein, Abscisic acid-induced antioxidant defence, Water stress and oxidative stress tolerance	ZOS3-12 - C2H2 zinc finger protein, expressed	C2H2	bsr-d1, Bsr-d1, BSRD1, DLN91, OsBSRD1, OsDLN91, OsZFP36, ZFP36	5.70483	3.31786e-27	Up
Os07g0249900	LOC_Os07g14610	Peptidase M20 family protein.	IAA-amino acid hydrolase ILR1-like 6 precursor, putative, expressed	.	AH3, OsAH3	5.69333	0.00683472	Up
Os02g0682300	LOC_Os02g45780	RING-type E3 ligase, Negative regulation of cuticular wax biosynthesis, Drought stress response	zinc finger, C3HC4 type domain containing protein, expressed	.	DHS	5.66502	4.81169e-34	Up
Os04g0322100	LOC_Os04g25650	Protein of unknown function DUF26 domain containing protein.	cysteine-rich receptor-like protein kinase, putative, expressed	.	.	5.656	9.91911e-19	Up
Os05g0145100	LOC_Os05g05290	Conserved hypothetical protein.	expressed protein	.	.	5.65513	1.4495e-15	Up
Os06g0564700	LOC_Os06g36880	Similar to Cysteine synthase (EC 4.2.99.8).	cysteine synthase, putative, expressed	.	.	5.62962	8.39242e-27	Up
Os01g0581400	LOC_Os01g39970	Serine/threonine protein kinase-related domain containing protein.	protein kinase domain containing protein, putative, expressed	.	OsRLCK39, RLCK39	5.61557	0.00366852	Up
Os07g0190000	LOC_Os07g09190	Similar to 1-deoxy-D-xylulose 5-phosphate synthase 2 precursor.	transketolase, putative, expressed	.	DXS2, dxs3, DXS3, OsDXS, OsDXS2, OsDXS3	5.61392	3.42646e-07	Up
Os01g0186000	LOC_Os01g09100	Similar to WRKY transcription factor 10.	WRKY10, expressed	WRKY	OsWRKY10, WRKY10	5.61249	2.93812e-88	Up
Os06g0591400	LOC_Os06g39120	Conserved hypothetical protein.	expressed protein	.	.	5.59263	8.45958e-10	Up
Os08g0459700	LOC_Os08g35750	Similar to Adenosine diphosphate glucose pyrophosphatase precursor.	Cupin domain containing protein, expressed	.	GLP8-13, OsGLP8-13	5.5903	0.00651581	Up
Os06g0253350	None	Hypothetical gene.	none	.	.	5.56977	0.000311484	Up
None	LOC_Os05g46790	none	expressed protein	.	.	5.54891	0.0053854	Up
Os03g0738600	LOC_Os03g52860	Lipoxygenase, Seed germination and longevity	lipoxygenase, putative, expressed	.	LOX L-2, LOX1.1, LOX-2, LOX-L2, OsLOX2, OsLOX-L2	5.54796	3.18978e-76	Up
Os07g0625400	LOC_Os07g43240	SKP1 component domain containing protein.	SKP1-like protein 1B, putative, expressed	.	OSK28	5.53123	5.80529e-28	Up
Os07g0529000	LOC_Os07g34520	Similar to Isocitrate lyase (Fragment).	isocitrate lyase, putative, expressed	.	EnS-107, I85, ICL, l43, OsEnS-107, OsI85, OsICL, Osl43, Osl85, OsL85	5.52687	0.000215871	Up
None	LOC_Os07g35190	none	expressed protein	.	.	5.52411	0.000598731	Up
Os01g0132000	LOC_Os01g04050	Similar to Wound-induced protease inhibitor (WIP1).	BBTI12 - Bowman-Birk type bran trypsin inhibitor precursor, expressed	.	IAI2	5.4873	8.99298e-47	Up
Os04g0573000	LOC_Os04g48390	SPX-MFS protein, Phosphate transporter, Pi homeostasis	uncharacterized membrane protein, putative, expressed	.	OsSPX-MFS1, SPX-MFS1	5.48312	0.00915787	Up
Os05g0257100	LOC_Os05g16824	Leucine-rich repeat, plant specific containing protein.	SHR5-receptor-like kinase, putative, expressed	.	.	5.47006	8.64852e-99	Up
Os06g0251100	LOC_Os06g14050	Membrane attack complex component/perforin (MACPF) domain domain containing protein.	membrane attack complex component/perforin/complement C9, putative, expressed	.	.	5.45427	0.000583269	Up
Os10g0451900	LOC_Os10g31440	Peptidase S8 and S53, subtilisin, kexin, sedolisin domain containing protein.	retrotransposon protein, putative, unclassified, expressed	.	.	5.45141	5.82135e-05	Up
Os04g0516900	LOC_Os04g43660	Conserved hypothetical protein.	expressed protein	.	.	5.41838	0.000796681	Up
Os03g0638900	LOC_Os03g43770	Cyclin-like F-box domain containing protein.	OsFBX97 - F-box domain containing protein, expressed	.	Os_F0188, OsFbox157	5.41029	7.26188e-08	Up
Os06g0725200	LOC_Os06g50950	Lipase, GDSL domain containing protein.	GDSL-like lipase/acylhydrolase, putative, expressed	.	GELP90, OsGELP90	5.40478	5.38377e-26	Up
Os11g0696900	LOC_Os11g47390	Laccase (EC 1.10.3.2).	laccase precursor protein, putative, expressed	.	LAC25, OsLAC25	5.38601	4.1817e-11	Up
None	LOC_Os04g01850	none	hypothetical protein	.	.	5.38557	2.53771e-10	Up
Os08g0376500	LOC_Os08g28880	Similar to Patatin-like protein.	patatin, putative, expressed	.	OspPLAIIgamma, pPLAIIgamma	5.37829	1.59329e-44	Up
Os03g0676400	LOC_Os03g47280	VQ domain containing protein.	VQ domain containing protein, putative, expressed	.	OsVQ13, VQ13	5.36635	2.27349e-32	Up
Os11g0549615	LOC_Os11g34710	Metallophosphoesterase domain containing protein.	Ser/Thr protein phosphatase family protein, putative, expressed	.	OsPAP3a, PAP3A	5.36224	4.3531e-24	Up
Os08g0544400	LOC_Os08g43120	A member of the pleiotropic drug resistance (PDR) subfamily of ATP-binding cassette (ABC) transporter, Regulation of plant growth and pathogen resistance	Plant PDR ABC transporter associated domain containing protein, expressed	.	FCO1, OsABCG45, OsPDR1, OsPDR1.3, PDR1	5.36014	2.04195e-09	Up
Os05g0257333	None	Non-protein coding transcript.	none	.	.	5.3482	2.15131e-58	Up
Os03g0235000	LOC_Os03g13210	Similar to Peroxidase.	peroxidase precursor, putative, expressed	.	poxN, POXN, poxN/PRX38, prx38, prxRPN, RPN	5.3386	1.53228e-152	Up
Os04g0341500	LOC_Os04g27340	Similar to OSIGBa0159H11-OSIGBa0137A07.8 protein.	terpene synthase, putative, expressed	.	OsTPS20, TPS20	5.33767	7.24222e-30	Up
Os08g0106300	LOC_Os08g01520	Similar to Cytochrome P450.	cytochrome P450, putative, expressed	.	.	5.33489	0.00288218	Up
Os03g0830500	LOC_Os03g61500	Similar to PGPS/D12.	uncharacterized Cys-rich domain containing protein, putative, expressed	.	FWL7, OsFWL7	5.32881	2.1519e-24	Up
Os01g0834900	None	Hypothetical conserved gene.	none	.	.	5.32853	2.95289e-48	Up
Os01g0891700	LOC_Os01g66760	Leucine-rich repeat, N-terminal domain containing protein.	inactive receptor kinase At2g26730 precursor, putative, expressed	.	.	5.30598	1.86747e-06	Up
Os01g0124401	LOC_Os01g03360	Similar to Bowman-Birk type bran trypsin inhibitor.	BBTI5 - Bowman-Birk type bran trypsin inhibitor precursor, expressed	.	BBPI, OsBBPI, RBBI3-3	5.30096	9.62938e-125	Up
Os04g0549800	LOC_Os04g46410	Similar to OSIGBa0134H18.5 protein.	AP2 domain containing protein, expressed	ERF	AP2/EREBP#041, AP2/EREBP41, ERF37, OsERF037, OsERF#037, OsERF37	5.27406	2.31023e-07	Up
Os01g0248500	LOC_Os01g14590	Similar to Pathogen-related protein.	pathogen-related protein, putative, expressed	.	.	5.27399	1.52741e-41	Up
Os12g0548401	LOC_Os12g36210	Similar to Proteinase inhibitor.	inhibitor I family protein, putative, expressed	.	.	5.25998	7.26667e-98	Up
Os05g0501400	LOC_Os05g42210	Similar to Receptor-like protein kinase 5.	serine/threonine-protein kinase receptor precursor, putative, expressed	.	.	5.25612	2.00717e-36	Up
Os04g0182225	None	Non-protein coding transcript.	none	.	.	5.2146	0.000104922	Up
Os12g0628600	LOC_Os12g43380	Similar to Thaumatin-like pathogenesis-related protein 3 precursor.	thaumatin, putative, expressed	.	OsPR5, Pir2, PR5, PR-5, PR5-1	5.20183	1.85295e-31	Up
Os08g0114250	LOC_Os08g02230	Non-protein coding transcript.	FAD-binding and arabino-lactone oxidase domains containing protein, putative, expressed	.	.	5.19703	3.7037e-14	Up
Os02g0569900	LOC_Os02g36110	Cytochrome P450 family protein.	cytochrome P450, putative, expressed	.	CYP76M10, CYP76M7, OsCYP76M10, OsCYP76M7	5.18451	0.000974504	Up
Os03g0807600	LOC_Os03g59290	Similar to Cyclopropane-fatty-acyl-phospholipid synthase family protein, expressed.	C-methyltransferase, putative, expressed	.	OsSMT1-2, SMT1-2	5.17261	2.54453e-43	Up
Os09g0472150	None	Hypothetical protein.	none	.	.	5.16843	4.11606e-09	Up
Os04g0516800	None	Hypothetical protein.	none	.	.	5.16239	0.00307692	Up
Os07g0672566	None	Hypothetical gene.	none	.	.	5.1594	5.71901e-86	Up
Os02g0733900	LOC_Os02g50110	Regulation of style length	expressed protein	.	OsSYL2	5.14723	0.000817149	Up
Os02g0576600	LOC_Os02g36700	Sucrose transporter.	sucrose transporter BoSUT1, putative, expressed	.	OsSUT5, OsSUT5(t), OsSUT5Z, SUT5	5.14588	5.36006e-06	Up
Os06g0708075	None	Non-protein coding transcript.	none	.	.	5.13768	0.00487534	Up
Os06g0725250	None	Hypothetical protein.	none	.	.	5.13374	2.99186e-10	Up
Os06g0554200	LOC_Os06g36040	Similar to F20B17.20.	expressed protein	.	.	5.12991	0.000316652	Up
Os06g0586000	LOC_Os06g38660	Conserved hypothetical protein.	expressed protein	.	.	5.11769	2.57405e-30	Up
Os09g0558850	None	Similar to ZFP1 (ZINC-FINGER PROTEIN 1) - nucleic acid binding / transcription factor/ zinc ion binding.	none	.	.	5.08159	0.00138665	Up
Os12g0168150	None	Hypothetical gene.	none	.	.	5.07988	0.004171	Up
None	LOC_Os10g38160	none	glutathione S-transferase, putative, expressed	.	.	5.07291	3.43076e-12	Up
Os03g0634400	LOC_Os03g43440	Serine/threonine protein kinase domain containing protein.	CAMK_KIN1/SNF1/Nim1_like.17 - CAMK includes calcium/calmodulin depedent protein kinases, expressed	.	CIPK07, CIPK7, OsCIPK07, OsCIPK7	5.0469	2.49921e-65	Up
Os06g0681200	LOC_Os06g46740	Cupredoxin domain containing protein.	early nodulin 20 precursor, putative, expressed	.	ELA3, ENODL18, OsELA3, OsENODL18	5.04595	0.000233545	Up
Os01g0237500	LOC_Os01g13610	NmrA-like family protein.	isoflavone reductase homolog IRL, putative, expressed	.	.	5.03228	5.02954e-10	Up
Os08g0478466	LOC_Os08g37345	Protein of unknown function DUF296 domain containing protein.	DNA binding protein, putative, expressed	.	.	4.98321	9.00747e-17	Up
Os02g0630300	LOC_Os02g41954	2OG-Fe(II) oxygenase domain containing protein.	gibberellin 2-beta-dioxygenase 7, putative, expressed	.	2ODD35, 2-ODD35, GA2ox7, GA2OX9, Os2ODD35, Os2-ODD35, OsGA2ox9	4.98182	9.91562e-08	Up
Os06g0184900	LOC_Os06g08580	Transferase family protein.	transferase family protein, putative, expressed	.	HCT3, OsHCT3, OsPHT1, Os-PHT1, PHT1	4.97621	6.12403e-07	Up
Os04g0616650	None	Non-protein coding transcript.	none	.	.	4.96536	2.23504e-07	Up
Os02g0647900	LOC_Os02g43280	Similar to Fatty aldehyde dehydrogenase 1.	aldehyde dehydrogenase, putative, expressed	.	ALDH3E2, OsALDH3E2	4.91759	8.8847e-15	Up
Os04g0451200	LOC_Os04g37820	UDP-glucuronosyl/UDP-glucosyltransferase family protein.	cytokinin-O-glucosyltransferase 2, putative, expressed	.	.	4.91337	8.36023e-53	Up
Os01g0937012	None	Hypothetical protein.	none	.	.	4.91228	4.0383e-06	Up
Os09g0264400	LOC_Os09g08990	Cytochrome P450 family protein.	cytochrome P450, putative, expressed	.	.	4.87469	0.000196582	Up
Os09g0558800	LOC_Os09g38610	Non-protein coding transcript.	ZOS9-18 - C2H2 zinc finger protein, expressed	C2H2	.	4.85933	2.87528e-05	Up
Os01g0937000	LOC_Os01g71070	Peptidase aspartic, catalytic domain containing protein.	xylanase inhibitor, putative, expressed	.	.	4.85858	9.14352e-20	Up
Os05g0425600	None	Hypothetical protein.	none	.	.	4.85834	5.245e-05	Up
Os05g0514600	LOC_Os05g43880	GA 2-oxidase4, GA metabolism	gibberellin 2-beta-dioxygenase, putative, expressed	.	ga2ox 4, GA2OX4, OsGA2ox4, OsGA2ox-4, SBI	4.85703	3.61508e-21	Up
Os01g0187300	None	Hypothetical conserved gene.	none	.	.	4.83976	0.00657283	Up
Os07g0551600	LOC_Os07g36610	Similar to Cellulose synthase-like CslF9.	CSLF9 - cellulose synthase-like family F - beta1,3 -1,4 glucan synthase, expressed	.	CSLF9, OsCslF9, OsCSLF9	4.82459	2.9532e-11	Up
Os03g0797400	LOC_Os03g58300	Similar to Indole-3-glycerol phosphate lyase.	indole-3-glycerol phosphate lyase, chloroplast precursor, putative, expressed	.	OsIgl, OsIGL	4.81054	0.00196792	Up
Os04g0178300	LOC_Os04g09900	Similar to Isoform 3 of Syn-copalyl diphosphate synthase.	ent-kaurene synthase, chloroplast precursor, putative, expressed	.	CPS4, OsCPS4, Os-CPS4, OsCPSsyn, OsCyc1	4.80492	0.0063666	Up
None	LOC_Os06g23830	none	retrotransposon protein, putative, unclassified, expressed	.	.	4.79259	2.09241e-05	Up
Os02g0596700	LOC_Os02g38320	Similar to protein binding protein.	BTBZ3 - Bric-a-Brac, Tramtrack, Broad Complex BTB domain with TAZ zinc finger and Calmodulin-binding domains, expressed	.	.	4.7919	1.24093e-27	Up
Os03g0830600	LOC_Os03g61510	Pectinesterase inhibitor domain containing protein.	pectinesterase inhibitor domain containing protein, expressed	.	.	4.76683	0.00568411	Up
Os05g0546400	LOC_Os05g46840	Hypothetical protein.	proline-rich protein, putative, expressed	.	.	4.76463	0.000900236	Up
Os11g0134232	LOC_Os11g03970	Non-protein coding transcript.	CAMK_KIN1/SNF1/Nim1_like.5 - CAMK includes calcium/calmodulin depedent protein kinases, expressed	.	.	4.76364	0.000375182	Up
Os09g0409100	LOC_Os09g24370	Conserved hypothetical protein.	expressed protein	.	.	4.75559	1.71912e-18	Up
Os10g0450800	LOC_Os10g31320	Hypothetical protein.	retrotransposon protein, putative, unclassified, expressed	.	.	4.75116	1.32223e-10	Up
Os07g0129300	LOC_Os07g03730	Similar to PR1a protein.	SCP-like extracellular protein, expressed	.	OsPR1, OsPR1a, PR1, PR1a	4.74929	6.47802e-17	Up
Os03g0610800	LOC_Os03g41438	Similar to Protein zx.	serpin domain containing protein, putative, expressed	.	OrysaZxb, OsSRP-FRS	4.73672	2.33855e-05	Up
Os04g0526600	LOC_Os04g44470	Similar to Alpha-amylase/subtilisin inhibitor (RASI).	KUN1 - Kunitz-type trypsin inhibitor precursor, expressed	.	OsEnS-69, RASI	4.72707	4.19592e-33	Up
Os06g0569500	LOC_Os06g37300	Ent-kaurene oxidase, Diterpenoid phytoalexin biosynthesis	cytochrome P450, putative, expressed	.	CYP701A8, KO4, KOS1, OsKO2, OsKO4, OsKOL4	4.72591	0.00976156	Up
Os03g0181100	LOC_Os03g08330	Tify domain containing protein.	ZIM domain containing protein, putative, expressed	.	JAZ10, JAZ4, OsJAZ 10, OsJAZ10, OsJAZ4, OsTIFY11b, TIFY11B	4.71442	3.3308e-28	Up
Os10g0392800	LOC_Os10g25340	Similar to esterase.	GDSL-like lipase/acylhydrolase, putative, expressed	.	GELP103, OsGELP103	4.71134	1.4864e-13	Up
Os06g0622400	LOC_Os06g41740	Hypothetical protein.	transposon protein, putative, CACTA, En/Spm sub-class, expressed	.	.	4.694	6.37598e-94	Up
Os05g0183100	LOC_Os05g09020	WRKY transcription factor, Positive regulation of blast and bacteria blight resistance	WRKY67, expressed	WRKY	OsWRKY67, WRKY67	4.69132	1.54565e-23	Up
Os06g0591200	LOC_Os06g39110	Conserved hypothetical protein.	expressed protein	.	.	4.68825	0.00315982	Up
Os06g0670300	LOC_Os06g45890	MYB-like transcription factor, Regulation of plant height, Tolerance to cadmium stress	MYB family transcription factor, putative, expressed	G2-like	OsMPH1, OsMYB45	4.68788	1.50701e-07	Up
Os06g0233800	LOC_Os06g12740	Conserved hypothetical protein.	expressed protein	.	.	4.68418	1.47586e-175	Up
Os07g0672700	LOC_Os07g47550	UDP-glucuronosyl/UDP-glucosyltransferase family protein.	glucosyltransferase, putative, expressed	.	.	4.678	1.08157e-19	Up
Os11g0168500	LOC_Os11g06770	Hypothetical conserved gene.	ethylene-responsive transcription factor ERF110, putative, expressed	ERF	AP2/EREBP117, AP2/EREBP#117, ERF118, OsERF118, OsERF#118	4.66569	2.87585e-05	Up
Os04g0103900	LOC_Os04g01354	Similar to Chalcone synthase.	chalcone synthase, putative, expressed	.	CHS, CHS2, OsCHS2, OsPKS02, OsPKS2, PKS02, PKS2	4.65799	4.90115e-29	Up
Os06g0521500	LOC_Os06g32990	Haem peroxidase family protein.	peroxidase precursor, putative, expressed	.	prx83	4.65196	1.16098e-07	Up
Os03g0655100	LOC_Os03g45250	Similar to Cupin, RmlC-type.	2-aminoethanethiol dioxygenase, putative, expressed	.	.	4.63292	2.65948e-12	Up
Os04g0684600	LOC_Os04g58790	Similar to H0913C04.5 protein.	expressed protein	.	.	4.62792	0.000164741	Up
None	LOC_Os01g15170	none	expressed protein	.	.	4.62148	0.00255459	Up
Os12g0470700	LOC_Os12g28550	ATPase, AAA-type, core domain containing protein.	ATPase, AAA family domain containing protein, expressed	.	.	4.61204	0.000833291	Up
Os12g0629700	None	Similar to Thaumatin-like protein precursor.	none	.	.	4.61142	1.44446e-07	Up
Os08g0190100	LOC_Os08g09080	Germin-like protein 8-11, Disease resistance	Cupin domain containing protein, expressed	.	GLP8-11, OsGLP8-11, OsRGLP1, RGLP1	4.60512	1.22946e-08	Up
Os06g0604300	LOC_Os06g40180	Chloroplast-localized phospholipase D, Herbivore defense	phospholipase D, putative, expressed	.	OsPLDa5, OsPLDalpha5, OsPLD&alpha -5, OsPLDeta3, PLDalpha5, RPLD4	4.60073	4.66403e-34	Up
Os01g0933900	LOC_Os01g70770	Similar to Glutathione transferase III(B) (EC 2.5.1.18).	glutathione S-transferase, putative, expressed	.	GSTF4, OsGSTF4	4.5979	3.20935e-25	Up
Os01g0760000	LOC_Os01g55510	Similar to Dynein light chain.	dynein light chain type 1 domain containing protein, expressed	.	.	4.5778	3.1972e-48	Up
Os07g0126301	LOC_Os07g03458	Allergen V5/Tpx-1 related family protein.	SCP-like extracellular protein, expressed	.	.	4.57194	4.2896e-81	Up
Os01g0124100	LOC_Os01g03330	Proteinase inhibitor I12, Bowman-Birk family protein.	BBTI3 - Bowman-Birk type bran trypsin inhibitor precursor, expressed	.	RBBI3-2	4.57138	5.87057e-139	Up
Os11g0490900	LOC_Os11g29870	Similar to WRKY transcription factor 72.	WRKY72, expressed	WRKY	OsWRKY72, WRKY72, WRKY-72	4.55779	3.97303e-41	Up
Os07g0538300	LOC_Os07g35380	Hypothetical conserved gene.	TKL_IRAK_DUF26-lc.16 - DUF26 kinases have homology to DUF26 containing loci, expressed	.	.	4.55325	2.30722e-20	Up
Os07g0153000	LOC_Os07g05830	A member of the JASMONATE ZIM-domain (JAZ) family	zinc-finger protein, putative, expressed	.	JAZ2, OsJAZ 2, OsJAZ2, OsSTA188, OsTIFY5, TIFY5	4.53755	3.52934e-09	Up
Os11g0275600	LOC_Os11g17560	none	expressed protein	.	.	4.53525	5.93351e-07	Up
Os03g0823500	LOC_Os03g60850	TGF-beta receptor, type I/II extracellular region family protein.	peptide transporter PTR2, putative, expressed	.	PTR	4.53425	0.00755904	Up
Os12g0424700	LOC_Os12g23700	Serine/threonine protein kinase domain containing protein.	cyclin-dependent kinase G-2, putative, expressed	.	.	4.51802	8.12306e-30	Up
Os02g0569000	LOC_Os02g36030	Cytochrome P450 family protein.	cytochrome P450, putative, expressed	.	CYP76M5	4.51723	0.00228034	Up
Os01g0816100	LOC_Os01g60020	Plant-specific transcription factor, Regulation of hypersensitive response (HR) cell death	NAC domain transcription factor, putative, expressed	NAC	NAC4, NAC68, ONAC068, OnNAC4, OnNAC4*, OsNAC4, OsNAC4/ONAC068	4.50132	5.22544e-24	Up
Os02g0134400	LOC_Os02g04170	Fumarate reductase/succinate dehydrogenase flavoprotein, C-terminal domain containing protein.	L-aspartate oxidase 1, putative, expressed	.	OsLASPO	4.48944	7.29747e-16	Up
Os01g0276900	LOC_Os01g16980	Conserved hypothetical protein.	expressed protein	.	.	4.48656	0.00793726	Up
Os07g0601600	LOC_Os07g41050	Similar to VEP1 (VEIN PATTERNING 1) - binding / catalytic.	NAD dependent epimerase/dehydratase family protein, putative, expressed	.	.	4.48525	1.71187e-25	Up
Os07g0672600	LOC_Os07g47540	Hypothetical conserved gene.	DUF567 domain containing protein, putative, expressed	.	.	4.47355	1.95279e-209	Up
Os01g0248300	LOC_Os01g14550	Similar to Pathogen-related protein.	pathogen-related protein, putative, expressed	.	.	4.47349	1.06613e-50	Up
Os04g0513700	LOC_Os04g43400	Similar to Beta-glucosidase 16.	Os4bglu17 - GH1 gene fragment, expressed	.	BGLU17, Os4bglu17, Os4Bglu17	4.45427	3.45466e-29	Up
Os01g0379001	LOC_Os01g28089	none	expressed protein	.	.	4.45397	2.382e-07	Up
Os02g0205500	LOC_Os02g11070	Similar to Fatty acid elongase 1.	3-ketoacyl-CoA synthase, putative, expressed	.	KCS	4.4421	2.25046e-59	Up
None	LOC_Os07g03740	none	SCP-like extracellular protein, expressed	.	.	4.44003	0.000154756	Up
Os05g0161500	LOC_Os05g06920	RelA/SpoT domain containing protein.	relA-SpoT like protein RSH4, putative, expressed	.	.	4.42714	1.46005e-24	Up
Os05g0149300	LOC_Os05g05670	Similar to 1-aminocyclopropane-1-carboxylate oxidase.	1-aminocyclopropane-1-carboxylate oxidase, putative, expressed	.	.	4.42591	9.13711e-26	Up
Os04g0525100	LOC_Os04g44354	UDP-glucuronosyl/UDP-glucosyltransferase family protein.	UDP-glucoronosyl and UDP-glucosyl transferase domain containing protein, expressed	.	.	4.42479	2.04131e-59	Up
Os01g0713200	LOC_Os01g51570	Similar to Beta-glucanase.	glycosyl hydrolases family 17, putative, expressed	.	Gns10, GNS10, OsGns10	4.42248	6.06439e-27	Up
Os05g0510600	LOC_Os05g43510	Similar to tyrosine/DOPA decarboxylase 1.	decarboxylase, putative, expressed	.	.	4.42051	7.74661e-43	Up
Os05g0514701	None	Paired box protein, N-terminal domain containing protein.	none	.	.	4.41232	0.000220725	Up
Os11g0634350	None	Non-protein coding transcript.	none	.	.	4.39848	8.35183e-14	Up
Os04g0659300	LOC_Os04g56430	Receptor-like protein, Root development, Salt stress response, Regulation of iron acquisition	cysteine-rich receptor-like protein kinase, putative, expressed	.	OsDUF26, OsRLK, OsRMC, RMC	4.39231	4.61197e-36	Up
Os08g0509100	LOC_Os08g39850	Similar to Lipoxygenase, chloroplast precursor (EC 1.13.11.12).	lipoxygenase, chloroplast precursor, putative, expressed	.	LOX2 -3, LOX8, LOX9, OsLOX2, OsLOX2 -3, OsLOX8, OsLOX9	4.38738	0.00172884	Up
Os07g0643800	LOC_Os07g44920	Similar to Dirigent protein.	expressed protein	.	.	4.38726	5.51795e-12	Up
Os04g0173800	LOC_Os04g09390	Lectin precursor (Agglutinin).	HEV3 - Hevein family protein precursor, expressed	.	.	4.37054	3.36501e-25	Up
Os04g0616600	LOC_Os04g52630	Serine/threonine protein kinase-related domain containing protein.	leucine-rich repeat-containing protein kinase family protein, putative, expressed	.	.	4.36826	1.92236e-101	Up
Os06g0621600	LOC_Os06g41670	Hypothetical protein.	CC-NBS-LRR protein, putative, expressed	.	.	4.3619	4.15543e-19	Up
Os06g0118900	LOC_Os06g02810	Hypothetical conserved gene.	expressed protein	.	.	4.35912	0.00127659	Up
Os04g0451700	LOC_Os04g37880	Conserved hypothetical protein.	expressed protein	.	.	4.33544	3.04266e-35	Up
Os01g0721200	LOC_Os01g52320	Similar to cDNA clone:J013002N02, full insert sequence.	NB-ARC domain containing protein, expressed	.	.	4.33056	0.00318449	Up
Os07g0575900	LOC_Os07g38840	Protein of unknown function DUF946, plant family protein.	expressed protein	.	.	4.3224	4.07996e-44	Up
Os09g0441100	LOC_Os09g26940	Similar to Cytochrome P450 monooxygenase CYP92A1.	cytochrome P450, putative, expressed	.	.	4.30437	0.00396552	Up
Os01g0124200	LOC_Os01g03340	Bowman-Birk type trypsin inhibitor, Target of a fungal effector and an NLR receptor for innate immunity, Resistance to fungal pathogen M. oryzae	BBTI4 - Bowman-Birk type bran trypsin inhibitor precursor, expressed	.	APIP4, BBTI4, IBP1.1, OsBBTI4, RBBI3-1, RBBTI4	4.29778	6.11112e-143	Up
Os12g0113600	None	Hypothetical protein.	none	.	.	4.29594	4.41669e-09	Up
Os05g0427400	LOC_Os05g35290	Similar to Phenylalanine ammonia-lyase.	phenylalanine ammonia-lyase, putative, expressed	.	OsPAL04, OsPAL7, PAL, PAL04, PAL7	4.27314	4.3908e-19	Up
Os12g0267200	LOC_Os12g16650	Cyclopropane-fatty-acyl-phospholipid synthase domain containing protein.	Cyclopropane-fatty-acyl-phospholipid synthase, putative, expressed	.	.	4.27012	2.97284e-35	Up
Os07g0537550	None	Hypothetical gene.	none	.	.	4.26212	2.37989e-14	Up
None	LOC_Os07g32700	none	retrotransposon protein, putative, unclassified, expressed	.	.	4.26039	1.50465e-05	Up
Os07g0664500	LOC_Os07g46940	NAD(P)-binding domain containing protein.	sex determination protein tasselseed-2, putative, expressed	.	.	4.25024	0.00205589	Up
Os01g0699400	LOC_Os01g50400	Serine/threonine protein kinase domain containing protein.	STE_MEKK_ste11_MAP3K.5 - STE kinases include homologs to sterile 7, sterile 11 and sterile 20 from yeast, expressed	.	.	4.23967	5.86622e-23	Up
Os04g0184100	LOC_Os04g10530	Similar to OSIGBa0140C02.7 protein.	amidase, putative, expressed	.	.	4.23777	3.46152e-17	Up
Os04g0680400	LOC_Os04g58390	Allantoinase (EC:3.5.2.5), Ureide metabolism, Nitrogen molecular sensor	allantoinase, putative, expressed	.	ALN, OsALN	4.22477	1.67403e-08	Up
Os09g0555800	LOC_Os09g38350	Similar to AMP-binding protein (Adenosine monophosphate binding protein 6 AMPBP6).	AMP-binding domain containing protein, expressed	.	.	4.22462	2.31688e-10	Up
Os12g0548700	LOC_Os12g36240	Similar to MPI.	inhibitor I family protein, putative, expressed	.	.	4.22032	1.23704e-98	Up
Os03g0790500	LOC_Os03g57640	Alpha/beta hydrolase fold-3 domain containing protein.	gibberellin receptor GID1L2, putative, expressed	.	GID1, GID1L2	4.21191	1.57696e-08	Up
Os03g0413250	None	Hypothetical protein.	none	.	.	4.209	1.88957e-06	Up
None	LOC_Os07g30369	none	indole-3-acetate beta-glucosyltransferase, putative, expressed	.	.	4.20893	3.71888e-36	Up
Os01g0859300	LOC_Os01g64000	bZIP transcription factor, Stress response and ABA signal transduction, Regulation of plant fertility	bZIP transcription factor, putative, expressed	bZIP	ABI5, OREB1, OsABF1, OsABI5, OsABI5-1, OsABI5-2, OsbZIP10, OsOREB1	4.20434	0.00136212	Up
None	LOC_Os04g03660	none	expressed protein	.	.	4.19323	3.0783e-14	Up
Os02g0639300	LOC_Os02g42640	Conserved hypothetical protein.	CBS domain-containing protein, putative, expressed	.	OsCBSX11	4.18232	8.73244e-05	Up
Os01g0172600	LOC_Os01g07770	Similar to electron carrier/ heme binding / peroxidase.	peroxidase precursor, putative, expressed	.	.	4.17502	1.61722e-60	Up
Os05g0513450	None	Hypothetical protein.	none	.	.	4.16744	8.72501e-07	Up
Os05g0302350	None	Hypothetical gene.	none	.	.	4.1584	0.00863952	Up
Os12g0541350	None	Hypothetical protein.	none	.	.	4.15748	0.00439225	Up
Os12g0576100	LOC_Os12g38720	Conserved hypothetical protein.	expressed protein	.	.	4.14093	0.00127391	Up
Os06g0191800	LOC_Os06g09220	Cytochrome P450 family protein.	cytochrome P450 72A1, putative, expressed	.	CYP709C11, OsCYP709C11	4.1394	1.12482e-05	Up
Os12g0227500	LOC_Os12g12600	Similar to Beta-glucosidase aggregating factor.	dirigent, putative, expressed	.	.	4.12636	2.78144e-18	Up
Os03g0402800	LOC_Os03g28940	Tify domain containing protein.	ZIM domain containing protein, putative, expressed	.	JAZ5, JAZ6, OsJAZ5, OsJAZ6, OsTIFY10A, TIFY10A	4.12326	3.59939e-122	Up
Os04g0650700	LOC_Os04g55710	Similar to OSIGBa0113E10.3 protein.	transposon protein, putative, unclassified, expressed	.	ASNase2, ASNASE2, OsASNase2	4.11827	5.8738e-49	Up
Os03g0654400	LOC_Os03g45170	Similar to Cationic amino acid transporter-like protein.	amino acid permease, putative, expressed	.	CAT4, OsCAT4	4.11454	8.43812e-47	Up
Os08g0114400	None	Hypothetical protein.	none	.	.	4.1109	0.00351022	Up
None	LOC_Os04g43380	none	Os4bglu15 - GH1 gene fragment, expressed	.	.	4.10878	5.49528e-17	Up
None	LOC_Os07g30469	none	indole-3-acetate beta-glucosyltransferase, putative, expressed	.	.	4.10313	7.1787e-34	Up
Os07g0125500	LOC_Os07g03368	Allergen V5/Tpx-1 related family protein.	SCP-like extracellular protein, expressed	.	.	4.09497	8.58412e-86	Up
Os08g0120600	LOC_Os08g02700	Similar to Fructose-bisphosphate aldolase, cytoplasmic isozyme (EC 4.1.2.13).	fructose-bisphospate aldolase isozyme, putative, expressed	.	.	4.08972	4.3072e-26	Up
Os02g0112600	LOC_Os02g02190	High-affinity nitrate transporter, Nitrate uptake, Nitrate transport	transporter, major facilitator family, putative, expressed	.	NRT2.2, OsNRT2.1, OsNRT2.2	4.08965	0.00142378	Up
Os10g0505700	LOC_Os10g36170	Similar to Nonspecific lipid-transfer protein 2 (nsLTP2) (7 kDa lipid transfer protein).	LTPL160 - Protease inhibitor/seed storage/LTP family protein precursor, expressed	.	OsLTP2.12, OsLtpII.12	4.06124	4.68517e-14	Up
Os04g0174200	LOC_Os04g09450	Similar to OsRAD23-like.	expressed protein	.	.	4.05701	0.000354315	Up
Os04g0172400	LOC_Os04g09260	Transferase family protein.	transferase family protein, putative, expressed	.	AT19, OsAt19, OsAT19	4.0442	7.04343e-07	Up
Os01g0150400	LOC_Os01g05710	Similar to 3-hydroxyacyl-CoA dehydratase PASTICCINO 2A.	expressed protein	.	.	4.04107	0.00121557	Up
Os09g0472100	LOC_Os09g29660	Similar to ABC transporter.	white-brown complex homolog protein 11, putative, expressed	.	ABCG22, OsABCG22	4.03874	6.18447e-54	Up
Os07g0660466	None	Hypothetical protein.	none	.	.	4.03336	3.60865e-31	Up
Os06g0220900	LOC_Os06g11760	Conserved hypothetical protein.	expressed protein	.	.	4.03123	3.04614e-26	Up
Os02g0582900	LOC_Os02g37190	Conserved hypothetical protein.	expressed protein	.	.	4.02181	1.20894e-08	Up
Os04g0119800	LOC_Os04g02920	Leucine-rich repeat domain containing protein.	leucine-rich repeat family protein, putative, expressed	.	.	4.01022	0.000396056	Up
Os12g0624300	None	Hypothetical protein.	none	.	.	4.0024	0.00413938	Up
Os07g0684900	LOC_Os07g48560	WUSCHEL-related homeobox protein, Transcription factor, Crown root development	homeobox domain containing protein, expressed	WOX	Os WOX11, OsWOX11, OsWOX12A, WOX11	3.99063	6.57537e-23	Up
Os12g0113700	LOC_Os12g02210	Similar to Zinc finger, C3HC4 type family protein, expressed.	RING finger protein, putative, expressed	.	.	3.98675	1.10186e-18	Up
Os07g0418700	LOC_Os07g23660	Proline-rich glycoprotein, ABA-dependent inhibition of root growth	retrotransposon protein, putative, unclassified, expressed	.	OsRePRP2.1, RePRP2.1	3.98492	0.00264921	Up
Os01g0108600	LOC_Os01g01870	Basic helix-loop-helix dimerisation region bHLH domain containing protein.	helix-loop-helix DNA-binding domain containing protein, expressed	bHLH	.	3.97959	1.20227e-34	Up
Os08g0263400	LOC_Os08g16359	Hypothetical protein.	expressed protein	.	.	3.97806	1.82599e-19	Up
Os05g0130100	LOC_Os05g03920	Hypothetical conserved gene.	TKL_IRAK_DUF26-lf.3 - DUF26 kinases have homology to DUF26 containing loci, expressed	.	.	3.96404	1.44318e-05	Up
Os07g0656200	LOC_Os07g46280	Similar to Beta-glucosidase 26.	Os7bglu26 - beta-mannosidase/glucosidase/exoglucanase, expressed	.	BGLU26, Os7bglu26, Os7BGlu26	3.9616	2.42282e-25	Up
Os03g0838800	LOC_Os03g62230	Zinc finger, C2H2 domain containing protein.	ZOS3-24 - C2H2 zinc finger protein, expressed	C2H2	.	3.94397	5.15351e-07	Up
Os02g0624300	LOC_Os02g41510	R2R3-type MYB transcription factor, Negative regulation of cold tolerance, Maintenance of Pi homeostasis	MYB family transcription factor, putative, expressed	MYB	OsMYB30, OsMYB5P	3.94095	6.18304e-08	Up
Os08g0141400	LOC_Os08g04630	Similar to mRNA, clone: RTFL01-03-I20.	external NADH-ubiquinone oxidoreductase 1, mitochondrial precursor, putative, expressed	.	NDB3, OsNDB3	3.94022	3.15638e-28	Up
None	LOC_Os06g43440	none	cytochrome P450, putative, expressed	.	.	3.93689	4.34638e-05	Up
Os01g0179000	LOC_Os01g08380	Transferase family protein.	transferase family protein, putative, expressed	.	AT6, OsAt6, OsAT6	3.926	1.97438e-91	Up
Os06g0649000	LOC_Os06g44010	PAMP (pathogen-associated molecular pattern)-responsive transrepressor, Defense response	WRKY28, expressed	WRKY	DLN170, OsDLN170, OsWRKY28, WRKY GENE 28, WRKY28	3.89973	1.28458e-10	Up
Os07g0660500	LOC_Os07g46610	Similar to Cis-zeatin O-glucosyltransferase 1 (EC 2.4.1.215) (cisZOG1).	cis-zeatin O-glucosyltransferase, putative, expressed	.	.	3.89348	3.92151e-64	Up
Os07g0124900	LOC_Os07g03279	Allergen V5/Tpx-1 related family protein.	SCP-like extracellular protein, expressed	.	OsPR1#071, OsPR1-71, PR1-71	3.89258	2.62643e-80	Up
None	LOC_Os08g08440	none	expressed protein	.	.	3.88628	4.42993e-31	Up
Os05g0179300	LOC_Os05g08640	Transferase family protein.	transferase family protein, putative, expressed	.	AT7, OsAt7, OsAT7	3.88501	3.67808e-90	Up
Os06g0112100	LOC_Os06g02210	Nucleoside phosphorylase, family 1 domain containing protein.	bark storage protein A precursor, putative, expressed	.	.	3.87835	2.13223e-61	Up
Os09g0547500	LOC_Os09g37540	Lysine decarboxylase-like protein, Response to abiotic stresses	uncharacterized protein PA4923, putative, expressed	.	LOGL9	3.86737	7.49435e-08	Up
Os02g0799600	LOC_Os02g55600	Conserved hypothetical protein.	expressed protein	.	.	3.86443	2.35009e-42	Up
Os11g0186500	LOC_Os11g08340	Similar to GH3 auxin-responsive promoter family protein.	OsGH3.12 - Probable indole-3-acetic acid-amido synthetase, expressed	.	GH3-12, GH3.12, JAR3, OsGH3-12, OsGH3.12, OsJAR3	3.86262	3.46724e-28	Up
Os06g0215925	None	Non-protein coding transcript.	none	.	.	3.84926	0.00871241	Up
Os10g0512400	LOC_Os10g36848	Coniferaldehyde 5-hydroxylase, Lignin biosynthesis	cytochrome P450, putative, expressed	.	CAld5H1, CYP84A5, F5H1, OsCAld5H1, OsCYP84A5, OsF5H1	3.83082	1.03739e-19	Up
Os01g0615050	None	Proteinase inhibitor I13, potato inhibitor I family protein.	none	.	.	3.82381	1.86858e-47	Up
Os12g0116700	LOC_Os12g02450	Similar to WRKY transcription factor 64.	WRKY64, expressed	WRKY	OsWRKY64, WRKY64	3.81757	2.13231e-10	Up
Os11g0133001	LOC_Os11g03820	Similar to Ser/Thr protein kinase (Fragment).	D-mannose binding lectin family protein, expressed	.	.	3.80197	0.00112117	Up
Os03g0142500	LOC_Os03g04890	Zinc finger, RING/FYVE/PHD-type domain containing protein.	zinc finger family protein, putative, expressed	.	OsRFPH2-9	3.80071	5.34643e-13	Up
Os01g0112600	None	Conserved hypothetical protein.	none	.	.	3.79878	1.51945e-20	Up
Os03g0752800	LOC_Os03g54160	Similar to Isoform 2 of MADS-box transcription factor 14.	OsMADS14 - MADS-box family gene with MIKCc type-box, expressed	MIKC_MADS	AGL10, FDRMADS6, MADS14, OsMADS14, RAP1B, RMADS211	3.79563	0.000448583	Up
Os08g0201500	LOC_Os08g10130	Similar to SHR5-receptor-like kinase (Fragment).	expressed protein	.	.	3.79203	0.00292208	Up
Os07g0245100	LOC_Os07g14150	Similar to Cytosine deaminase (EC 3.5.4.1).	cytidine deaminase, putative, expressed	.	.	3.79102	4.3549e-82	Up
Os01g0214500	LOC_Os01g11600	Conserved hypothetical protein.	expressed protein	.	.	3.78983	6.47685e-11	Up
Os09g0532000	LOC_Os09g36200	Senescence-inducible chloroplast protein, Activation of the chlorophll-degrading pathway during leaf senescence	senescence-inducible chloroplast stay-green protein 1, putative, expressed	.	OsSgr, OsSGR, sgr, SGR, sgr(t)	3.78609	2.7601e-44	Up
Os06g0195800	LOC_Os06g09560	Similar to DNAJ heat shock N-terminal domain-containing protein.	heat shock protein DnaJ, putative, expressed	.	OsDjC53	3.77414	4.61412e-19	Up
Os07g0677100	LOC_Os07g48010	Peroxidase.	peroxidase precursor, putative, expressed	.	POX8, POX8.1, prx110	3.76686	1.1956e-16	Up
Os08g0111200	LOC_Os08g01940	Beta-glucosidase, GBA2 type domain containing protein.	non-lysosomal glucosylceramidase, putative, expressed	.	.	3.76112	1.13217e-23	Up
Os07g0537500	LOC_Os07g35310	Serine/threonine protein kinase-related domain containing protein.	TKL_IRAK_DUF26-lc.12 - DUF26 kinases have homology to DUF26 containing loci, expressed	.	.	3.74645	2.70831e-88	Up
Os01g0731100	LOC_Os01g53090	Similar to Pathogen-related protein.	pathogen-related protein, putative, expressed	.	.	3.74569	0.0013555	Up
Os02g0521100	LOC_Os02g32140	Hypothetical conserved gene.	AP2 domain containing protein, expressed	ERF	AP2/EREBP#015, AP2/EREBP15, ERF107, OsERF107, OsERF#107	3.74352	1.06612e-05	Up
Os02g0179200	LOC_Os02g08270	Glutamine amidotransferase class-I domain containing protein.	class I glutamine amidotransferase, putative, expressed	.	.	3.74026	2.14268e-70	Up
None	LOC_Os10g07010	none	3-ketoacyl-CoA synthase, putative, expressed	.	.	3.73822	0.00139177	Up
Os09g0423902	None	Hypothetical protein.	none	.	.	3.72609	0.0025031	Up
Os02g0764700	LOC_Os02g52670	Similar to Ethylene-responsive transcription factor 4 (Ethylene-responsive element binding factor 4) (Related to APETALA-2 protein 5) (EREBP-4) (AtERF4).	AP2 domain containing protein, expressed	ERF	AP2/EREBP130, AP2/EREBP#130, DERF5, ERF103, OsDERF5, OsERF103, OsERF#103	3.71129	3.32558e-05	Up
Os03g0351700	LOC_Os03g22820	Conserved hypothetical protein.	expressed protein	.	.	3.70691	1.04411e-30	Up
None	LOC_Os12g17430	none	NBS-LRR disease resistance protein, putative, expressed	.	.	3.70534	7.53625e-63	Up
Os03g0767000	LOC_Os03g55800	Allene oxide synthase (CYP74A1), Biosynthesis of jasmonic acid (JA)	cytochrome P450, putative, expressed	.	AOS1, AOS2, CYP74A1, OsAOS, OsAOS1, OsAOS2	3.70031	2.08578e-49	Up
Os10g0517800	LOC_Os10g37350	Hypothetical protein.	expressed protein	.	.	3.69645	5.12424e-40	Up
Os05g0148900	LOC_Os05g05620	Similar to Glutathione-S-transferase 19E50.	glutathione S-transferase, putative, expressed	.	GSTF17, OsGSTF17	3.69242	2.57011e-58	Up
Os02g0656600	LOC_Os02g43940	Similar to Dehydration responsive element binding protein 2B (DREB2B protein).	AP2 domain containing protein, expressed	ERF	AP2/EREBP#021, AP2/EREBP21, ERF32, OsERF032, OsERF#032, OsERF32	3.69016	1.98097e-10	Up
Os09g0341500	LOC_Os09g17146	F-box domain, cyclin-like domain containing protein.	expressed protein	.	.	3.68603	0.000586915	Up
Os06g0228500	LOC_Os06g12320	Amino acid transporter, transmembrane domain containing protein.	transmembrane amino acid transporter protein, putative, expressed	.	OsATL12	3.68596	1.60012e-41	Up
Os02g0574100	LOC_Os02g36450	Sugar/inositol transporter domain containing protein.	transporter family protein, putative, expressed	.	.	3.67683	0.000155547	Up
Os10g0409400	LOC_Os10g26940	beta subunit of polygalacturonase 1, Abiotic stress response	BURP domain containing protein, expressed	.	BURP16, OsBURP16, OsRD22, RD22	3.66878	1.06941e-06	Up
Os05g0148950	None	Hypothetical protein.	none	.	.	3.661	1.1737e-25	Up
Os09g0127300	LOC_Os09g04050	NAD(P)-binding domain containing protein.	dehydrogenase, putative, expressed	.	CCR17, OsCCR17	3.65999	2.64447e-27	Up
Os01g0314800	LOC_Os01g21250	Late embryogenesis abundant protein 3 family protein.	late embryogenesis abundant protein, putative, expressed	.	LEA5, LEA9, OsLEA5, OsLEA9	3.64855	2.65014e-23	Up
Os02g0807900	LOC_Os02g56380	Conserved hypothetical protein.	OsWAK21 - OsWAK receptor-like cytoplasmic kinase OsWAK-RLCK, expressed	.	OsWAK21, WAK21	3.64741	5.77076e-16	Up
Os02g0181200	None	Hypothetical protein.	none	.	.	3.64178	5.01953e-09	Up
Os05g0445100	LOC_Os05g37250	Cytochrome P450 family protein.	cytochrome P450, putative, expressed	.	CYP94C4, OsCYP94C4	3.63716	2.08458e-48	Up
Os12g0131233	None	Hypothetical gene.	none	.	.	3.62854	0.00105046	Up
Os08g0384500	LOC_Os08g29570	ABC transporter-like domain containing protein.	pleiotropic drug resistance protein 3, putative, expressed	.	OsABCG44, OsPDR17, PDR17	3.61727	8.01148e-07	Up
Os01g0700100	LOC_Os01g50460	MtN3 and saliva related transmembrane protein family protein.	nodulin MtN3 family protein, putative, expressed	.	OsSWEET2b, SWEET2b, SWEET2B	3.60902	1.35872e-09	Up
Os05g0153300	LOC_Os05g06140	Lipase, class 3 domain containing protein.	lipase, putative, expressed	.	.	3.60128	6.93012e-33	Up
Os02g0181300	LOC_Os02g08440	WRKY transcription factor, Defense response	WRKY71, expressed	WRKY	OsWRKY71, WRKY71, WRKY-71	3.60092	2.65134e-28	Up
Os05g0406100	LOC_Os05g33630	Inosine/uridine-preferring nucleoside hydrolase domain containing protein.	inosine-uridine preferring nucleoside hydrolase family protein, putative, expressed	.	.	3.59828	6.79232e-26	Up
Os07g0126500	LOC_Os07g03499	Allergen V5/Tpx-1 related family protein.	SCP-like extracellular protein, expressed	.	.	3.59776	1.68585e-17	Up
Os03g0356526	LOC_Os03g24100	Hypothetical conserved gene.	expressed protein	.	.	3.58528	0.000766954	Up
Os05g0186900	LOC_Os05g09480	Similar to Auxin-responsive protein IAA16.	OsIAA16 - Auxin-responsive Aux/IAA gene family member, expressed	.	DLN134, IAA16, OsDLN134, OsIAA16	3.58131	2.85316e-104	Up
Os05g0132700	LOC_Os05g04210	Similar to R2R3 Myb-like protein.	MYB family transcription factor, putative, expressed	MYB	.	3.58058	0.00617418	Up
None	LOC_Os04g34180	none	expressed protein	.	.	3.58054	2.92755e-09	Up
Os04g0616266	None	Non-protein coding transcript.	none	.	.	3.57964	1.70897e-05	Up
None	LOC_Os06g16690	none	transposon protein, putative, CACTA, En/Spm sub-class, expressed	.	.	3.57697	0.00536921	Up
Os11g0437800	LOC_Os11g25060	2OG-Fe(II) oxygenase domain containing protein.	flavonol synthase/flavanone 3-hydroxylase, putative, expressed	.	.	3.56163	2.30605e-08	Up
Os09g0431900	LOC_Os09g26210	Zinc finger, C2H2-type domain containing protein.	ZOS9-12 - C2H2 zinc finger protein, expressed	C2H2	DLN224, OsDLN224	3.55721	1.67886e-06	Up
Os07g0125201	LOC_Os07g03319	Allergen V5/Tpx-1 related family protein.	SCP-like extracellular protein, expressed	.	PR1	3.55533	6.26066e-05	Up
Os04g0419100	None	Conserved hypothetical protein.	none	.	.	3.54387	3.84221e-10	Up
Os02g0224850	None	Non-protein coding transcript.	none	.	.	3.53784	1.5307e-06	Up
Os02g0205700	None	Hypothetical protein.	none	.	.	3.53687	0.000206461	Up
None	LOC_Os06g09230	none	serine threonine kinase, putative, expressed	.	.	3.5326	9.9886e-09	Up
Os08g0111500	LOC_Os08g01960	Hypothetical conserved gene.	transferase family protein, putative, expressed	.	.	3.52187	9.00597e-07	Up
Os04g0653000	LOC_Os04g55920	Jasmonic acid (JA) signalling repressor, Regulation of spikelet development	zinc-finger protein, putative, expressed	.	EG2, EG2/OsJAZ1, JAZ1, JAZ1/EG2, OsJAZ 1, OsJAZ1, OsJAZ10, OsTIFY3	3.51772	6.28424e-144	Up
Os10g0530600	LOC_Os10g38720	Similar to Glutathione S-transferase GST 20 (EC 2.5.1.18).	glutathione S-transferase, putative, expressed	.	GSTU48, OsGSTU48	3.51079	3.10849e-25	Up
Os12g0281600	LOC_Os12g18374	NB-ARC domain containing protein.	NB-ARC domain containing protein, expressed	.	PI42, Pi-42(t), Pi42(t)	3.50715	0.000333599	Up
Os05g0552800	LOC_Os05g47960	Conserved hypothetical protein.	expressed protein	.	.	3.50629	5.30686e-21	Up
Os02g0693700	LOC_Os02g46680	Hypothetical conserved gene.	multidrug resistance protein, putative, expressed	.	ABCB11, MDR11, OsABCB11, OsABCB11_1, OsABCB11_2, OsMDR11, OsPGP11	3.49893	0.00865209	Up
Os07g0615200	LOC_Os07g42370	Tify domain containing protein.	zinc-finger protein, putative, expressed	.	JAZ6, JAZ7, OsJAZ 7, OsJAZ6, OsJAZ7, OsTIFY10B, TIFY10B	3.4978	3.76304e-45	Up
None	LOC_Os07g48900	none	expressed protein	.	.	3.49769	3.46435e-41	Up
Os05g0406200	LOC_Os05g33644	Non-protein coding transcript.	inosine-uridine preferring nucleoside hydrolase family protein, putative, expressed	.	.	3.48849	1.59329e-44	Up
Os06g0691400	LOC_Os06g47620	Similar to IAA-amino acid conjugate hydrolase-like protein (Fragment).	peptidase, putative, expressed	.	AH7, OsAH7	3.48807	3.95358e-67	Up
None	LOC_Os05g05630	none	retrotransposon protein, putative, Ty1-copia subclass, expressed	.	.	3.47634	3.32541e-32	Up
Os05g0406300	None	Hypothetical protein.	none	.	.	3.4751	2.15888e-38	Up
Os05g0516700	LOC_Os05g44060	Conserved hypothetical protein.	expressed protein	.	.	3.47001	3.40817e-08	Up
Os02g0620400	LOC_Os02g40700	RmlC-like jelly roll fold domain containing protein.	enzyme of the cupin superfamily protein, putative, expressed	.	.	3.4539	6.14233e-50	Up
Os05g0104700	LOC_Os05g01444	Leucine-rich repeat (LRR) protein, Inhibitor of fungal polygalacturonase, Defence response	polygalacturonase inhibitor precursor, putative, expressed	.	Ospgip4, OsPGIP4, pgip4, PGIP4	3.4516	2.31648e-06	Up
Os12g0541300	LOC_Os12g35610	NADPH oxidase, Respiratory burst oxidase homolog, Ethylene-induced aerenchyma formation in roots under oxygen-deficient conditions	respiratory burst oxidase, putative, expressed	.	Os rbohH, OsNox9, OsRboh9, OsrbohH, Os-RbohH, rbohH, RbohH, RBOHH	3.45031	7.95263e-65	Up
Os01g0124000	LOC_Os01g03320	Similar to Bowman Birk trypsin inhibitor.	BBTI2 - Bowman-Birk type bran trypsin inhibitor precursor, expressed	.	RBBI2-1	3.44924	6.66783e-05	Up
Os03g0226200	LOC_Os03g12510	Non-symbiotic hemoglobin, Phytoglobin, Response to low mineral nutrients and abiotic stresses	non-symbiotic hemoglobin 2, putative, expressed	.	GLB1b, hb2, Hb2, HB2, ORYsa GLB1b, OsHB2, OsNSHB2, OsPgb1.2, Pgb1.2	3.44915	4.30001e-18	Up
Os03g0850200	LOC_Os03g63310	Similar to Cytochrome P450.	cytochrome P450 71E1, putative, expressed	.	.	3.44871	4.35202e-08	Up
Os03g0704100	LOC_Os03g49720	Similar to structural molecule.	PAP fibrillin family domain containing protein, expressed	.	.	3.44813	8.78553e-26	Up
Os05g0127500	LOC_Os05g03640	Similar to Leucoanthocyanidin dioxygenase-like protein.	flavonol synthase/flavanone 3-hydroxylase, putative, expressed	.	2ODD6, 2-ODD6, Os2ODD6, Os2-ODD6	3.44221	1.00277e-49	Up
Os01g0198900	LOC_Os01g10210	Polyketide cyclase/dehydrase domain containing protein.	lachrymatory factor synthase, putative, expressed	.	.	3.44148	2.06798e-23	Up
Os01g0207900	LOC_Os01g10980	Similar to nodulin-like protein.	auxin-induced protein 5NG4, putative, expressed	.	OsUMAMIT3, UMAMIT3	3.43236	0.00799206	Up
Os04g0412000	LOC_Os04g33600	Hypothetical protein.	hydrolase, alpha/beta fold family protein, putative, expressed	.	.	3.41546	6.68932e-19	Up
Os07g0541900	LOC_Os07g35750	Similar to KI domain interacting kinase 1.	TKL_IRAK_DUF26-ld.3 - DUF26 kinases have homology to DUF26 containing loci, expressed	.	.	3.41043	3.90002e-26	Up
None	LOC_Os08g13340	none	retrotransposon protein, putative, Ty1-copia subclass, expressed	.	.	3.40884	0.0096786	Up
Os05g0176700	LOC_Os05g08420	Conserved hypothetical protein.	expressed protein	.	.	3.40162	0.000476906	Up
Os05g0149000	LOC_Os05g05640	Pectinesterase inhibitor domain containing protein.	pectinesterase inhibitor domain containing protein, putative, expressed	.	OsSTA139	3.39739	2.23367e-50	Up
Os11g0701100	LOC_Os11g47520	Similar to Class III chitinase homologue (OsChib3H-h) (Fragment).	glycosyl hydrolase, putative, expressed	.	riceXIP	3.39681	2.24759e-06	Up
Os05g0149100	LOC_Os05g05650	C2 calcium-dependent membrane targeting domain containing protein.	C2 domain containing protein, putative, expressed	.	.	3.38136	0.000688116	Up
Os01g0735900	LOC_Os01g53420	UDP-glucuronosyl/UDP-glucosyltransferase family protein.	anthocyanidin 5,3-O-glucosyltransferase, putative, expressed	.	OsUGT706B1, UGT706B1	3.37989	2.44e-41	Up
Os03g0437500	None	Conserved hypothetical protein.	none	.	.	3.37686	0.0026689	Up
Os02g0112100	LOC_Os02g02170	High-affinity nitrate transporter, Nitrate uptake, Nitrate transport	transporter, major facilitator family, putative, expressed	.	NRT2.1, OsNRT2.1, OsNRT2.2	3.37026	5.90305e-07	Up
Os02g0226600	LOC_Os02g13310	Homeodomain-related domain containing protein.	homeobox domain containing protein, expressed	TALE	.	3.36045	3.23535e-22	Up
Os03g0189600	LOC_Os03g09020	Similar to Alcohol dehydrogenase.	dehydrogenase, putative, expressed	.	.	3.3503	2.48448e-14	Up
Os03g0197100	LOC_Os03g10090	Similar to Sugar transporter protein.	transporter family protein, putative, expressed	.	.	3.35016	2.10772e-14	Up
Os05g0405000	LOC_Os05g33570	Chloroplastic pyruvate orthophosphate dikinase (PPDK, EC 2.7.9.1), Starch metabolism and structure	pyruvate, phosphate dikinase, chloroplast precursor, putative, expressed	.	chOsPPDKB, CPDK1, cyOsPPDKB, flo4, FLO4, flo4-2, flo4-3, FLO4-4, OsPBDK, OsPPDK, osppdkb, OsPPDKB, PBDK, PPD, ppdk, PPDK1, PPDKB	3.34017	2.55107e-18	Up
Os03g0829200	LOC_Os03g61360	Similar to Soluble epoxide hydrolase.	hydrolase, alpha/beta fold family domain containing protein, expressed	.	.	3.33879	6.56018e-71	Up
Os03g0643200	LOC_Os03g44140	none	OsWAK26 - OsWAK receptor-like protein kinase, expressed	.	.	3.33811	9.18038e-07	Up
Os09g0368500	LOC_Os09g20284	Terminal catabolism-type polyamine oxidase, Anther development	amine oxidase, flavin-containing, domain containing protein, expressed	.	OsPAO3, OsPAO7, PAO3, PAO7	3.33618	0.00383764	Up
Os05g0444200	LOC_Os05g37190	Similar to T6J4.5 protein (WIP6 protein).	ZOS5-08 - C2H2 zinc finger protein, expressed	C2H2	DLN142, OsDLN142	3.33587	8.93799e-20	Up
Os03g0644600	LOC_Os03g44250	Protein of unknown function DUF761, plant domain containing protein.	expressed protein	.	.	3.32944	1.47805e-10	Up
Os07g0624600	LOC_Os07g43160	Similar to Trehalose-6-phosphate phosphatase.	uncharacterized glycosyl hydrolase Rv2006/MT2062, putative, expressed	.	OsTPP3, TPP3	3.32888	2.03905e-24	Up
Os04g0340300	LOC_Os04g27190	Terpene synthase, (S)-limonene synthase, Defence against M. oryzae	terpene synthase, putative, expressed	.	OsTPS19, TPS19	3.32203	5.90628e-08	Up
Os05g0268500	LOC_Os05g18604	Similar to Serine carboxypeptidase 2.	OsSCP28 - Putative Serine Carboxypeptidase homologue, expressed	.	OsEnS-75, OsSCP27, OsSCP28, SCP27, SCP28	3.31371	1.88918e-39	Up
Os06g0356800	LOC_Os06g25010	Similar to Xylanase inhibitor protein I precursor.	glycosyl hydrolase, putative, expressed	.	.	3.30633	2.91691e-38	Up
Os06g0346000	LOC_Os06g23750	none	expressed protein	.	.	3.29768	0.00617481	Up
Os03g0109300	LOC_Os03g01880	Similar to Lysine decarboxylase-like protein.	possible lysine decarboxylase domain containing protein, expressed	.	LOGL3	3.29667	3.15275e-10	Up
Os11g0642900	None	Hypothetical protein.	none	.	.	3.29611	1.08205e-07	Up
Os06g0725100	LOC_Os06g50940	Lipase, GDSL domain containing protein.	GDSL-like lipase/acylhydrolase, putative, expressed	.	GELP89, OsGELP89	3.29513	2.7461e-19	Up
Os02g0467600	LOC_Os02g26810	Similar to Cinnamate 4-hydroxylase CYP73.	cytochrome P450, putative, expressed	.	C4H, C4H1, OsC4H, OsC4H1	3.29507	6.65847e-05	Up
Os08g0105700	LOC_Os08g01480	Similar to Bx2-like protein.	cytochrome P450, putative, expressed	.	.	3.29034	4.0165e-05	Up
Os01g0106900	LOC_Os01g01710	Deoxyxylulose 5-phosphate reductoisomerase	1-deoxy-D-xylulose 5-phosphate reductoisomerase, chloroplast precursor, putative, expressed	.	DXR, IspC, OsDXR, OsIspC	3.28124	3.06936e-28	Up
Os05g0228000	LOC_Os05g13970	Purine and other phosphorylases, family 1 protein.	phosphorylase domain containing protein, putative, expressed	.	.	3.27433	1.65676e-32	Up
[truncated: 4,947 more rows]

## Sheet: DEGs_coi2JA vs coi2
Gene_ID (rapdb)	Gene_ID (msu)	rapdb_id	msu_id	TF_Family	label	logFC	FDR	Regulation
[truncated: 1,890 more rows]
