# Supplementary material for: Transcriptomic and metabolomic reveal OsCOI2 as the jasmonate-receptor master switch in rice root
Source: PLoS One. 2024 Oct 28;19(10):e0311136. doi: 10.1371/journal.pone.0311136 (PMC11516173; doi:10.1371/journal.pone.0311136)
Supplement: S6 Table — (XLSX) [file pone.0311136.s011.xlsx]

## Sheet: JA pathway
			Normalised counts																		EdgeR analysis
Gene	Gene ID (RAP-DB)	Gene ID (MSU7)	WT_1	WT_2	WT_3	WTJA_1	WTJA_2	WTJA_3	coi1ab_1	coi1ab_2	coi1ab_3	coi1abJA_1	coi1abJA_2	coi1abJA_3	coi2_1	coi2_2	coi2_3	coi2JA_1	coi2JA_2	coi2JA_3	logFC_WTJA_vs_WT	FDR_WTJA_vs_WT	logFC_coi1abJA_vs_coi1ab	FDR_coi1abJA_vs_coi1ab	logFC_coi2JA_vs_coi2	FDR_coi2JA_vs_coi2
OsLOX9	Os08g0508800	LOC_Os08g39840	72.41	139.31	54.38	4078.03	9038.22	9036.93	10.16	72.22	61.3	7685.47	4348.31	4124.18	51.58	57.03	63.57	1045.28	662.46	315.03	6.36814	4.67e-20	6.80683	6.25e-22	3.54976	7.03e-08
OsAOC	Os03g0438100	LOC_Os03g32314	9713.82	13386	9837.44	43730.3	52924.2	43509.5	8053.79	10401.5	8681.7	45043.4	49482.2	42116.3	14162.4	12773.9	16967.9	29860.1	24848.4	27182.9	2.07719	4.84e-35	2.32621	4.08e-43	0.899634	4.98e-07
OsAOS1	Os03g0225900	LOC_Os03g12500	0	14.22	0	2993.29	7919.98	8226.09	1.69	20.37	19.31	5115.19	3757.54	5340.94	20.44	2.76	9.85	384.17	180.76	107.13	10.3541	2.21e-14	8.41016	2.05e-11	4.33	0.000226703
OsAOS2	Os03g0767000	LOC_Os03g55800	2194.78	3517.79	2289.55	26803.1	28277.3	32381.2	1531.47	2614.72	2259.64	27004.1	27576.8	28094.3	3203.65	2861.85	3527	10820.3	6767.01	10280.4	3.43954	2.99e-45	3.68504	7.61e-51	1.53843	2.35e-10
OsOPR7	Os08g0459600	LOC_Os08g35740	5965.58	7193.84	6094.98	25374.2	26649.6	28932.2	5624.44	6771.05	6517.78	27329.5	24314.2	24121.2	8519.05	8336.25	8991.64	14271.6	12292.9	10659.1	2.05991	1.07e-49	1.99651	5.09e-47	0.525528	0.000817971
OsPLD4	Os06g0604200	LOC_Os06g40170	520.95	839.64	480.81	26923	36347.8	33882.8	136.38	295.36	304.81	27064.1	27118.7	27137.4	1595.01	872.08	1017.18	9996.76	6322.68	14026.9	5.71032	2.48e-46	6.78121	4.63e-59	3.12118	2.34e-17
OsPLD5	Os06g0604300	LOC_Os06g40180	1280.76	2237.47	1051.29	22275.4	29801.4	20600.3	825.03	975.89	836.34	18984.1	24343.2	20195.1	3206.57	1948.37	3127.64	15642.7	8800.85	23874.5	3.98047	1.84e-27	4.5839	2.7e-34	2.54496	1.84e-12
OsJAR1	Os05g0586200	LOC_Os05g50890	4581.39	4180.21	4740.33	14312.5	17994.4	22137.6	3829.53	3788.75	4181.72	16348.1	12456.4	18993.2	4672.15	4136.85	4340.92	11576.1	10701.4	8826.2	1.99867	2.02e-26	2.01353	7.82e-27	1.24097	1.98e-10
OsJAR2	Os01g0221100	LOC_Os01g12160	1146.29	2753.01	1982.37	206.51	161.86	63.01	2680.08	3877.64	2816.37	92.29	259.72	192.3	565.41	1004.54	727.07	653.82	618.03	486.87	-3.77945	3.01e-15	-4.11099	1.53e-17	-0.386089	0.579216
OsCYP94B4	Os11g0483000	LOC_Os11g29290	898.03	1431	1012.17	33821.1	51033.1	36084.7	245.65	648.12	612.14	39958.2	40705.3	34982.8	1253.43	1027.54	1511.44	13003.5	11426.5	11246.8	5.16533	6.79e-53	6.25761	5.87e-70	3.23406	2.27e-24
OsCYP94B5	Os12g0443000	LOC_Os12g25660	38.55	70.13	83.95	1173.56	1663.11	1149.68	0	24.07	31.07	1429.35	1196.04	1832.59	128.46	13.8	49.25	131.18	96.95	93.34	4.35435	9.55e-07	6.32538	3.82e-11	0.743589	0.539753
OsCYP94C2a	Os11g0151400	LOC_Os11g05380	117.54	176.27	51.51	3456.28	3954.29	3634.51	37.27	85.18	61.3	3886.57	4628.09	4305.03	252.05	83.71	148.64	843.3	963.4	1185.88	4.98825	6.78e-27	6.11874	4.98e-36	2.62583	4.74e-09
OsCYP94C2b	Os12g0150200	LOC_Os12g05440	203.12	358.22	190.8	11815.5	12820.4	8690.96	117.74	86.11	90.69	8654.52	7579.72	5945.32	647.15	211.58	541.72	2920.32	1787.44	2296.45	5.45761	2.15e-40	6.22527	1.8e-48	2.32164	1.35e-09
OsAH8	Os01g0560000	LOC_Os01g37960	9530.45	7972.83	8313.93	19835	18223.5	18918	8551.01	8347.85	7827.72	21502.5	16928.4	17895.5	11542.7	9610.32	10299.8	13741.6	14799.4	13407.4	1.12882	1.91e-17	1.18207	4.2e-19	0.414664	0.00796253
OsCOI1a	Os01g0853400	LOC_Os01g63420	10102.2	7581.44	11546	9138.65	8687.13	8675.5	2647.89	1472.17	1765.06	2595.66	896.19	1340.39	8309.82	9452.1	7311.87	8582.93	10055.1	9468.99	-0.155975	0.724368	-0.290446	0.478496	0.163618	0.773434
OsCOI1b	Os05g0449500	LOC_Os05g37690	13224.1	14786.6	15113	9610.52	10792.5	10885.7	12668.5	12453.2	11024.5	8787.19	9524.81	9272.82	9339.43	10787.8	9360.55	9795.83	12720.1	10153.1	-0.475789	0.000941347	-0.395779	0.00674158	0.147187	0.478907
OsCOI2	Os03g0265500	LOC_Os03g15880	4547.54	3889.28	5538.81	4712	4762.48	5115.89	4902.75	4142.44	4671.27	4294.96	4836.53	5472.58	2466.96	2736.74	2615.47	2445.57	3054.8	2384.48	0.0479807	0.846373	0.0847251	0.715391	0.0117094	0.97698
OsJAZ1	Os04g0653000	LOC_Os04g55920	14898.9	15750.4	18278.2	128411	137295	146774	10811	12561.6	12323.5	123498	136156	146077	15999.7	16765.4	17384.3	64137.7	59921.5	56334.5	3.06232	2.78e-115	3.50132	3.22e-145	1.8464	2.62e-45
OsJAZ2	Os07g0153000	LOC_Os07g05830	45.14	53.07	17.17	666.16	802.49	775.17	16.94	35.18	26.87	766.01	479.31	581.48	83.69	4.6	25.97	175.95	75.74	121.98	4.26682	2.06e-08	4.52214	3.83e-09	1.70446	0.0437275
OsJAZ3	Os08g0428400	LOC_Os08g33160	2929.19	3478.93	3136.69	9447.31	11008	17070.4	2101.54	3539.69	3122.02	16096.6	15869.5	18846.7	2643.11	2090.04	3397.16	7992.62	8515.06	4001.01	1.96385	1.58e-10	2.53117	2.09e-16	1.33512	5.14e-05
OsJAZ4	None	LOC_Os09g23660	2062.19	3404.06	2745.55	12622.7	16957.1	16590.1	1753.4	2543.43	399.7	3699.69	1200.49	1492.62	2513.67	3466.23	3656.83	7399.19	6088.39	1515.76	2.47936	0.000165591	0.441328	0.584542	0.637617	0.489455
OsJAZ5	Os04g0395800	LOC_Os04g32480	10.34	59.7	19.08	2722.39	3399.16	4056.57	0	0	20.99	3313.22	2454.49	3018.44	36.01	5.52	55.52	537.21	461.5	229.11	6.82292	2.99e-08	8.66728	5.45e-11	3.65846	0.00237141
OsJAZ6	Os03g0402800	LOC_Os03g28940	3075.89	3418.28	3181.52	41363.2	38968.4	47677.8	1850.81	2552.69	2724.84	44860	37530.8	40877.8	4346.14	3979.54	4982.03	21068	18427.8	18397	3.71359	2.59e-106	4.10678	1.76e-125	2.12108	5.88e-39
OsJAZ7	Os07g0615200	LOC_Os07g42370	14822.8	20577	20247.3	140771	135572	158051	9221.88	15296.7	18256	151450	138519	189745	17938.3	21118.4	16828.2	92853.7	86305.9	70395.3	2.95243	1.31e-34	3.48293	6.84e-46	2.15735	2.94e-19
OsJAZ8	Os09g0439200	LOC_Os09g26780	356.39	704.13	909.14	38174.5	36971.3	40473	199.9	415.73	382.9	40070.1	37551.9	41222.3	590.71	651.3	483.52	10147.7	11277	10628.4	5.86187	1.37e-66	6.89032	9.95e-84	4.21371	1.66e-39
OsJAZ9	Os03g0180800	LOC_Os03g08310	100.62	155.42	26.71	4357.82	5242.37	6325.02	21.18	51.85	83.13	4463.39	3319.47	3770.48	120.67	84.63	192.51	200.93	222.17	389.28	5.80603	1.06e-20	6.20016	1.21e-22	1.03209	0.13444
OsJAZ10	Os03g0181100	LOC_Os03g08330	1711.44	1849.87	1363.24	22752.8	25232.7	26159.7	283.76	954.6	1427.5	20859.9	25367.5	23346.3	3144.28	2781.82	3659.51	8482.98	7052.8	10839.4	3.90035	3.17e-21	4.69996	2.02e-28	1.46087	0.000686911
OsJAZ11	Os03g0180900	LOC_Os03g08320	637.56	757.2	748.87	48528.9	50548.6	62564.2	96.56	484.24	743.98	54344	46518.3	51835.5	1025.71	999.94	1481.89	8980.64	7503.19	8716.94	6.22417	2.56e-31	6.84338	9.35e-36	2.84593	7.27e-09
OsJAZ12	Os10g0392400	LOC_Os10g25290	423.16	695.6	560.94	26563.3	24162.3	32641.6	129.6	504.61	807.79	30382	25116.7	25447.9	478.8	709.25	996.58	4680.84	4683.69	4803.97	5.62202	1.15e-27	5.80494	4.95e-29	2.69909	2.94e-08
OsJAZ13	Os10g0391400	LOC_Os10g25230	311.26	254.93	38.16	3298.62	3328.49	3308.75	22.02	57.41	84.81	3330.53	3805.47	2490.76	584.87	229.98	502.32	861	350.42	566.42	4.02849	2e-09	5.86297	3.96e-16	0.431575	0.666991
OsJAZ14	Os10g0391801	LOC_Os10g25250	0	0	0	0	0	0	0	0	0	0	0	0	0	0	0	0	0	0	nt	nt	nt	nt	nt	nt
OsJAZ15	Os03g0396500	LOC_Os03g27900	0	0	0	0	0	0	144	98.14	106.64	27.69	66.88	29.76	0	8.28	3.58	0	0	10.61	0	1	-1.49451	0.347542	-0.164727	0.958092

## Sheet: Defense
			Normalised counts																		EdgeR analysis
Gene	Gene ID (RAP-DB)	Gene ID (MSU7)	WT_1	WT_2	WT_3	WTJA_1	WTJA_2	WTJA_3	coi1ab_1	coi1ab_2	coi1ab_3	coi1abJA_1	coi1abJA_2	coi1abJA_3	coi2_1	coi2_2	coi2_3	coi2JA_1	coi2JA_2	coi2JA_3	logFC_WTJA_vs_WT	FDR_WTJA_vs_WT	logFC_coi1abJA_vs_coi1ab	FDR_coi1abJA_vs_coi1ab	logFC_coi2JA_vs_coi2	FDR_coi2JA_vs_coi2
OsMPK3	Os03g0285800	LOC_Os03g17700	6701.88	9024.75	7210.18	19400.9	20548.9	28140.4	6064.06	9287.63	9805.22	23937.8	22120.5	19069.9	5758.19	8937.87	9796.61	12385.1	11624.4	11706	1.55875	2.32e-11	1.36639	4.84e-09	0.545155	0.0559171
OsMPK6	Os06g0154500	LOC_Os06g06090	8249.7	7934.92	8308.21	25021.1	24652.5	32421.7	6853.51	6968.27	8778.26	30029	22860.7	26742.5	8920.97	9015.14	8050.57	15820.7	17338.1	11894.8	1.73249	1.3e-22	1.81139	1.29e-24	0.79256	4.38e-05
OsWRKY28	Os06g0649000	LOC_Os06g44010	132.59	482.37	273.79	3507.35	4168.59	7475.89	78.78	253.69	529.01	4046.93	4731.75	4006.28	430.14	590.58	712.74	922.43	591.77	878.27	4.08326	1.64e-11	3.88414	1.01e-10	0.465673	0.593535
OsWRKY53	Os05g0343400	LOC_Os05g27730	15014.6	20055.7	14357.4	57405.5	70323.5	70002	13719.7	18319.7	19937.9	63248.8	73666	66907.1	12729	16614.5	21755.6	36720	34054.2	39508.4	1.98859	4.07e-22	1.96542	1.03e-21	1.1114	3.34e-07
OsWRKY71	Os02g0181300	LOC_Os02g08440	2149.64	3436.29	2391.63	20709.9	23057.8	30834.5	1273.97	1996.22	2910.41	23626.3	28717.1	22139.8	2351.16	2763.42	4314.05	8692.25	8188.88	11101.4	3.21477	4.47e-24	3.58424	6.68e-29	1.57173	1.57e-06
OsNPR1	Os01g0194300	LOC_Os01g09800	8345.61	8710.12	8988.4	35333.3	33618.9	39921.3	7800.52	8244.15	8626.28	35639	34605.9	35074.4	5056.54	6652.81	5841.61	15893.6	17904.7	15952.1	2.05101	1.33e-56	2.08809	1.24e-58	1.50277	9.35e-31
OsCM	Os03g0254800	LOC_Os03g14990	7082.72	7161.61	7518.32	18228.5	20039.3	25408.3	5929.38	7201.59	8018.33	24455.8	18628.3	21655.7	8984.22	9546.85	9399.05	14351.7	12951.3	11651.9	1.53639	5.41e-21	1.60873	6.1e-23	0.479237	0.0136252
OsPAD4	Os11g0195500	LOC_Os11g09010	6225.12	7749.18	5993.86	13315.5	15834.3	21168.6	4629.15	7796.94	8770.7	15974.3	17675.2	17475.4	5924.6	8339.93	10422.5	9584.48	7696.07	10658	1.32231	6.27e-07	1.26472	1.78e-06	0.18004	0.680265
OsALD1	Os03g0195100	LOC_Os03g09910	122.25	1016.86	963.52	1718.7	7420.71	3928.17	221.93	1150.88	1257.04	2288.8	4635.89	4602.64	150.84	395.56	419.94	726.7	1723.82	696.89	2.62189	0.00180773	2.12729	0.0112116	1.70536	0.0783009
OsWAK_RL	Os08g0501500	LOC_Os08g39210	182.43	375.28	279.52	2080.65	2345.9	2675.06	122.82	201.84	361.91	2204.58	2096.68	2182.85	497.29	482.95	445.02	1097.33	1157.29	913.27	3.07306	1.3e-19	3.23231	2.18e-21	1.15101	0.00182046
OsPAL6	Os02g0627100	LOC_Os02g41680	2478.76	4564.02	3364.69	13996.1	17325.2	19134.4	1280.75	3646.16	4306	15985.8	16213.9	13687.7	4127.18	4767.91	6767.46	6872.38	4854.35	6681.44	2.26641	7.71e-10	2.30753	3.45e-10	0.234423	0.69758
OsPR1a	Os07g0129200	LOC_Os07g03710	10941	23172.7	15859.9	70302.4	121419	98922.4	12081.5	23197.3	22852.5	111157	85306.4	76816.4	15944.3	22786.2	27052.8	56441.8	43548.8	30602.7	2.52859	6.48e-13	2.2275	1.84e-10	0.989676	0.0135748
0sGlu1	Os01g0940700	LOC_Os01g71340	33.85	49.28	195.57	11532.4	18042.2	16932.5	22.02	764.79	464.36	43948.6	16314.2	18172.5	23.36	114.07	205.05	4818.27	3307.26	871.91	7.36263	4.02e-09	5.96702	4.52e-07	4.71697	9.7e-05
OsGns1	Os05g0375400	LOC_Os05g31140	43108.5	77372.4	69387.7	140008	170110	151898	34708	56849.8	48046.2	160552	141900	129553	17778.7	32506.9	26396.5	68009.6	99346.1	55484.9	1.2706	1.29e-05	1.62432	1.55e-08	1.53903	3.45e-07
OsPR4d	Os11g0591800	LOC_Os11g37940	1972.86	1628.11	2873.39	6115.38	5526.21	12982.9	986.82	1832.34	1773.45	4210.74	3443.2	3543.84	613.09	1642.96	1137.16	3071.28	4995.73	3445.2	1.91456	4.38e-06	1.28073	0.002537	1.76264	7.32e-05
OsPR5	Os12g0628600	LOC_Os12g43380	527.54	362.96	337.71	20789.8	21880.3	14406.1	1060.51	611.09	744.82	39316.8	25043.2	23722.9	382.45	342.21	401.14	7268.01	3363.81	1931.56	5.52355	1.23e-34	5.18067	1.13e-31	3.47763	2.92e-16
OsRBBI2	Os01g0124650	LOC_Os01g03390	2515.44	3025.94	3529.73	93172.9	103412	83465.3	914.82	1647.16	1702.92	88269.9	94464.5	83916.6	2336.56	2359.58	2628.01	49490.3	48551.6	38775.4	4.93428	6.45e-98	5.96064	1.19e-129	4.22302	6.03e-76
OsPOX223	Os07g0677200	LOC_Os07g48020	4256.97	5842.44	5431.96	22087.8	23146.7	23116	3813.44	5433.14	4930.74	33892.4	23007.8	23903.7	3165.69	5439.44	5254.23	8848.41	10440.9	5942.12	2.12532	8.65e-17	2.50558	1.52e-22	0.864645	0.00261415
RSOsPR10	Os12g0555000	LOC_Os12g36830	3796.2	9360.23	3104.25	25237.6	47912	63414.3	10195.1	8225.63	11014.4	93537.4	59612.3	61816.9	471.01	8161.46	4023.05	10976.5	19509.3	9516.72	3.06288	4.28e-05	2.86215	0.000117359	1.66072	0.0506636
0sPR10b	Os12g0555200	LOC_Os12g36850	3740.71	10258.6	3938.03	31062.1	49096.4	64452.2	4563.93	4201.7	6041.67	51934.1	39619.7	39623.2	247.18	6899.34	4928.3	9031.65	17660.3	10106.5	3.00359	0.000163473	3.14075	7.74e-05	1.61006	0.0795967
JiOsPR10	Os03g0300400	LOC_Os03g18850	12956.1	15331.6	13773.6	45329.1	46960.2	42937.6	8739.9	14609.7	13687.2	56369.8	44637.9	38914.7	18866.7	17522.5	19315.7	43139.5	22847.9	22732.2	1.67212	3.15e-11	1.91195	2.73e-14	0.669998	0.0245774
OsHSR203J	Os05g0410200	LOC_Os05g33940	6727.27	13191.7	10474.7	3178.71	4482.06	3535.83	7880.14	14769.8	17471.7	2930.22	4660.41	2957.78	8558.95	12859.5	16083.2	7380.45	7571.86	9134.87	-1.45281	1.67e-05	-1.93432	6.65e-09	-0.636739	0.129876
OsRCLEA8	Os05g0552600	LOC_Os05g47940	2019.87	2405.21	2094.94	454.1	889.12	405.42	2259.09	3223.03	1385.51	547.97	523.89	310.2	2343.37	1907.9	3863.67	1169.17	956.33	2404.64	-1.91291	1.91e-05	-2.31871	1.91e-07	-0.837745	0.127135
OsAGO18	Os07g0471300	LOC_Os07g28850	306.55	1390.25	1073.23	94.37	308.91	219.95	526.02	1569.39	1430.86	229.57	254.14	334.24	211.18	1236.36	814.82	267.57	290.84	225.93	-2.16337	0.00189264	-2.11111	0.00227482	-1.52714	0.0553328

## Sheet: Cell Wall
			Normalised counts																		EdgeR analysis
Gene	Gene ID (RAP-DB)	Gene ID (MSU7)	WT_1	WT_2	WT_3	WTJA_1	WTJA_2	WTJA_3	coi1ab_1	coi1ab_2	coi1ab_3	coi1abJA_1	coi1abJA_2	coi1abJA_3	coi2_1	coi2_2	coi2_3	coi2JA_1	coi2JA_2	coi2JA_3	logFC_WTJA_vs_WT	FDR_WTJA_vs_WT	logFC_coi1abJA_vs_coi1ab	FDR_coi1abJA_vs_coi1ab	logFC_coi2JA_vs_coi2	FDR_coi2JA_vs_coi2
OsEXP4	Os05g0477600	LOC_Os05g39990	3307.21	4373.54	2736.97	1000.36	1550.26	483.89	3600.83	3435.06	2774.38	958.67	1197.15	647.87	6150.38	4135.93	6158.59	2393.52	1442.07	3499.29	-1.79318	1.18e-05	-1.81448	8.41e-06	-1.16427	0.0115552
OsEXP9	Os01g0249100	LOC_Os01g14660	370.5	552.5	348.2	127.68	199.48	87.98	429.46	382.39	360.23	48.45	61.31	10.3	709.43	408.44	782.58	270.69	309.01	276.85	-1.62625	0.000878501	-3.29166	4.35e-11	-1.14853	0.0386302
OsEXP12	Os03g0155300	LOC_Os03g06000	2366.86	2639.29	1664.69	940.4	1201.45	448.22	2542.86	2239.73	1387.19	416.46	684.4	311.34	4402.58	2007.25	4127.81	1465.89	995.71	2240.23	-1.37835	0.00302257	-2.13507	2.58e-06	-1.16348	0.0257985
OsEXP13	Os02g0267200	LOC_Os02g16730	749.46	1600.63	1097.08	292	499.27	250.86	1025.78	1762.9	983.29	194.96	317.68	256.4	891.42	1113.09	1155.07	878.7	798.79	1268.61	-1.73799	2.66e-06	-2.29848	4.66e-10	-0.100294	0.887064
OsEXP14	Os02g0267700	LOC_Os02g16780	55.48	81.5	92.54	8.88	19.38	0	90.63	66.66	62.98	21.92	6.69	0	187.82	128.79	190.72	28.11	38.37	39.25	-3.0181	0.00224357	-2.9388	0.00275536	-2.25786	0.0341411
OsEXP15	Os03g0155700	LOC_Os03g06020	637.56	771.41	419.75	61.06	62.69	0	930.91	640.72	501.3	28.84	49.05	56.09	850.54	757.09	1084.33	36.44	107.04	126.22	-3.89371	4.32e-06	-3.9533	2.82e-06	-3.31508	0.000182256
OsEXP20	Os03g0156300	LOC_Os03g06060	28.21	153.52	99.21	0	0	0	182.96	304.62	154.51	4.61	0	0	43.79	82.79	111.03	0	21.21	0	-9.55568	5.42e-06	-7.02115	4.45e-05	-3.45492	0.04285
OsEXP23	Os02g0268050	LOC_Os02g16839	66.76	252.08	368.24	11.1	31.92	13.08	275.29	287.95	251.07	33.46	47.93	19.46	227.72	400.16	251.61	51.01	63.62	269.42	-3.62148	5.92e-06	-3.01645	0.000106268	-1.19395	0.207641
OsEXP24	Os02g0267900	LOC_Os02g16800	121.31	208.49	164.08	74.39	49.02	13.08	102.49	174.07	157.86	17.3	84.71	54.94	227.72	140.75	244.45	81.21	47.46	92.28	-1.86374	0.00656616	-1.47218	0.0337395	-1.47024	0.0582337
OsEXP25	Os03g0155500	LOC_Os03g06010	482.4	717.39	359.65	151	123.11	33.29	498.07	562.94	392.14	57.68	111.47	20.6	610.17	550.11	516.65	195.73	170.66	460.35	-2.35289	0.000217906	-2.94352	4.06e-06	-1.02007	0.193705
OsEXP28	Os10g0439200	LOC_Os10g30340	183.37	418.87	239.45	51.07	27.36	13.08	214.3	517.57	338.4	0	12.26	33.19	371.75	332.09	674.24	20.82	26.26	85.92	-3.2054	0.000460743	-4.54589	1.63e-06	-3.3659	0.000573853
OsEXP31	Os03g0428700	LOC_Os03g31480	520.01	460.57	191.75	8.88	25.08	4.76	354.07	465.72	428.25	35.76	16.72	4.58	644.23	474.67	616.93	38.52	91.9	177.14	-4.91865	2.54e-10	-4.45025	4.09e-09	-2.49396	0.00116234
OsEXPB7	Os03g0102700	LOC_Os03g01270	7533.15	11515.2	12152.8	536.26	1030.46	889.31	6600.24	7086.78	10540.8	682.95	727.88	883.67	8764.29	9579.05	10547.9	4567.36	4270.66	6141.53	-3.68047	6.82e-39	-3.40572	3.03e-34	-0.94708	0.00161323
OsPME	Os08g0206950	LOC_Os08g10604	208.76	153.52	210.83	77.72	54.71	28.53	115.2	111.11	167.1	88.83	92.52	48.08	237.45	159.14	301.75	248.83	159.56	114.56	-1.84274	0.000227894	-0.785325	0.147174	-0.416956	0.56493
OsPME5	Os01g0743200	LOC_Os01g53990	995.83	1089.83	784.17	295.33	524.35	285.34	945.31	1165.7	1132.76	415.31	488.22	337.67	1639.78	1308.12	2253.73	691.3	588.74	918.58	-1.39	4.04e-06	-1.39226	3.31e-06	-1.24068	0.000103882
OsPME15	Os04g0553500	LOC_Os04g46740	2220.17	2045.09	1437.65	700.58	682.8	797.76	2745.3	1444.39	1248.64	433.76	727.88	747.46	3049.89	1596.05	1901.84	929.71	750.32	1560.31	-1.39813	0.000332402	-1.51651	8.51e-05	-1.01597	0.0214894
OsPME19	Os06g0193200	LOC_Os06g09340	997.71	983.69	467.45	277.57	199.48	127.21	855.52	1050.89	589.47	179.97	312.11	151.09	1616.42	1056.98	1782.75	523.68	197.93	705.37	-2.02952	5.38e-05	-1.96278	8.77e-05	-1.64192	0.00260214
OsPME30	Os11g0172100	LOC_Os11g07090	19.75	105.19	98.26	0	0	0	62.68	78.7	33.59	6.92	0	0	3.89	13.8	12.54	0	4.04	0	-9.22598	2.94e-06	-4.59856	0.00195756	-2.77686	0.116431
OsUMA3	Os07g0604800	LOC_Os07g41360	10382.4	12125.6	10622.6	3994.76	6280.82	3103.06	10105.4	10683.9	10618	4071.15	3832.22	3085.98	20881.1	15610.9	17798.8	8187.31	6147.97	9480.66	-1.32246	2.28e-08	-1.52144	9.38e-11	-1.1895	1.86e-06
OsXTH1	Os07g0529700	LOC_Os07g34580	4532.49	5560.98	2859.08	2231.65	2658.23	999.88	4966.28	4865.57	3615.76	1710.83	1971.84	1156.1	10526.7	5643.66	9073.13	3551.23	2374.16	4101.78	-1.14974	0.00324392	-1.48186	0.000101776	-1.33227	0.00131818
OsXTH2	Os11g0539200	LOC_Os11g33270	8184.81	12224.1	5857.44	1215.75	2391.5	355.49	9406.53	12886.6	10020.2	933.29	770.23	361.71	23778.2	16950.3	24742.7	3478.36	2647.83	4100.72	-2.74269	3.44e-07	-3.97478	7.41e-13	-2.67813	2.04e-06
OsXTH4	Os08g0240500	LOC_Os08g14200	2037.74	3174.73	2355.38	447.44	1600.41	373.32	2844.41	3231.36	2761.79	566.43	694.44	658.17	4710.1	4713.63	5984.88	1642.88	1252.22	2162.8	-1.65949	0.000174929	-2.20869	4.43e-07	-1.60618	0.000711455
OsXTH6	Os04g0604200	LOC_Os04g51450	634.74	828.27	737.43	296.44	371.61	356.67	574.3	751.82	533.21	402.62	353.35	432.68	683.16	595.18	435.17	314.42	484.73	520.81	-1.1149	6.78e-05	-0.649618	0.0269946	-0.377577	0.320517
OsXTH7	Os04g0604800	LOC_Os04g51510	278.34	287.15	153.59	23.32	69.53	8.32	317.65	254.62	198.17	10.38	76.91	54.94	532.32	332.09	605.29	122.85	93.92	221.69	-2.83902	0.000180409	-2.44065	0.001128	-1.74279	0.0384803
OsXTH9	Os04g0604300	LOC_Os04g51460	243.55	505.11	245.17	79.94	79.79	22.59	156.7	463.87	253.59	106.13	35.67	21.75	438.9	264.93	467.4	178.03	75.74	113.5	-2.45481	0.000455924	-2.42064	0.00051989	-1.6727	0.0332495
OsXTH12	Os06g0696600	LOC_Os06g48180	6761.12	5107.04	4363.5	1082.52	778.55	972.53	7804.75	6847.9	4641.04	661.03	1605.12	867.65	5734.84	5278.46	6349.31	4027.02	5076.52	6400.35	-2.53023	1.17e-15	-2.62982	8.06e-17	-0.16262	0.76318
OsXTH16	Os04g0604900	LOC_Os04g51520	119.42	344.96	183.16	0	0	0	128.75	106.48	193.97	0	0	0	29.19	80.95	51.93	12.49	8.08	41.37	-10.759	1.55e-15	-10.171	4.89e-14	-1.38405	0.166202
OsXTH28	Os03g0239000	LOC_Os03g13570	355.45	316.52	277.61	114.36	103.73	98.68	384.56	269.43	105.8	162.66	129.3	103.02	343.53	275.97	320.55	232.17	164.61	184.56	-1.59535	0.000209538	-0.949541	0.0338346	-0.693966	0.199693
XG_FT1	Os02g0764200	LOC_Os02g52630	770.15	1259.47	807.07	499.62	501.55	268.69	704.75	947.19	486.19	279.18	472.62	374.3	978.03	551.03	898.09	517.43	410	930.25	-1.17132	0.00578852	-0.930064	0.0318536	-0.385136	0.526651
XG_FT2	Os06g0212100	LOC_Os06g10930	852.9	1253.78	499.89	164.32	395.54	110.57	1320.56	1095.33	801.92	128.05	431.38	168.26	1485.04	922.67	1374.44	671.52	429.19	1148.75	-1.97121	0.000834124	-2.15315	0.000228573	-0.749097	0.333359
XG_FT3	Os04g0449200	LOC_Os04g37650	43.26	628.31	456	21.1	26.22	14.27	276.14	736.08	253.59	13.84	25.64	4.58	76.88	500.43	399.35	42.69	26.26	35	-4.19677	1.63e-05	-4.83856	1.08e-06	-3.2263	0.00159654
XG_FT4	Os06g0212400	LOC_Os06g10960	0	8.53	24.8	0	0	0	25.41	24.07	21.83	0	0	0	38.93	41.4	55.52	0	0	0	-6.50069	0.000800756	-7.58686	6.14e-05	-8.49645	1.62e-05
OsCDKB1	Os01g0897000	LOC_Os01g67160	2191.02	1945.59	1987.14	1615.45	1529.74	1330.39	1655.99	1762.9	1309.94	1375.13	1354.32	1064.53	2503.94	2362.34	2327.15	2509.08	1798.54	1877.46	-0.465712	0.017744	-0.323823	0.117034	-0.219147	0.407148
OsCDKB2	Os08g0512600	LOC_Os08g40170	4215.59	5015.12	4031.52	2815.65	3076.57	2006.89	3809.2	4769.27	3573.78	2396.09	2718.67	2312.19	5863.3	4778.02	5016.05	4904.68	3535.49	4607.74	-0.760564	0.000120546	-0.716055	0.000296625	-0.264156	0.327902
OsCYCB1-1	Os01g0805600	LOC_Os01g59120	6227.94	6105.9	5853.62	4602.08	4254.09	3018.65	5332.2	5815.53	4955.93	3606.24	3728.55	2608.66	7449.55	6893.82	7134.58	7092.06	5365.34	5592.08	-0.628613	0.000880245	-0.70223	0.000160295	-0.25193	0.321428
OsCYCB2-2	Os06g0726800	LOC_Os06g51110	3628.81	2521.78	3187.25	2438.16	1700.72	1873.73	2583.51	2646.2	2153.84	2075.38	1486.96	1185.86	3858.58	3667.69	3701.6	3302.41	2508.47	2668.76	-0.648807	0.00638022	-0.643219	0.00668949	-0.406032	0.163012

## Sheet: Photosynthesis
			Normalised counts																		EdgeR analysis
Gene	Gene ID (RAP-DB)	Gene ID (MSU7)	WT_1	WT_2	WT_3	WTJA_1	WTJA_2	WTJA_3	coi1ab_1	coi1ab_2	coi1ab_3	coi1abJA_1	coi1abJA_2	coi1abJA_3	coi2_1	coi2_2	coi2_3	coi2JA_1	coi2JA_2	coi2JA_3	logFC_WTJA_vs_WT	FDR_WTJA_vs_WT	logFC_coi1abJA_vs_coi1ab	FDR_coi1abJA_vs_coi1ab	logFC_coi2JA_vs_coi2	FDR_coi2JA_vs_coi2
OsPsbP-1	None	LOC_Os08g25900	273.64	218.91	370.14	146.56	37.62	43.99	459.95	340.73	267.87	29.99	45.7	77.84	85.64	195.94	126.25	93.7	130.27	94.4	-1.93006	0.00111982	-2.80009	2.09e-06	-0.357355	0.701758
OsCRD1	Os01g0279100	LOC_Os01g17170	1281.7	3475.14	3494.43	207.62	538.03	288.91	1719.52	3003.6	3153.09	167.28	487.11	452.14	973.16	1696.32	1804.24	935.96	1299.68	1456.36	-3.00931	4.32e-09	-2.8364	2.52e-08	-0.275229	0.739925
OsPsbO	Os01g0501800	LOC_Os01g31690	9504.12	21245.1	16639.3	348.63	1622.07	772.79	12693.1	22378.8	17476.8	279.18	1501.45	1398.76	3514.08	8530.35	8018.34	2462.23	5652.14	4250.28	-4.12409	1.51e-09	-4.05167	2.41e-09	-0.696127	0.441698
OsLhcb1a	Os01g0600900	LOC_Os01g41710	4572.92	19858.6	13400.6	33.31	134.51	13.08	8340.09	25196.3	15199.5	55.37	238.54	175.13	1551.22	6467.9	5969.66	223.84	949.26	773.26	-7.72011	3.76e-13	-6.70298	4.58e-11	-2.84159	0.00388085
OsPsbP-2	Os01g0617900	LOC_Os01g43070	2133.66	1938	1762	1099.17	724.97	1066.46	2454.76	2157.33	2089.18	852.53	1071.19	1053.08	1353.67	1423.1	1274.16	1087.96	1347.14	1201.79	-1.02486	1.04e-07	-1.17652	6.38e-10	-0.156133	0.611576
OsPsbW	Os01g0773700	LOC_Os01g56680	3464.25	6745.58	5078.03	710.57	1433.99	1197.24	3849.86	7245.11	5376.62	161.51	1635.21	1510.94	1660.21	3061.47	3283.45	1840.69	2523.62	2919.08	-2.20544	0.000472552	-2.32084	0.000213446	-0.134256	0.910198
OsLhca3	Os02g0197600	LOC_Os02g10390	878.29	5480.43	3372.32	19.98	76.37	30.91	1202.82	4521.13	3640.96	25.38	127.07	120.19	213.12	1695.4	948.23	55.18	495.84	168.65	-6.26462	2e-08	-5.10441	1.58e-06	-1.9866	0.0858896
OsPsbQ-1	Os02g0631100	LOC_Os02g42000	361.09	393.29	345.34	220.94	128.81	48.75	404.04	587.02	569.32	68.06	110.35	152.24	322.12	348.65	428.9	240.5	406.97	194.11	-1.47624	0.00347838	-2.24115	5.64e-06	-0.384952	0.606971
OsFTR-A	Os02g0638300	LOC_Os02g42570	311.26	435.93	314.81	126.57	54.71	96.3	332.89	405.54	225.88	39.22	108.12	86.99	150.84	291.61	179.08	82.25	149.46	133.65	-1.94438	7.08e-05	-2.04396	2.8e-05	-0.766264	0.22039
OsGGR1	Os02g0744900	LOC_Os02g51080	4684.83	11529.5	7989.58	721.68	1854.61	1165.14	4928.16	10268.1	6846.1	466.07	1440.15	1256.83	2217.83	4251.84	4793.1	2201.95	3353.72	3234.12	-2.70566	5.9e-08	-2.80563	1.8e-08	-0.355352	0.64618
OsLhca5	Os02g0764500	LOC_Os02g52650	36.67	53.07	56.28	0	0	0	5.93	66.66	21.83	0	31.21	0	18.49	47.84	25.97	0	12.12	19.09	-8.61655	0.00041658	-1.5941	0.424279	-1.55159	0.52572
OsPsbP-3	Os03g0279950	LOC_Os03g17174	428.8	352.54	318.63	11.1	0	0	627.67	424.98	541.61	4.61	14.49	9.16	101.21	174.78	156.7	76	150.47	63.64	-6.56737	1.57e-21	-5.80324	8.85e-20	-0.575311	0.46327
OsPsb27	Os03g0333400	LOC_Os03g21560	1399.24	2579.58	1223	114.36	175.54	52.31	1315.47	2098.07	1815.44	29.99	137.1	59.52	538.16	862.88	1032.4	216.55	824.04	505.96	-3.93649	5.75e-10	-4.53328	2.68e-12	-0.651089	0.443304
OsPsbX-1	Os03g0343900	LOC_Os03g22370	435.38	1577.89	905.33	35.53	92.33	30.91	601.41	1670.31	1210.85	24.23	142.68	97.3	213.12	531.71	512.17	205.1	301.95	233.36	-4.20904	4.89e-09	-3.72382	1.2e-07	-0.761627	0.415743
OsLhcb2	Os03g0592500	LOC_Os03g39610	2106.39	8267.56	6935.43	468.53	1488.7	1256.68	3162.9	8800.61	7031.68	196.12	1695.41	1651.73	687.05	3245.45	2988.86	1005.71	3076.01	2158.55	-2.4408	0.00394086	-2.42673	0.00394727	-0.146157	0.928031
OsPsaN-1	Os03g0731100	LOC_Os03g52130	688.34	854.81	1188.66	276.46	353.37	524.31	1009.69	821.27	860.7	372.62	453.67	438.4	406.78	720.29	578.43	431.02	662.46	546.27	-1.25617	0.000106107	-1.09571	0.000757655	-0.056484	0.932757
OsPsb	Os03g0747700	LOC_Os03g53640	1029.68	952.42	725.02	123.24	178.96	229.46	1061.36	1013.85	674.28	242.26	153.82	192.3	556.65	691.77	606.19	474.75	474.63	723.41	-2.36003	5.42e-14	-2.22885	8.96e-13	-0.14901	0.78473
OsPS1-F	Os03g0778100	LOC_Os03g56670	1472.59	4527.07	3315.08	93.26	425.18	223.52	2095.61	4579.46	3402.48	63.45	531.7	393.76	757.12	1889.5	1626.05	830.81	1445.1	1216.64	-3.66242	7.08e-07	-3.35434	4.23e-06	-0.28928	0.811772
OsLhcb6	Os04g0457000	LOC_Os04g38410	2932.01	8920.51	7015.57	410.8	803.63	485.08	3817.67	9370.96	6828.47	274.56	800.33	523.11	979	3024.67	3397.16	577.82	1840.96	1733.21	-3.485	3.09e-08	-3.65258	6.92e-09	-0.829853	0.302285
OsPsaH	Os05g0560000	LOC_Os05g48630	2168.45	5492.75	4538.08	380.82	514.09	458.92	3042.62	6464.58	4185.08	151.13	658.77	597.51	748.36	2028.41	1845.43	613.22	2412.53	1166.79	-3.18305	3.88e-07	-3.28652	1.52e-07	-0.138434	0.906313
OsMgMT	Os06g0132400	LOC_Os06g04150	276.46	391.39	213.69	17.76	42.18	9.51	227.01	446.28	275.42	4.61	16.72	17.17	93.42	250.22	232.8	139.51	80.79	50.91	-3.67081	6.15e-08	-4.6118	6.12e-11	-1.08695	0.17551
OsLhca1	Os06g0320500	LOC_Os06g21590	4235.34	12213.7	8721.28	116.58	724.97	506.48	4957.81	14279.1	9687.66	153.43	1397.79	1050.79	1491.86	4043.01	4160.94	1133.77	3505.19	2377.06	-4.2345	6.81e-07	-3.47971	2.81e-05	-0.463691	0.715247
OsPsbP-4	Os07g0141400	LOC_Os07g04840	1897.63	4099.66	3304.59	44.41	364.77	192.6	2499.66	4585.95	3476.37	23.07	341.09	385.75	835.95	2099.24	1548.15	610.09	1770.27	1229.37	-3.96326	8.46e-06	-3.81924	1.49e-05	-0.311391	0.830082
OsPsbR1	Os07g0147500	LOC_Os07g05360	201.24	350.64	234.68	0	43.32	0	304.94	518.5	381.23	0	16.72	32.05	213.12	309.09	239.97	41.64	56.55	107.13	-4.18849	0.00339811	-4.61725	0.00129382	-1.88977	0.258606
OsPsaK	Os07g0148900	LOC_Os07g05480	1618.34	4952.57	4432.19	269.8	781.97	775.17	1855.05	5468.32	4464.7	72.68	825.97	649.02	668.56	1701.84	1612.62	616.34	1464.28	1339.68	-2.6019	0.000934211	-2.9342	0.000180868	-0.217209	0.875149
OsPsaE	Os07g0435300	LOC_Os07g25430	4130.02	6461.28	4806.15	625.08	1023.62	884.55	4574.94	8065.45	5439.6	353.01	1153.68	1381.59	1069.5	2803.89	2773.07	1275.36	2783.15	2486.31	-2.6154	2e-07	-2.64964	1.24e-07	-0.019603	0.987725
OsPsbQ-2	Os07g0544800	LOC_Os07g36080	7236.94	12021.3	10412.7	2413.73	3512.01	2299.36	8744.14	14348.6	10513.9	1064.8	4052.92	3210.75	3518.95	5215.9	5386.75	4400.78	7378.98	6218.96	-1.86404	5.32e-06	-2.01831	7.15e-07	0.351225	0.570256
OsPETC	Os07g0556200	LOC_Os07g37030	6320.1	9667.28	7943.79	1354.53	2041.55	1580.07	6706.13	9939.46	7165.19	1093.64	2193.66	1643.72	2445.55	4399.94	3728.46	2873.47	3970.73	3250.03	-2.27832	6.73e-15	-2.27752	6.14e-15	-0.0665298	0.90937
OsLhcb4	Os07g0558400	LOC_Os07g37240	1882.58	8061.91	5411.93	220.94	535.75	316.25	2978.24	8476.55	6081.13	98.06	841.57	628.41	1038.36	3036.63	3467.9	733.98	2117.66	1887.01	-3.85044	1.45e-06	-3.48835	9.5e-06	-0.666764	0.54627
OsLhcb3	Os07g0562700	LOC_Os07g37550	2631.1	8828.58	6439.36	59.95	944.97	379.26	3443.27	9336.7	6014.8	152.28	985.36	725.71	944.94	2658.55	3123.17	989.06	2687.21	1576.22	-3.7064	5.18e-05	-3.33945	0.000220082	-0.353436	0.811218
OsLhca	Os07g0577600	LOC_Os07g38960	2473.12	6738	5048.46	400.81	848.08	747.83	3142.57	5753.5	4308.52	275.72	743.48	800.11	674.4	2813.09	2377.3	1071.3	2584.21	1621.83	-2.84739	1.34e-06	-2.8636	1.05e-06	-0.149912	0.890928
OsPsbX-2	Os07g0673550	LOC_Os07g47640	642.26	1874.51	1338.43	115.47	214.3	156.94	1061.36	2020.3	1602.15	70.37	235.19	191.16	112.89	560.23	522.02	139.51	625.1	392.46	-2.99636	1.83e-05	-3.24155	3.52e-06	-0.0432125	0.977976
OsPsbY	Os08g0119800	LOC_Os08g02630	1889.16	3132.08	1827.83	222.05	413.78	228.27	2148.13	3179.51	2194.15	194.96	658.77	271.28	648.13	1059.74	1315.35	677.76	1266.35	1070.26	-2.99827	1.47e-10	-2.7487	3.07e-09	-0.00177932	1
OsPsbR3	Os08g0200300	LOC_Os08g10020	1620.22	5038.81	4415.02	122.13	113.99	102.25	3055.32	5823.86	4399.21	58.84	117.04	138.5	642.29	1631	1351.16	293.59	991.67	497.47	-5.04245	2.86e-18	-5.40255	2.79e-20	-1.02181	0.114037
OsLhca4	Os08g0435900	LOC_Os08g33820	5028.05	16201.5	13977.7	443	1639.17	1193.67	6536.71	17107.7	12902.9	329.94	2026.46	1531.54	1295.28	5961.95	5081.42	1492.96	5998.51	3989.34	-3.43835	2.12e-05	-3.23809	5.35e-05	-0.100873	0.951168
OsPsbP-5	Os08g0504500	LOC_Os08g39430	282.11	519.33	426.43	163.21	165.28	72.52	534.49	463.87	470.23	164.97	278.67	151.09	341.58	298.05	354.58	186.36	262.56	155.92	-1.62568	3.93e-05	-1.31134	0.000915742	-0.716485	0.143851
OsPsaD	Os08g0560900	LOC_Os08g44680	1881.64	4567.82	3856.94	357.51	563.11	418.5	2985.02	5406.29	4845.93	168.43	779.15	683.36	952.72	2059.68	1969.89	965.11	2456.97	1080.87	-2.95623	1.98e-07	-3.02591	9.28e-08	-0.14432	0.891295
OsCabE	Os09g0296800	LOC_Os09g12540	465.47	671.9	819.47	264.24	344.25	332.9	572.61	885.15	730.54	261.87	489.34	303.33	222.85	480.19	434.27	448.72	597.83	633.25	-1.069	0.00438796	-1.05933	0.0044696	0.563455	0.236011
OsLhcb5	Os11g0242800	LOC_Os11g13890	5739.9	17769	15220.8	1376.74	3317.09	2639.39	6844.2	11337.5	14910.6	1086.72	2909.28	2664.75	2958.41	6793.55	6851.63	2640.26	5401.69	4266.19	-2.41304	7.09e-06	-2.31858	1.45e-05	-0.429574	0.593988
OsPsaN-2	Os12g0189400	LOC_Os12g08770	190.89	1410.15	1223	35.53	47.88	17.83	311.72	1429.58	1132.76	0	16.72	21.75	28.22	505.95	265.93	22.9	109.06	93.34	-4.8095	9.07e-05	-6.21129	1.49e-06	-1.82436	0.192187
OsPsaL	Os12g0420400	LOC_Os12g23200	2562.46	6999.56	5399.53	365.28	1003.11	905.95	3834.61	9304.29	6275.95	259.57	1327.57	1215.62	643.26	2310.82	1757.68	707.96	2245.91	1290.89	-2.729	9.48e-05	-2.79661	5.88e-05	-0.148696	0.909356

## Sheet: shikimate & PPP
			Normalised counts																		EdgeR analysis
Gene	Gene ID (RAP-DB)	Gene ID (MSU7)	WT_1	WT_2	WT_3	WTJA_1	WTJA_2	WTJA_3	coi1ab_1	coi1ab_2	coi1ab_3	coi1abJA_1	coi1abJA_2	coi1abJA_3	coi2_1	coi2_2	coi2_3	coi2JA_1	coi2JA_2	coi2JA_3	logFC_WTJA_vs_WT	FDR_WTJA_vs_WT	logFC_coi1abJA_vs_coi1ab	FDR_coi1abJA_vs_coi1ab	logFC_coi2JA_vs_coi2	FDR_coi2JA_vs_coi2
OsDAHPS1	Os07g0622200	LOC_Os07g42960	25321.8	33701.4	33529.5	90157.4	110741	116723	20540.2	33856.2	39782.6	106100	97065	94197.9	36413.7	42991.2	50256.3	71716	58653.2	58975.7	1.7664	2.8e-15	1.65312	1.29e-13	0.546611	0.0441836
OsDHQS	Os09g0539100	LOC_Os09g36800	4083.94	4274.98	4218.5	13070.1	14109.6	15818.5	3550.85	3906.34	4370.66	15357.1	13360.4	12922	5865.24	5734.73	5974.13	9541.8	8095.98	7148.15	1.7608	5.33e-37	1.80973	5.13e-39	0.495214	0.00185443
OsDHQDT/SDH	Os01g0375200	LOC_Os01g27750	4886.06	5313.64	5362.32	11434.7	10663.7	11406.4	4901.05	4933.16	5982.89	13236.7	9963.99	9869.18	7735.66	6656.49	6595.54	9927.01	8192.92	7518.34	1.09357	4.13e-12	1.05786	1.89e-11	0.287317	0.167791
OsEPSPS	Os06g0133900	LOC_Os06g04280	9829.48	9276.83	10369.8	25154.3	23928.7	30810.7	8779.71	8856.16	10249.4	28173.9	23278.7	24742.8	14599.4	13308.4	13801.8	19605.2	15816.3	16895	1.42579	2.72e-23	1.44436	6.25e-24	0.325963	0.0731632
OsCS	Os03g0254800	LOC_Os03g14990	7082.72	7161.61	7518.32	18228.5	20039.3	25408.3	5929.38	7201.59	8018.33	24455.8	18628.3	21655.7	8984.22	9546.85	9399.05	14351.7	12951.3	11651.9	1.53639	5.41e-21	1.60873	6.1e-23	0.479237	0.0136252
OsCM	Os01g0764400	LOC_Os01g55870	3010.06	3084.7	3514.46	6048.76	7359.16	8594.66	2425.12	3074.89	3593.09	6769.49	5499.76	6564.57	4139.83	4790.9	4328.38	5283.65	4863.44	3787.81	1.18214	3.85e-10	1.04524	3.41e-08	0.0706945	0.841338
OsPDT	Os07g0694600	LOC_Os07g49390	1577.91	2219.47	1865.03	4101.35	4365.79	4595.15	1778.81	1793.45	1605.51	4698.73	4456.43	3875.79	2509.78	2166.39	2325.36	3080.65	2563	2496.92	1.19394	9.29e-15	1.32534	5.38e-18	0.21651	0.325545
OsADT	Os04g0406600	LOC_Os04g33390	2495.69	3965.09	3044.15	22696.2	28517.9	28497.1	1905.87	3567.46	4138.9	23127.9	24799.1	22319.5	4882.35	4707.19	7516.02	11456.4	7665.78	10721.7	3.05642	2.2e-26	2.86371	1.15e-23	0.804322	0.0137674
OsPAL3	Os02g0626600	LOC_Os02g41670	1842.15	3106.49	2078.72	13660.8	18660.1	23171.9	672.56	1952.71	2741.63	16311.1	17412.2	12221.4	2945.76	3492.91	5302.58	7751.08	4717.01	7836.55	2.97083	7.8e-12	3.09108	1.14e-12	0.792035	0.137783
OsPAL4	Os02g0627100	LOC_Os02g41680	2478.76	4564.02	3364.69	13996.1	17325.2	19134.4	1280.75	3646.16	4306	15985.8	16213.9	13687.7	4127.18	4767.91	6767.46	6872.38	4854.35	6681.44	2.26641	7.71e-10	2.30753	3.45e-10	0.234423	0.69758
OsPAL7	Os05g0427400	LOC_Os05g35290	2099.8	4713.76	3670.91	62843.6	86468.9	89501.4	1346.82	4443.36	5550.44	76036.8	74465.2	67382.1	5936.28	6955.46	11287.5	27006.5	15837.5	17600.4	4.49837	3.32e-21	4.25849	1.46e-19	1.32332	0.00828176
OsC4H1	Os02g0467600	LOC_Os02g26810	28.21	171.53	101.12	1280.14	1822.69	3487.08	29.65	230.55	307.33	2571.44	1675.34	1290.02	197.55	346.81	785.27	230.09	327.19	432.77	4.44415	1.73e-07	3.27978	6.21e-05	-0.419622	0.743749
OsC4H2	Os05g0320700	LOC_Os05g25640	22238.3	30000.7	23068.2	57672	70332.6	61860.4	21441.5	29297.1	27210.6	57007.7	66183.2	57431.7	40623.6	33767.2	46149.1	56310.7	43004.5	49683.8	1.32199	7.45e-14	1.20651	8.98e-12	0.305887	0.1971
Os4CL3	Os02g0177600	LOC_Os02g08100	20471.4	24537.3	21421.6	74111.8	85573	77344.8	15289.3	21147.4	21654.3	76750.9	71557	63007.3	30412.2	29823.6	35341.6	51669.4	42221.9	36333.7	1.82253	7.2e-27	1.85708	7.01e-28	0.44592	0.0305455
Os4CL5	Os08g0448000	LOC_Os08g34790	785.19	1384.56	912.96	6971.4	8432.94	11747.6	575.15	1345.32	1987.58	8289.97	8547.25	6355.1	1402.33	1830.63	2781.12	2471.6	1645.05	2049.3	3.12871	1.64e-14	2.56241	1.75e-10	0.0377546	0.967051
OsCAld5H	Os10g0512400	LOC_Os10g36848	371.44	1062.35	505.61	8613.49	18269.1	15568.8	609.88	1060.15	922.83	12695.7	11865.6	12070.3	449.6	809.52	926.74	2019.76	3039.65	2352.66	4.44225	7.15e-26	3.81539	1.91e-20	1.76327	3.07e-05
ROMT15	Os08g0498100	LOC_Os08g38900	35626.1	51844.7	40828.4	100826	112797	102262	34229.4	49021.4	44638.7	87306.6	105086	95510.8	62755.3	59069.4	66906.4	80409.3	54494.6	78387.8	1.28787	8.66e-12	1.16506	6.88e-10	0.176192	0.550021
ROMT16	Os06g0165800	LOC_Os06g06980	2305.74	4237.08	2929.67	5919.97	6951.07	6246.55	2674.15	4079.48	3435.23	6433.79	7575.26	6225.76	4266.34	3449.67	4902.34	3892.72	3286.05	4509.09	1.00176	1.72e-05	0.984079	2.25e-05	-0.109932	0.788871
ROMT17	Os08g0498400	LOC_Os08g38910	91.21	231.23	158.36	367.5	704.45	634.88	175.34	215.73	181.38	334.55	605.26	713.12	131.38	167.42	136.1	111.4	357.49	173.96	1.81592	0.000249217	1.52476	0.00215733	0.563656	0.415743
ROMT27	Os08g0498600	LOC_Os08g38920	50.78	74.87	43.88	197.63	288.39	375.7	27.95	78.7	61.3	230.73	519.43	437.26	148.89	120.51	154.9	111.4	72.71	213.2	2.33266	1.42e-05	2.81551	1.42e-07	-0.0944978	0.930062
OsCCR23	Os05g0578500	LOC_Os05g50250	862.3	780.89	620.09	1428.92	1714.4	1632.38	735.24	969.41	761.61	1986.55	1865.95	1588.78	962.46	864.72	989.42	1052.56	965.42	1195.42	1.06448	2.17e-08	1.13608	1.62e-09	0.189922	0.511513
OsCAD8A	Os09g0399800	LOC_Os09g23530	5557.47	6698.2	6807.6	58152.7	69182.5	62507.1	4124.31	8926.53	7584.2	74029.5	63936.1	50059	7817.4	8029	9010.45	39300.9	28705	18637.8	3.30276	3.73e-29	3.18217	1.83e-27	1.80045	1.35e-09
OsCAD8D	Os09g0400400	LOC_Os09g23560	736.29	1816.7	1561.67	7986.19	11665.7	10920.2	819.1	2961.93	2435.98	15470.2	10215.9	10609.8	235.5	1130.57	729.75	9304.42	8614.03	4138.9	2.88148	6.23e-07	2.54121	9.24e-06	3.39496	2.49e-08
OsLAC10	Os02g0749700	LOC_Os02g51440	0	3.79	0	1020.34	1740.62	2686.94	0	0	0	2415.7	995.4	1093.14	0	0	3.58	0	0	0	10.3452	7.63e-32	13.5546	2.04e-35	-3.42669	0.118425
OsCHS2	Os04g0103900	LOC_Os04g01354	38.55	31.27	39.11	754.99	663.42	666.98	34.73	11.11	31.07	843.3	562.91	535.7	78.83	67.15	39.4	546.58	383.74	360.64	4.24042	5.78e-25	4.63658	1.93e-28	2.79595	3.66e-12
OsCHS15	Os07g0526400	LOC_Os07g34260	0	260.61	30.53	4818.58	7574.6	13825.9	40.66	50.92	80.61	9336.31	5416.16	6818.68	0	136.15	119.09	89.54	119.16	43.49	6.49044	0.00016014	6.9602	6.34e-05	-0.0148629	0.997612
OsCHI4	Os06g0203600	LOC_Os06g10210	671.41	642.53	536.14	3494.03	3384.35	4699.78	457.41	709.23	684.36	3858.89	3201.32	3232.49	806.75	693.61	859.59	1568.96	1195.66	1342.86	2.63381	2.08e-35	2.46996	1.09e-31	0.799026	0.000653798
OsF3H1	Os03g0122300	LOC_Os03g03034	1871.3	4663.53	3794.93	13791.8	15716.9	12176.9	1615.33	3530.43	2733.24	16453	12801.9	13185.2	1455.85	3941.82	3079.29	12620.4	11406.3	8324.48	2.00071	3.58e-07	2.42476	6.5e-10	1.93221	2.92e-06
Os20DD16	Os01g0351800	LOC_Os01g24980	1160.39	1331.49	1325.08	2833.42	2066.63	3080.47	1200.28	1265.7	1168.87	3000.59	2306.24	2606.37	1088.97	1196.81	932.12	1859.43	2092.41	1487.12	1.05213	1.11e-07	1.11696	1.4e-08	0.755756	0.000543226
Os2ODD11	Os10g0558700	LOC_Os10g40934	416.58	337.37	183.16	682.82	1039.58	938.05	459.1	231.47	456.8	1188.24	663.23	852.76	166.41	374.4	312.5	353.98	477.66	377.61	1.49289	0.000374611	1.22964	0.00362827	0.503225	0.384891
OsFLS3	Os10g0559500	LOC_Os10g41020	580.2	568.61	565.71	1680.95	2219.37	3080.47	322.73	571.28	1014.36	2452.61	1864.83	2245.8	463.22	730.41	832.73	1193.11	1542.04	1049.05	2.01326	6.32e-08	1.77625	1.7e-06	0.902066	0.0396081
OsF3H5	Os04g0667400	LOC_Os04g57180	252.95	161.11	142.14	41.08	0	47.56	363.39	320.36	182.22	54.22	56.85	85.85	210.2	71.75	122.67	125.97	120.17	93.34	-2.65459	0.00149392	-2.13867	0.00953102	-0.254776	0.857202
OsLDOX3	Os03g0289800	LOC_Os03g18030	124.13	116.56	301.46	46594.8	61566.8	49115.2	6.78	131.48	96.57	50808.1	47586.2	43302.1	22.38	100.27	66.26	14724.5	15915.2	10209.4	8.16246	2.02e-20	9.232	7.16e-24	7.75283	2.11e-18
OsANR3	Os04g0630400	LOC_Os04g53810	379.9	586.61	482.71	280.9	174.4	211.63	670.02	712.94	638.17	227.26	208.44	256.4	150.84	235.5	115.51	314.42	271.65	231.24	-1.13029	0.000566733	-1.55062	1.1e-06	0.70083	0.0754774

## Sheet: MEP & DP
			Normalised counts																		EdgeR analysis
Gene	Gene ID (RAP-DB)	Gene ID (MSU7)	WT_1	WT_2	WT_3	WTJA_1	WTJA_2	WTJA_3	coi1ab_1	coi1ab_2	coi1ab_3	coi1abJA_1	coi1abJA_2	coi1abJA_3	coi2_1	coi2_2	coi2_3	coi2JA_1	coi2JA_2	coi2JA_3	logFC_WTJA_vs_WT	FDR_WTJA_vs_WT	logFC_coi1abJA_vs_coi1ab	FDR_coi1abJA_vs_coi1ab	logFC_coi2JA_vs_coi2	FDR_coi2JA_vs_coi2
OsDXS3	Os07g0190000	LOC_Os07g09190	110.96	1059.51	290.01	9821.47	29429.8	29771.6	94.87	449.98	612.98	22089.7	14427.1	19824.2	42.82	582.3	462.92	345.65	1492.56	466.71	5.55646	3.73e-07	5.60006	2.81e-07	1.08566	0.41586
OsDXR	Os01g0106900	LOC_Os01g01710	3054.26	4083.55	4068.72	26637.7	39455.2	56774.2	3145.96	3402.66	4247.22	44368.6	25438.9	34245.7	2990.52	4155.24	3013.93	5792.75	7359.79	5060.66	3.44305	3.58e-31	3.26353	1.39e-28	0.840973	0.0109702
OsCMK	Os01g0802100	LOC_Os01g58790	2228.63	2694.25	2811.38	15799.2	17535	25161	2357.35	2355.47	2918.81	22976.8	15075.8	19857.4	2292.77	2830.57	2411.32	5434.61	5048.24	3844.03	2.90699	7.29e-39	2.91838	3.36e-39	0.925942	0.00010748
OsHDS	Os02g0603800	LOC_Os02g39160	4335.02	5775.16	5868.88	35471	42648	62586.8	4131.93	5042.41	5673.88	59889.5	29735.9	41351.7	3607.51	5652.86	4768.92	10663.1	12332.3	7247.86	3.12675	3.86e-24	3.136	2.47e-24	1.10763	0.000878642
OsGGPS1	Os07g0580900	LOC_Os07g39270	2111.09	3553.8	2600.55	16963.8	31118	39614.6	2379.37	3086	3532.63	33397.5	21295.7	25993.9	2267.47	2911.52	3401.64	4633.99	5636.99	3921.46	3.39673	1.67e-26	3.15945	1.51e-23	0.726691	0.0509718
OsDPF	Os01g0196300	LOC_Os01g09990	92.15	466.26	96.35	6288.58	10629.5	13659.4	35.58	183.33	256.95	8799.88	8227.34	8064.06	0	275.97	326.82	410.2	621.06	321.4	5.5397	3.05e-05	5.71421	1.75e-05	1.16991	0.475477
OsWRKY10	Os01g0186000	LOC_Os01g09100	976.08	1426.26	925.36	24505.9	35100.8	30070	504.84	752.75	734.74	28945.7	36863.1	30991.4	500.2	779.17	898.99	9439.77	9690.53	8319.18	4.74039	3.77e-73	5.59643	4.6e-94	3.65598	2.33e-47
OsTGAP1	Os04g0637000	LOC_Os04g54474	4209.95	4359.33	5456.76	6931.43	7267.97	8126.22	5405.9	5911.82	5388.38	7799.68	8250.75	8899.66	3898.48	3955.62	3923.66	4417.44	5886.42	4368.02	0.657134	2.66e-05	0.573331	0.000270664	0.316585	0.103304
OsBHLH026	None	LOC_Os01g09930	0	0	0	0	0	0	0	0	0	0	0	0	0	0	0	0	0	0	nt	nt	nt	nt	nt	nt
OsCPS2	Os02g0571100	LOC_Os02g36210	7.52	3.79	0	628.41	1089.74	957.08	16.94	0	0	3244	785.84	2154.23	0	0	0	0	22.22	0	7.82648	0.000433962	8.47018	0.000171286	5.90933	0.0213792
OsKSL7	None	LOC_Os02g36140	0	58.76	0	152.11	380.72	367.37	74.54	30.55	41.15	1075.18	260.83	1087.42	0	44.16	32.23	0	104.01	11.67	3.92847	0.0670469	4.0433	0.0581166	0.59979	0.853948
OsCYP71Z7	Os02g0570700	LOC_Os02g36190	130.71	39.8	14.31	68.84	0	43.99	104.19	103.7	111.68	984.05	86.94	809.27	43.79	35.88	31.34	52.06	26.26	23.34	-0.720043	0.603419	2.55317	0.0306596	-0.129378	0.956655
OsCYP76M5	Os02g0569000	LOC_Os02g36030	17.87	20.85	11.45	169.87	289.53	345.97	6.78	27.78	20.99	697.95	172.77	398.34	23.36	0	33.13	0	0	23.34	3.98429	0.00667103	4.5032	0.00228775	-1.25901	0.521443
OsCYP76M6	Os02g0571900	LOC_Os02g36280	42.32	22.74	0	183.19	444.56	492.21	0	0	0	2129.6	363.38	1460.57	0	0	0	0	0	0	4.08697	0.000797134	13.3691	1.86e-13	0	1
OsCYP76M7	Os02g0569900	LOC_Os02g36110	0	148.79	83.95	1780.88	4902.68	5314.44	88.09	50.92	186.41	3710.07	3424.25	4617.52	0	174.78	95.81	205.1	256.5	114.56	5.67768	0.000377751	5.16613	0.000937089	1.08969	0.593732
OsCYP76M8	Os02g0569400	LOC_Os02g36070	3.76	57.81	7.63	601.77	1196.89	1555.1	74.54	106.48	113.36	925.21	654.31	831.02	27.25	131.55	52.83	52.06	191.87	168.65	5.58778	1.7e-09	3.02726	0.000372113	0.961691	0.396024
OsCPS4	Os04g0178300	LOC_Os04g09900	38.55	2150.28	557.12	10360	31214.9	39588.4	371.01	1234.21	1611.39	42533.1	18211.4	28497.2	0	2259.3	1577.7	554.91	4623.1	860.24	4.88123	0.00568345	4.78983	0.0062184	0.657209	0.799573
OsKSL4	Os04g0179700	LOC_Os04g10060	15.99	51.17	14.31	912.64	1105.7	2950.88	0	0	3.36	5217.86	1099.06	1256.83	14.6	41.4	47.46	15.62	36.35	0	5.91958	1.48e-06	10.9554	3.52e-13	-0.984877	0.532385
OsCYP99A2	Os04g0180400	LOC_Os04g10160	0	271.04	56.28	2421.5	3804.97	7245.24	16.09	126.85	169.62	11198.3	3564.7	5306.6	0	342.21	248.92	19.78	452.41	70.01	5.3596	0.00710363	5.99886	0.00298377	-0.120978	0.974708
OsCYP99A3	Os04g0178400	LOC_Os04g09920	287.75	1864.09	682.1	5095.04	16045.1	18342.6	288	977.74	1497.19	8547.23	8477.03	12562.5	0	1709.2	1248.19	837.05	3762.7	1007.68	3.79349	0.0108348	3.41647	0.0201307	0.926005	0.655592
OsMAS	Os04g0179200	LOC_Os04g10010	0	877.55	544.72	1528.85	2761.96	4290.79	105.88	684.23	1557.65	4008.86	1810.22	2088.99	0	1035.82	1156.86	92.66	1084.58	581.27	2.58539	0.197613	1.74606	0.399746	-0.312214	0.927922
OsTPS28	Os07g0218200	LOC_Os07g11790	0	0	0	166.54	137.93	123.65	0	0	0	176.51	111.47	207.18	0	0	0	0	0	0	10.1529	3.26e-17	10.372	1.95e-18	0	1
OsCYP71Z2	Os07g0217600	LOC_Os07g11739	0	0	18.13	180.97	596.16	750.2	40.66	0	9.24	339.17	312.11	470.45	0	0	0	0	0	20.15	6.34726	0.00809412	4.47152	0.0473112	5.76853	0.0390171
OsCYP71Z21	Os07g0218700	LOC_Os07g11870	0	0	0	54.4	71.81	145.05	0	0	0	249.18	62.42	151.09	0	0	0	0	0	0	9.49709	4.43e-10	10.2741	8.8e-12	0	1
OsCYP71Z30	Os07g0218900	LOC_Os07g11890	0	0	0	81.05	45.6	43.99	0	0	0	126.9	28.98	42.35	0	0	0	0	3.03	0	8.82814	3.02e-07	9.05134	9.56e-08	3.196	0.180503
OsKSL8	Os11g0474800	LOC_Os11g28530	412.81	3107.44	2289.55	6163.12	15094.5	16379.7	651.38	2360.1	3197.59	9286.71	8604.1	9462.83	207.28	2108.44	1891.09	1657.45	3378.96	2088.55	2.6856	0.00155362	2.13431	0.0117707	0.763307	0.515677
OsKSL10	Os12g0491800	LOC_Os12g30824	0	0	0	222.05	779.69	1280.46	0	0	0	576.81	317.68	275.86	0	0	0	5.21	0	0	12.568	5.07e-19	11.6101	4.37e-17	3.88339	0.0622654
OsCYP701A8	Os06g0569500	LOC_Os06g37300	0	188.59	28.62	668.38	1298.34	2059.2	43.2	58.33	113.36	2502.22	1114.66	2031.76	0	169.26	91.33	8.33	213.08	24.4	4.20829	0.019856	4.70897	0.00958478	-0.0819464	0.98258
