# Supplementary material for: Transcriptomic and metabolomic reveal OsCOI2 as the jasmonate-receptor master switch in rice root
Source: PLoS One. 2024 Oct 28;19(10):e0311136. doi: 10.1371/journal.pone.0311136 (PMC11516173; doi:10.1371/journal.pone.0311136)
Supplement: S7 Table — (XLSX) [file pone.0311136.s012.xlsx]

## Sheet: TF all
						normalised counts																		EdgeR analysis
Gene_ID (rapdb)	Gene_ID (msu7)	rapdb	msu7	TF family	Label	WT_1	WT_2	WT_3	WTJA_1	WTJA_2	WTJA_3	coi1ab_1	coi1ab_2	coi1ab_3	coi1abJA_1	coi1abJA_2	coi1abJA_3	coi2_1	coi2_2	coi2_3	coi2JA_1	coi2JA_2	coi2JA_3	logFC_WT_vs_WTJA	FDR_WT_vs_WTJA	logFC_coi1ab_vs_coi1abJA	FDR_coi1ab_vs_coi1abJA	logFC_coi2_vs_coi2JA	FDR_coi2_vs_coi2JA
Os03g0313100	LOC_Os03g19900	Similar to ANT-like protein.	AP2 domain containing protein, expressed	AP2	AP2/EREBP#086, AP2/EREBP86	27.27	48.33	37.21	184.31	126.53	71.33	97.41	85.18	65.5	130.36	110.35	251.82	98.29	85.55	114.61	52.06	106.03	40.31	1.74522	0.00244322	0.985354	0.0975777	-0.586816	0.459786
Os03g0818800	LOC_Os03g60430	AP2 domain containing transcription factor, Control of inflorescence architecture, Floral meristem establishment	AP2 domain containing protein, expressed	AP2	AP2-2, AP2-33, AP2-33/IDS1, AP2/EREBP#033, AP2/EREBP33, DLN104, IDS1, OsDLN104, OsIDS1	1342.82	1568.41	1495.84	3112.09	3141.55	3324.2	1794.91	1834.19	1409.86	3835.81	3403.07	3725.84	1594.04	1266.72	1441.6	2445.57	2322.66	1779.88	1.10727	2.77e-11	1.11645	1.5e-11	0.605039	0.00125751
Os04g0504500	LOC_Os04g42570	Similar to protein BABY BOOM 1.	AP2/EREBP transcription factor BABY BOOM, putative, expressed	AP2	AP2/EREBP#037, AP2/EREBP37, BBM4, OsBBM4, OsPLT4, PLT4	557.63	664.32	436.92	91.04	197.2	96.3	537.88	612.94	470.23	100.37	326.6	238.09	522.59	363.37	593.65	421.65	240.34	485.81	-2.12124	4.1e-06	-1.29109	0.00573032	-0.365736	0.598397
Os04g0653600	LOC_Os04g55970	Similar to AINTEGUMENTA-like protein.	AP2-like ethylene-responsive transcription factor AINTEGUMENTA, putative, expressed	AP2	AP2/EREBP#044, AP2/EREBP44, OsPLT1, PLT1	3594.02	3615.4	4251.89	6103.17	5788.38	6781.56	4396.21	3395.25	4104.47	5831.59	6948.82	6428.36	2074.78	3081.71	3259.27	5766.72	6489.3	8929.09	0.691054	0.00112333	0.68465	0.00118103	1.33313	1.85e-10
Os11g0129700	LOC_Os11g03540	Similar to AP2-1 protein (Fragment).	AP2 domain containing protein, expressed	AP2	AP2/EREBP131, AP2/EREBP#131, OsWRI1-1, WRI1-1	312.2	211.33	232.77	102.15	140.21	91.55	320.19	240.73	331.68	166.12	82.49	40.06	551.78	364.29	314.29	103.07	66.65	198.35	-1.19328	0.0336007	-1.63585	0.00258202	-1.74198	0.00290756
Os12g0126300	LOC_Os12g03290	AP2 domain transcription factor, Seed fatty acid synthesis	AP2 domain containing protein, expressed	AP2	AP2/EREBP155, AP2/EREBP#155, OsWRI1-2, WRI1-2	333.82	377.18	330.08	125.46	257.62	109.38	445.55	347.21	469.39	204.19	90.29	48.08	689	528.03	564.1	178.03	180.76	325.64	-1.09398	0.0361436	-1.88861	0.000151107	-1.37973	0.0130951
Os02g0141100	LOC_Os02g04810	Similar to Auxin response factor 5.	auxin response factor 5, putative, expressed	ARF	ARF5, OsARF5	3228.22	3166.2	3565.02	1082.52	1657.41	1746.51	3075.65	2908.23	3698.05	1507.79	1316.42	1293.46	3293.18	3424.83	3290.61	2487.22	2289.33	2124.61	-1.16396	1.28e-10	-1.23972	6.05e-12	-0.537132	0.0107264
Os04g0690600	LOC_Os04g59430	Similar to Auxin response factor 13.	auxin response factor, putative, expressed	ARF	ARF13, OsARF12, OsARF13	0	0	0	73.28	62.69	87.98	0	0	0	143.05	69.11	81.27	18.49	0	0	41.64	9.09	11.67	9.22022	5.35e-06	9.61634	1.66e-06	1.73277	0.360539
Os03g0120900	LOC_Os03g02900	Similar to AP2 domain containing protein RAP2.8 (Fragment).	B3 DNA binding domain containing protein, expressed	B3	.	361.09	387.6	366.33	968.16	1411.19	1405.3	305.79	315.73	252.75	1331.29	1278.52	1334.66	676.35	407.52	577.54	1270.16	808.89	994.95	1.74984	1.26e-12	2.16804	1.48e-18	0.886693	0.00122134
Os03g0164300	LOC_Os03g06850	Conserved hypothetical protein.	B3 DNA binding domain containing protein, expressed	B3	.	2021.75	2086.79	2217.05	5001.78	4567.56	6719.74	2205.73	1931.41	1972.46	4913.3	6229.86	6910.26	1517.16	1855.46	1611.73	2892.21	4195.93	4799.73	1.35243	1.39e-10	1.55744	1.02e-13	1.25403	1.22e-08
Os03g0619800	LOC_Os03g42240	Transcriptional factor B3 domain containing protein.	B3 DNA binding domain containing protein, expressed	B3	.	100.62	180.06	106.85	364.17	294.09	334.08	113.51	73.15	101.6	249.18	327.71	430.39	35.03	164.66	111.03	162.41	335.27	275.79	1.3455	0.0120343	1.79758	0.000579816	1.31513	0.0276493
Os03g0622100	LOC_Os03g42420	Transcriptional factor B3 family protein.	B3 DNA binding domain containing protein, expressed	B3	.	83.69	31.27	0	0	0	0	6.78	3.7	25.19	25.38	0	0	0	0	12.54	31.23	4.04	27.58	-8.27142	0.00893397	-0.495074	0.877702	2.29904	0.495337
Os07g0563300	LOC_Os07g37610	B3 domain transcriptional repressor, Regulator of seed germination and seedling development	B3 DNA binding domain containing protein, putative, expressed	B3	DLN186, GD1, OsDLN186, OsVAL1, VAL1	7250.1	7289.55	7466.8	14826.6	16098.7	18397.2	8054.63	7076.6	7215.57	14598	17212.7	18396.8	7120.62	7437.49	6950.12	10481.9	11726.4	9625.98	1.15159	1.26e-17	1.16205	5.21e-18	0.564921	0.000167821
Os08g0157700	LOC_Os08g06120	Similar to NGA1 (NGATHA1) - transcription factor.	B3 DNA binding domain containing protein, expressed	B3	.	726.89	1276.52	517.06	2462.58	4230.15	2628.69	581.93	912	735.58	2496.45	3662.79	2789.51	993.6	988.91	1544.57	1513.78	1032.07	1368.32	1.87593	4.89e-08	1.99893	5.47e-09	0.151415	0.8047
Os11g0156000	LOC_Os11g05740	Similar to AP2 domain containing protein RAP2.8 (Fragment).	B3 DNA binding domain containing protein, expressed	B3	OsRAP2.8, RAP2.8	872.65	1105.94	1616.04	41.08	21.66	0	913.12	631.46	835.51	4.61	16.72	12.59	1322.53	972.35	1264.31	66.63	22.22	68.95	-5.84259	1.15e-13	-6.12199	2.63e-14	-4.49343	5.49e-09
Os12g0157000	LOC_Os12g06080	DNA-binding pseudobarrel domain domain containing protein.	expressed protein	B3	.	1006.18	1249.04	1143.82	327.53	561.97	413.74	969.88	794.42	871.61	268.8	490.45	274.72	1431.52	1240.96	1600.98	855.79	651.35	1069.2	-1.39624	1.48e-06	-1.35762	2.91e-06	-0.729696	0.0310384
Os02g0233200	LOC_Os02g13900	Similar to Brassinazole-resistant 1 protein.	BES1/BZR1 homolog protein, putative, expressed	BES1	BZR4, OsBZR4	227.56	318.42	207.01	354.18	368.19	381.64	171.95	211.1	167.94	511.06	367.84	268.99	162.52	141.67	125.36	292.55	272.66	195.17	0.540557	0.130373	1.05249	0.00133956	0.822282	0.0309142
None	LOC_Os12g41650	none	helix-loop-helix DNA-binding domain containing protein, expressed	bHLH	.	661.07	652.95	495.12	146.56	251.92	167.64	598.02	751.82	554.2	130.36	193.95	200.31	217.99	348.65	236.39	269.65	279.73	282.15	-1.68883	4.28e-08	-1.86359	1.25e-09	0.049171	0.941314
Os01g0108600	LOC_Os01g01870	Basic helix-loop-helix dimerisation region bHLH domain containing protein.	helix-loop-helix DNA-binding domain containing protein, expressed	bHLH	.	534.12	510.8	415.94	5099.48	4446.73	4743.76	257.5	274.99	371.99	4282.27	4696.08	5188.7	898.23	338.53	534.56	1715.75	1826.82	2957.27	3.27753	1.91e-24	3.96281	2.39e-33	1.87471	9.13e-09
Os01g0159800	LOC_Os01g06640	Similar to DNA binding protein.	basic helix-loop-helix, putative, expressed	bHLH	bHLH035, bHLH35, OsbHLH035, OsbHLH35	1044.73	1113.52	1313.63	3311.94	3439.06	4154.06	1250.25	1137.92	1241.08	4585.67	4205.63	4648.43	335.74	793.88	547.99	898.48	2325.69	2024.9	1.63811	8.18e-07	1.88291	1.15e-08	1.64616	2.62e-06
Os01g0195700	LOC_Os01g09900	Hypothetical conserved gene.	helix-loop-helix DNA-binding domain containing protein, expressed	bHLH	bHLH027, bHLH27, BHLH27, OsbHLH027, OsbHLH27	0	0	0	1066.97	1342.8	2978.23	0	0	0	1768.51	1125.81	1213.33	0	0	0	4.16	28.28	0	13.8079	4.49e-19	13.4218	1.28e-18	6.44984	0.000111875
Os01g0196300	LOC_Os01g09990	Basic helix-loop-helix (bHLH) transcription factor, Diterpenoid phytoalexin factor, Biosynthesis of diterpenoid phytoalexins, Stress response	helix-loop-helix DNA-binding domain containing protein, expressed	bHLH	bHLH025, bHLH25, DPF, OsbHLH025	92.15	466.26	96.35	6288.58	10629.5	13659.4	35.58	183.33	256.95	8799.88	8227.34	8064.06	0	275.97	326.82	410.2	621.06	321.4	5.5397	3.05e-05	5.71421	1.75e-05	1.16991	0.475477
Os01g0218100	LOC_Os01g11910	Helix-loop-helix DNA-binding domain containing protein.	basic helix-loop-helix, putative, expressed	bHLH	bHLH037, OsbHLH037	10099.4	12500.8	11646.2	4105.79	5151.18	3349.17	14726	18173.4	13469.7	4598.36	4631.43	3793.37	8380.86	10013.2	10263.1	7279.46	8641.29	6355.8	-1.45542	3.94e-15	-1.83796	2.41e-23	-0.363383	0.130133
Os01g0705700	LOC_Os01g50940	Similar to Transcription factor ICE1 (Inducer of CBF expression 1) (Basic helix- loop-helix protein 116) (bHLH116) (AtbHLH116).	helix-loop-helix DNA-binding domain containing protein, expressed	bHLH	bHLH010, bHLH116, ICE1, MYC3, MYL1, OsbHLH010, OsICE1, OsMYC3, OsMYL1	84.63	127.94	141.19	492.96	1118.24	1260.25	101.65	125	83.97	550.28	859.41	947.77	36.01	149.03	137.89	238.41	342.34	441.26	3.00697	7.52e-09	2.91834	1.78e-08	1.66252	0.0034838
Os02g0710300	LOC_Os02g48060	ROOT HAIR DEFECTIVE-SIX LIKE (RSL) class I basic helix-loop-helix protein, bHLH transcription factor, Regulation of root hair development	helix-loop-helix DNA-binding domain containing protein, expressed	bHLH	OsbHLH126, OsRSL2	1175.44	1439.53	1033.16	379.71	550.57	248.48	1295.99	951.82	816.19	437.23	474.85	180.85	2700.52	1447.94	2234.03	1588.74	747.29	1453.18	-1.64305	0.000116627	-1.49568	0.000455468	-0.753147	0.153278
Os02g0726700	LOC_Os02g49480	Helix-loop-helix DNA-binding domain containing protein.	helix-loop-helix DNA-binding domain containing protein, expressed	bHLH	OsbHLH034	507.79	524.07	373.96	337.52	220	272.26	474.35	533.31	609.62	81.91	197.3	179.71	802.86	737.77	877.5	384.17	284.78	427.47	-0.771597	0.0274155	-1.82199	3.01e-08	-1.14099	0.0014563
Os03g0135700	LOC_Os03g04310	Basic helix-loop-helix transcription factor, Nucleotide-binding site leucine-rich repeat (NLR) protein-mediated resistance to rice blast disease	BHLH transcription factor, putative, expressed	bHLH	bHLH003, bHLH3, OsbHLH003, OsRAI1, RAI1	5960.88	7106.65	5470.12	2338.23	3198.54	2214.95	5668.48	7658.06	6638.7	2288.8	3142.24	2134.77	7443.71	7083.33	8396.2	5437.73	4793.76	5016.11	-1.27074	1.62e-11	-1.40642	6.55e-14	-0.588278	0.00677305
Os03g0741100	LOC_Os03g53020	Basic helix-loop-helix transcription factor, Drought tolerance	helix-loop-helix DNA-binding domain containing protein, expressed	bHLH	bHLH148, OsbHLH148	1988.84	1945.59	1354.65	9285.21	9848.69	14366.8	714.91	1182.36	1892.69	10166.9	10343	8988.94	2161.39	1516.02	2558.17	3229.53	2478.17	3571.42	2.65215	2.2e-16	2.9538	9.46e-20	0.574297	0.16152
Os03g0759700	LOC_Os03g55220	Similar to ER33 protein (Fragment).	bHelix-loop-helix transcription factor, putative, expressed	bHLH	OsbHLH066	1761.28	1728.57	1683.77	3572.86	3608.9	3463.31	1661.92	2117.52	2003.53	3337.45	3808.81	3508.35	2603.21	2313.58	2577.87	3568.93	2406.47	2583.9	1.02786	1.9e-10	0.875913	6.43e-08	0.190637	0.423972
Os03g0764200	LOC_Os03g55550	none	helix-loop-helix DNA-binding domain containing protein, expressed	bHLH	bHLH134, DLN100, OsbHLH134, OsDLN100	0	51.17	33.39	194.3	270.15	313.87	11.86	23.15	41.99	313.79	150.48	85.85	39.9	28.52	42.08	59.34	72.71	37.12	3.18797	0.00110205	2.82305	0.0036019	0.612877	0.674231
Os03g0782500	LOC_Os03g56950	Phytochrome-interacting factor-like bHLH protein, Stress-responsive transcription factor, Regulator of reduced internode elongation under drought conditions	phytochrome-interacting factor 4, putative, expressed	bHLH	bHLH152, OsbHLH152, OsPIF4, OsPIF7, OsPIL1, OsPIL13, PIF4, PIF7, PIL13	467.35	349.69	351.06	242.04	144.77	137.91	617.5	399.99	597.87	156.89	412.43	198.02	538.16	318.29	334.88	218.63	230.25	321.4	-1.16681	0.00744311	-1.08269	0.0125369	-0.630181	0.252519
Os03g0811400	LOC_Os03g59670	Similar to DNA binding protein.	basic helix-loop-helix, putative, expressed	bHLH	OsbHLH041	747.58	745.82	830.92	1290.14	1643.73	1341.09	481.13	622.2	376.19	2181.51	1826.94	1373.58	617.96	379.92	515.75	953.66	570.57	788.11	0.865088	0.00245983	1.8573	1.02e-11	0.610212	0.0711901
Os04g0489600	LOC_Os04g41229	Hypothetical conserved gene.	helix-loop-helix DNA-binding domain containing protein, expressed	bHLH	OsbHLH111	1973.8	3940.45	3738.65	4267.89	7016.05	7688.7	2309.07	3017.48	3431.87	4791.02	7720.17	6566.86	2145.82	3115.74	3170.62	4961.94	4704.9	3758.11	0.962942	0.00227162	1.1169	0.000306572	0.67107	0.0704551
Os04g0631600	LOC_Os04g53990	Basic helix-loop-helix dimerisation region bHLH domain containing protein.	ethylene-responsive protein related, putative, expressed	bHLH	bHLH068, bHLH68, OsbHLH068	211.58	281.46	336.75	1361.19	777.41	1102.12	313.41	212.96	307.33	1110.94	714.5	752.04	291.95	341.29	319.66	414.36	410	382.92	1.95263	2.13e-11	1.6207	2.73e-08	0.340672	0.424209
Os04g0641700	LOC_Os04g54900	Similar to H0423H10.4 protein.	bHLH family protein, putative, expressed	bHLH	ILI1, OsbHLH154, OsILI1	92.15	163	112.57	17.76	62.69	0	169.41	212.03	121.76	0	0	0	261.78	71.75	207.73	66.63	106.03	71.07	-2.20253	0.0307238	-10.3983	3.96e-11	-1.14955	0.372318
Os05g0139100	LOC_Os05g04740	Typical DNA-binding bHLH protein, Negative regulation of grain length and weight	helix-loop-helix DNA-binding domain containing protein, expressed	bHLH	APG, OsbHLH106, OsPIL16, PIL16	635.68	599.88	515.15	309.77	343.11	319.82	838.58	644.42	502.98	278.02	484.88	309.06	1090.91	983.39	1306.39	583.02	474.63	550.51	-0.860461	0.00203079	-0.896504	0.00110842	-1.07154	0.000188224
Os05g0163900	LOC_Os05g07120	Helix-loop-helix DNA-binding domain containing protein.	basic helix-loop-helix, putative, expressed	bHLH	OsbHLH036	46.08	141.2	147.87	3540.66	4087.66	3626.19	26.26	80.55	87.33	3286.69	4462	3907.84	30.17	96.59	90.44	585.11	1159.31	763.71	5.05551	1.25e-19	5.9005	1.6e-24	3.52788	1.32e-10
Os05g0541400	LOC_Os05g46370	Atypical bHLH transcription factor, Regulation of flowering time	bHelix-loop-helix transcription factor, putative, expressed	bHLH	LF, OsbHLH119, OsLF	621.57	781.84	416.89	2068.44	2715.23	1494.46	764.04	324.06	353.52	1842.34	1006.54	668.48	431.11	281.49	417.26	833.93	1282.51	496.41	1.77365	0.000263687	1.27825	0.00986891	1.20894	0.0300235
Os06g0184000	LOC_Os06g08500	Basic helix-loop-helix (bHLH) transcription factor, Regulation of root hair development	BHLH transcription factor, putative, expressed	bHLH	bHLH115, OsbHLH115, OsRHL1, RHL1	459.83	548.71	528.5	57.73	185.8	0	368.47	533.31	410.62	27.69	57.96	53.8	1064.64	603.46	975.09	97.86	145.42	184.56	-2.67421	0.00490748	-3.23596	0.000680566	-2.62535	0.011584
Os06g0226500	LOC_Os06g12210	Helix-loop-helix protein, Brassinosteroid signaling	helix-loop-helix DNA-binding domain containing protein, expressed	bHLH	bHLH172, BU1, BU1/ILI4, ILI4, OsbHLH172, OsBU1, OsILI4	11.28	35.06	0	0	10.26	0	38.12	18.52	15.95	0	0	0	52.55	58.87	34.03	4.16	4.04	15.91	-2.14417	0.222491	-7.61343	0.000519905	-2.57615	0.186576
Os07g0143200	LOC_Os07g05010	Phytochrome-interacting bHLH factor, Cross-talk between light and stress signaling	helix-loop-helix DNA-binding domain containing protein, expressed	bHLH	OsbHLH104, OsPIF14, OsPIF14a, OsPIF14alpha, OsPIF14&alpha -, OsPIF14beta, OsPIL14, PIF14, PIL14	494.62	588.51	427.38	1450.02	1718.96	1512.3	587.86	541.65	531.53	2054.61	1672	1738.72	254.97	409.36	379.65	1090.04	1212.83	601.42	1.61945	1.01e-09	1.71212	8.25e-11	1.47516	1.31e-07
Os07g0588400	LOC_Os07g39940	Root Hair Defective-Six Like (RSL) Class II family of transcription factor, Regulation of root hair development	helix-loop-helix DNA-binding domain containing protein, expressed	bHLH	bHLH128, DLN190, OsbHLH128, OsDLN190, OsRSL6, RSL6	538.82	511.75	720.25	135.45	290.67	99.87	371.86	568.5	601.23	173.04	102.55	120.19	689.97	781.01	1001.96	217.59	301.95	226.99	-1.76707	9.27e-06	-1.96601	7.62e-07	-1.7262	3.93e-05
Os08g0179400	LOC_Os08g08160	Hypothetical conserved gene.	expressed protein	bHLH	OsbHLH070	96.86	104.24	64.87	481.86	321.45	381.64	70.31	113.88	110	376.08	362.27	370.87	57.42	56.11	111.03	390.42	199.95	200.47	2.14273	1.86e-07	1.90869	3.02e-06	1.81427	3.77e-05
Os08g0490000	LOC_Os08g38210	Helix-loop-helix DNA-binding domain containing protein.	transcription factor BIM2, putative, expressed	bHLH	OsbHLH031	2856.79	3376.58	3274.06	8297.07	9616.15	10683.6	1888.08	2753.6	2528.35	8616.45	8116.99	10628.1	3972.44	3769.8	4643.56	5659.49	4252.48	4933.38	1.57624	1.68e-18	1.92779	7.17e-27	0.261261	0.301609
Os08g0536800	LOC_Os08g42470	Similar to TA1 protein (Fragment).	BEE 1, putative, expressed	bHLH	OsbHLH080	31.03	26.54	13.36	0	0	0	12.71	25.92	18.47	8.08	8.92	9.16	32.11	30.36	52.83	0	4.04	4.24	-7.5775	6.86e-08	-1.11814	0.222356	-3.7365	7.82e-05
Os09g0455300	LOC_Os09g28210	Similar to INDEHISCENT protein.	bHelix-loop-helix transcription factor, putative, expressed	bHLH	bHLH120, OsbHLH120	354.51	244.5	211.78	11.1	9.12	41.61	268.52	337.02	269.54	4.61	16.72	0	288.06	415.8	682.3	143.67	96.95	140.01	-3.71971	9.8e-08	-5.33619	1.52e-12	-1.86112	0.0114471
Os09g0468700	LOC_Os09g29360	Helix-loop-helix DNA-binding domain containing protein.	helix-loop-helix DNA-binding protein, putative, expressed	bHLH	OsbHLH046	765.45	956.21	518.97	374.16	518.65	400.66	922.44	924.04	660.85	297.64	442.52	186.58	1088.97	937.39	1108.51	691.3	419.09	594	-0.804037	0.0245813	-1.44338	1.98e-05	-0.879711	0.0240794
Os09g0475400	LOC_Os09g29930	Helix-loop-helix DNA-binding domain containing protein.	transcription factor BIM2, putative, expressed	bHLH	OsbHLH032	3136.07	3393.64	3447.68	8440.29	8304.13	11211.5	3113.77	3607.28	3427.67	9081.36	10039.8	10378.5	3333.08	3599.62	4147.51	5208.69	5642.04	5385.24	1.4742	7.67e-25	1.53395	7.19e-27	0.551533	0.000687952
Os09g0501600	LOC_Os09g32510	Similar to MYC1.	BHLH transcription factor, putative, expressed	bHLH	OsbHLH092	3081.53	3319.72	2965.92	5375.94	5807.76	7035.99	2729.21	3100.81	2898.66	6864.09	4583.5	5906.4	2444.58	2633.71	2697.85	4577.77	4772.56	4098.6	0.947711	4.97e-09	0.996525	9.48e-10	0.789977	4.89e-06
Os10g0376900	LOC_Os10g23050	Helix-loop-helix DNA-binding domain containing protein.	helix-loop-helix DNA-binding protein, putative, expressed	bHLH	OsbHLH045	141.05	250.19	269.98	1236.84	1244.76	2136.48	184.66	409.24	335.88	2081.15	1789.04	1868.07	252.05	310.93	300.86	453.93	661.45	464.59	2.79215	1.11e-15	2.62105	3.06e-14	0.870787	0.0324214
Os10g0544200	LOC_Os10g39750	Basic helix-loop-helix dimerisation region bHLH domain containing protein.	inducer of CBF expression 2, putative, expressed	bHLH	OsbHLH004	1954.99	2122.8	1818.29	671.71	753.47	606.35	2236.22	2911.93	2447.74	733.71	1037.75	827.58	2086.46	1887.66	2160.61	1833.4	1958.1	1573.04	-1.54979	1.07e-18	-1.55287	4.69e-19	-0.193844	0.460001
Os10g0556200	LOC_Os10g40740	Hypothetical conserved gene.	helix-loop-helix DNA-binding domain containing protein, expressed	bHLH	bHLH113, OsbHLH113	1471.65	2786.18	1914.64	809.39	1347.35	902.39	2207.42	3227.66	2608.12	975.97	1558.3	1229.35	1030.58	1638.36	1741.56	1865.67	2114.63	1826.55	-1.02474	0.000761205	-1.10143	0.000243042	0.397682	0.331053
Os10g0575000	LOC_Os10g42430	JAZ-interacting transcription factor, Positive regulator of jasmonate (JA) signaling pathway, Bacterial blight resistance, Spikelet development	transcription factor MYC7E, putative, expressed	bHLH	OsbHLH009, OsMYC2	5818.89	7290.5	5490.15	27508.1	32677.3	28034.6	4183.6	5630.35	5203.64	26243.9	27935.7	28883	5273.56	5965.63	6829.24	15556.3	13327	14764.1	2.23359	6.93e-46	2.4623	7.19e-55	1.27268	1.64e-15
Os11g0158500	LOC_Os11g06010	Basic helix-loop-helix dimerisation region bHLH domain containing protein.	helix-loop-helix DNA-binding protein, putative, expressed	bHLH	OsbHLH151	5477.54	4890.97	5532.13	10757.4	9868.06	11034.3	4983.22	4797.98	5344.71	10558	9404.43	10502.2	4278.99	4734.79	4195.86	6824.49	7003.32	5912.42	0.98034	2.89e-15	1.0044	4.85e-16	0.578604	2.11e-05
Os11g0603000	LOC_Os11g39000	Basic helix-loop-helix dimerisation region bHLH domain containing protein.	helix-loop-helix DNA-binding domain containing protein, expressed	bHLH	bHLH186, ILI2, OsbHLH186	0	0	0	47.74	68.39	59.45	0	0	0	122.28	43.47	52.65	0	17.48	1.79	15.62	27.27	12.73	8.86851	3.87e-07	9.19084	9.52e-08	1.50543	0.341334
Os12g0508500	LOC_Os12g32400	bHLH transcription factor, Regulation of iron distribution	helix-loop-helix DNA-binding domain containing protein, expressed	bHLH	bHLH133, OsbHLH133, OsRSL8, RSL8	734.41	503.22	602.92	0	13.68	0	923.29	456.47	415.65	0	0	14.88	599.47	739.61	541.72	102.03	145.42	45.61	-7.05034	2.33e-08	-6.88117	3.57e-08	-2.68222	0.0265812
Os12g0589000	LOC_Os12g39850	Similar to Helix-loop-helix DNA-binding domain containing protein.	helix-loop-helix DNA-binding domain containing protein, expressed	bHLH	bHLH130, DLN264, OsbHLH130, OsDLN264, OsRSL9, RSL9	185.25	147.84	104.94	8.88	35.34	39.23	88.09	66.66	110.84	11.54	0	3.43	132.35	127.87	55.52	69.75	20.2	8.49	-2.40026	0.0120817	-4.12699	4.75e-05	-1.68378	0.132291
None	LOC_Os12g37415	none	expressed protein	bZIP	.	17819.6	19073	14924.1	45115.9	49277.6	44175.3	15791.6	17404.9	14547.9	47859.4	54536.1	40402.7	22466.4	16495.9	24415	31122	28316.2	31037.5	1.40669	1.41e-17	1.57403	9.8e-22	0.513863	0.00766446
Os01g0211800	LOC_Os01g11350	Similar to VirE2-interacting protein VIP1.	bZIP transcription factor domain containing protein, expressed	bZIP	BZIP2, OsbZIP02, OsbZIP2, OsSTA8	564.21	902.19	566.66	146.56	289.53	109.38	850.44	925.89	619.7	155.74	189.49	88.14	1150.28	792.04	1293.86	398.75	240.34	661.89	-1.91046	3.77e-05	-2.47327	8.51e-08	-1.31341	0.0108751
Os01g0756200	LOC_Os01g55150	Similar to VirE2-interacting protein VIP1.	bZIP transcription factor domain containing protein, expressed	bZIP	BZIP6, OsbZIP06, OsbZIP6	2597.25	2886.63	1702.85	895.99	1481.86	630.12	2381.92	2775.83	2183.23	900.98	1033.29	512.8	5681.31	3009.95	4891.59	1636.63	1051.25	2387.67	-1.26986	0.00166457	-1.59227	5.77e-05	-1.42005	0.000946408
Os01g0859300	LOC_Os01g64000	bZIP transcription factor, Stress response and ABA signal transduction, Regulation of plant fertility	bZIP transcription factor, putative, expressed	bZIP	ABI5, OREB1, OsABF1, OsABI5, OsABI5-1, OsABI5-2, OsbZIP10, OsOREB1	0	43.59	36.25	309.77	605.28	671.74	6.78	37.96	40.31	311.48	457.01	796.68	0	30.36	40.29	52.06	57.56	47.73	4.29638	0.00108468	4.1942	0.00128806	1.15405	0.500971
Os03g0127500	LOC_Os03g03550	bZIP transcription factor, bZIP-1 domain containing protein.	bZIP family transcription factor, putative, expressed	bZIP	BZIP25, OsbZIP25	48.9	267.25	138.33	34.42	158.45	82.04	127.06	221.29	101.6	27.69	39.01	4.58	158.63	200.54	415.47	70.8	88.87	80.61	-0.73563	0.432275	-2.65922	0.00142329	-1.68345	0.0759353
Os03g0770000	LOC_Os03g56010	bZIP transcription factor, bZIP-1 domain containing protein.	bZIP transcription factor domain containing protein, expressed	bZIP	BZIP32, OsbZIP32	56.42	71.08	78.23	0	4.56	14.27	27.95	65.74	29.39	0	0	0	27.25	26.68	17.91	2.08	57.56	0	-3.43892	0.0373563	-8.36856	0.000119014	-0.266391	0.926485
Os03g0796900	LOC_Os03g58250	bZIP transcription factor, Globulin gene promoter in endosperm	bZIP transcription factor domain containing protein, expressed	bZIP	OsbZIP33, OsZIP33, REB, RISBZ2	2853.96	3382.27	3067.05	7634.23	7783.2	7887.25	2788.5	3133.22	3072.48	8573.77	6964.43	5712.95	2620.72	2458.93	2667.41	4306.04	4763.47	3391.1	1.31232	4.48e-16	1.23413	2.14e-14	0.685079	0.000128559
Os05g0569300	LOC_Os05g49420	Similar to G-box binding factor 1.	transcription factor, putative, expressed	bZIP	BZIP45, OsbZIP45	5051.56	5017.02	5848.85	20987.5	17864.4	24146.8	4444.49	4267.44	6034.11	23529.4	19405.2	21370.6	3709.69	4518.61	3676.53	9862.46	12830.2	9449.9	1.97198	2.46e-26	2.11857	4.46e-30	1.43205	5.9e-14
Os06g0211200	LOC_Os06g10880	bZIP transcription factor, Positive regulator of ABA signaling, Drought tolerance	bZIP transcription factor, putative, expressed	bZIP	ABL1, bZIP46, BZIP46, OsABF2, OsABF3, OsABL1, OsAREB8, OsbZIP46, OsbZIP46CA1, OsZIP46, ZIP46	1641.85	2850.62	2739.83	1044.77	2301.45	2094.87	2030.39	3549.87	2817.21	1065.95	1064.51	1316.35	2949.65	3003.51	3441.04	4365.38	2088.37	3657.34	-0.423275	0.292846	-1.28872	0.000212961	0.105707	0.869384
Os06g0265400	LOC_Os06g15480	Similar to Transcription factor HBP-1b(C38) (Fragment).	transcription factor, putative, expressed	bZIP	BZIP47, OsbZIP47	32.91	29.38	43.88	0	0	4.76	12.71	46.29	5.04	8.08	22.29	48.08	37.95	30.36	8.06	3.12	6.06	4.24	-4.41264	0.000884003	0.295592	0.849156	-2.47728	0.0782123
Os06g0614100	LOC_Os06g41100	bZIP transcription factor, bZIP-1 domain containing protein.	transcription factor, putative, expressed	bZIP	BZIP49, OsbZIP49	365.8	344.96	352.02	597.33	897.1	784.68	275.29	452.76	385.42	1031.34	698.89	809.27	328.93	368.88	424.42	407.07	510.98	439.14	1.08672	4.34e-05	1.18489	6.22e-06	0.274563	0.48289
Os07g0124300	LOC_Os07g03220	Similar to bZIP transcription factor family protein.	bZIP transcription factor domain containing protein, expressed	bZIP	BZIP57, OsbZIP57	126.01	36.01	53.42	0	0	0	33.04	13.89	26.03	0	10.03	0	28.22	23	42.98	0	15.15	4.24	-9.17868	6.31e-06	-2.82455	0.0613355	-2.25212	0.194809
Os08g0357300	LOC_Os08g26880	Conserved hypothetical protein.	bZIP transcription factor domain containing protein, expressed	bZIP	BZIP65, OsbZIP65	1328.72	1168.49	1140.01	8486.92	8027.13	13088.8	1515.38	1551.8	2024.53	17163.7	9830.23	12134.4	1626.15	1789.23	1385.19	3097.31	5445.12	2525.56	3.01299	4.26e-23	2.93629	3.33e-22	1.20374	0.000214754
Os09g0456200	LOC_Os09g28310	bZIP transcription factor, Drought tolerance, Regulation of ABA signaling, Seed germination	bZIP transcription factor, putative, expressed	bZIP	ABI5, bZIP72, BZIP72, OsABF4, OsABI5, OsAREB2, Osbzip72, OsbZIP72	2808.83	2704.68	2611.04	880.45	899.38	620.61	2664.83	3143.41	2809.65	933.29	841.57	828.73	2275.25	2666.83	2366.55	1686.6	1745.02	1400.14	-1.77216	2.48e-26	-1.73226	2.15e-25	-0.597792	0.00152262
Os09g0474000	LOC_Os09g29820	bZIP transcription factor, Cold tolerance, Mediation of host susceptibility to disease	bZIP transcription factor domain containing protein, expressed	bZIP	bZIP73, OsbZIP73, OsTFX1, TFX1	1025.92	1385.51	1353.7	4044.72	4866.21	6106.26	1340.89	1248.1	1149.55	4889.08	5608.99	5150.93	1701.09	1492.1	1684.25	2011.43	2253.99	1769.27	1.98371	1.72e-28	2.0593	1.27e-30	0.306736	0.205447
Os09g0540800	LOC_Os09g36910	Basic leucine zipper (bZIP)-containing transcription factor, Promotion of flowering	bZIP transcription factor domain containing protein, expressed	bZIP	BZIP77, FD1, OsbZIP77, OsFD1	432.56	486.16	425.48	244.26	200.62	102.25	432.84	476.83	562.6	314.94	295.39	156.82	548.86	390.96	550.67	273.81	229.24	197.29	-1.30886	0.000345633	-0.947839	0.0108727	-1.08963	0.00673077
Os10g0531900	LOC_Os10g38820	Similar to BZIP-like protein.	bZIP family transcription factor, putative, expressed	bZIP	BZIP78, OsbZIP78	268	268.19	194.61	36.64	137.93	26.16	182.96	325.91	251.07	0	36.78	41.21	357.15	245.62	271.31	107.23	100.99	164.41	-1.87836	0.0317405	-3.28139	0.000167239	-1.22993	0.248848
Os12g0194600	LOC_Os12g09250	Similar to DNA binding protein.	bZIP transcription factor domain containing protein, expressed	bZIP	BZIP85, OsbZIP85	1004.29	1253.78	1057.96	407.47	745.49	486.27	851.29	1198.1	1038.71	586.04	528.35	668.48	1617.39	1189.45	1280.43	680.89	648.32	1078.75	-1.02975	0.000327111	-0.796828	0.00635539	-0.763842	0.0183555
Os12g0560900	LOC_Os12g37410	Non-protein coding transcript.	CPuORF5 - conserved peptide uORF-containing transcript, expressed	bZIP	OBF1, OsbZIP87, OsOBF1	21290.5	20662.3	21094.4	53630.6	52561.7	61427.6	19101.9	19016.9	20323.3	63183.1	56616.1	52180.1	26556.6	23696	24761.5	36106.8	39654.8	32054.8	1.39801	3.41e-28	1.55094	2.25e-34	0.522552	0.000255879
Os12g0634500	LOC_Os12g43790	bZIP transcription factor, bZIP-1 domain containing protein.	bZIP transcription factor domain containing protein, expressed	bZIP	BZIP89, OsbZIP89	117.54	163.95	64.87	571.79	504.97	418.5	128.75	271.29	103.28	647.19	418	668.48	85.64	107.63	148.64	191.56	182.78	126.22	2.09847	3.85e-06	1.78225	7.93e-05	0.549988	0.386525
Os01g0778100	LOC_Os01g57020	Hypothetical conserved gene.	expressed protein	C2H2	OsDSR1	78.99	88.13	127.83	210.95	106.01	112.95	100.8	109.26	64.66	196.12	172.77	127.06	117.75	96.59	116.4	36.44	32.32	50.91	0.529884	0.30342	0.845951	0.0756029	-1.46468	0.00388146
Os01g0935000	LOC_Os01g70870	Zinc finger, C2H2-type domain containing protein.	ZOS1-23 - C2H2 zinc finger protein, expressed	C2H2	IDD9, OsIDD9	254.84	509.85	440.74	200.96	96.89	90.36	131.29	350.91	213.28	170.74	163.86	191.16	135.27	129.71	150.43	163.45	149.46	169.71	-1.64452	0.000259522	-0.40632	0.45255	0.216053	0.777779
Os03g0264600	LOC_Os03g15790	Similar to Nucleic acid binding protein.	ZOS3-08 - C2H2 zinc finger protein, expressed	C2H2	.	1742.47	1559.88	1359.42	390.82	617.82	260.37	1744.08	1493.46	1262.07	286.1	436.95	295.32	2429.01	1405.63	2143.6	832.89	688.72	1154.06	-1.89146	1.11e-08	-2.15014	7.95e-11	-1.15973	0.00141337
Os03g0279700	LOC_Os03g17150	Similar to ZPT2-12.	ZOS3-09 - C2H2 zinc finger protein, expressed	C2H2	DLN81, OsDLN81	141.99	139.31	111.62	36.64	42.18	82.04	116.89	264.81	168.78	50.76	63.54	62.96	41.85	80.95	179.98	69.75	103	44.55	-1.29861	0.0439734	-1.6366	0.0085726	-0.473733	0.607053
Os03g0437100	LOC_Os03g32220	C2H2 zinc finger protein, Transcriptional repressor, Drought tolerance, Positive regulation of plant growth and productivity	ZOS3-11 - C2H2 zinc finger protein, expressed	C2H2	DLN90, DRZ1, OsDLN90, OsDRZ1	26.33	13.27	21.94	2930.01	1566.21	1694.2	0	0	5.04	5906.58	1676.46	2846.75	37.95	28.52	17.01	410.2	72.71	6.36	6.62904	9.05e-08	10.8847	1.1e-13	2.53935	0.0428048
Os03g0437200	LOC_Os03g32230	C2H2-type zinc finger protein, Abscisic acid-induced antioxidant defence, Water stress and oxidative stress tolerance	ZOS3-12 - C2H2 zinc finger protein, expressed	C2H2	bsr-d1, Bsr-d1, BSRD1, DLN91, OsBSRD1, OsDLN91, OsZFP36, ZFP36	189.95	277.67	129.74	7981.75	9059.88	17104.9	57.6	192.59	302.29	10554.5	8811.43	9277.39	391.21	526.19	447.7	1201.44	1027.02	1526.37	5.82776	2.31e-28	5.68975	1.78e-27	1.45924	0.005229
Os03g0764100	LOC_Os03g55540	Zinc finger transcription factor ZF1.	ZOS3-18 - C2H2 zinc finger protein, expressed	C2H2	DLN99, OsDLN99, OsWZF1, WZF1	6549.54	8722.44	6382.13	22273.2	27167.1	33658.1	5518.56	10069.1	9612.93	23945.9	28836.4	27182	6534.78	7387.82	9768.85	11354.4	12412.1	14613.5	1.92916	2.4e-15	1.6606	8.5e-12	0.697469	0.0142197
Os03g0820400	LOC_Os03g60570	Similar to ZPT2-13.	ZOS3-22 - C2H2 zinc finger protein, expressed	C2H2	ZFP 15, ZFP15	219.1	323.16	169.81	46.63	160.73	86.79	240.56	448.13	264.51	13.84	75.8	35.48	217.99	221.7	277.58	76	84.83	427.47	-1.28699	0.112454	-2.9318	0.000160149	-0.283274	0.828025
Os03g0838800	LOC_Os03g62230	Zinc finger, C2H2 domain containing protein.	ZOS3-24 - C2H2 zinc finger protein, expressed	C2H2	.	13.16	140.26	108.75	791.62	952.95	1401.73	59.29	109.26	143.59	1805.43	1465.78	1502.93	38.93	161.9	299.96	443.51	669.53	329.88	3.57403	3.91e-06	3.92784	4.31e-07	1.53067	0.0839041
Os04g0115500	LOC_Os04g02510	Transcriptional inhibitor of auxin biosynthesis, Regulation of distinct caryopses development in different branches	ZOS4-01 - C2H2 zinc finger protein, expressed	C2H2	OsTIF1	3566.75	4242.76	2977.37	1684.28	2233.05	1281.65	3799.04	4037.82	3309.27	1658.92	2667.39	1767.34	4993.29	3865.47	5347.35	2701.69	2463.03	3237.3	-1.06592	1.39e-05	-0.878046	0.00039074	-0.757307	0.00578981
Os04g0165200	LOC_Os04g08290	Cys2His2-type zinc finger transcription factor, ART1 homolog, Al tolerance	ZOS4-04 - C2H2 zinc finger protein, expressed	C2H2	ART2, OsART2	591.48	859.55	663.97	278.68	199.48	187.85	698.82	1248.1	1163.83	191.5	339.97	368.58	407.75	591.5	764.67	274.85	509.97	410.5	-1.67789	7.06e-06	-1.79325	1.17e-06	-0.55905	0.254034
Os04g0552700	LOC_Os04g46680	Zinc finger, C2H2-type domain containing protein.	ZOS4-10 - C2H2 zinc finger protein, expressed	C2H2	DLN118, OsDLN118	34.79	62.55	38.16	33.31	50.16	59.45	96.56	58.33	86.49	63.45	25.64	51.51	64.23	62.55	62.68	27.07	4.04	13.79	0.0654467	0.948879	-0.784585	0.290281	-2.0722	0.00595826
Os04g0690100	LOC_Os04g59380	Zinc finger, C2H2-type domain containing protein.	ZOS4-14 - C2H2 zinc finger protein, expressed	C2H2	.	1700.15	2113.33	1463.41	623.97	775.13	707.4	1662.77	1949.93	1654.22	481.06	925.17	537.99	2453.34	1964.01	2277.91	949.49	792.73	1136.02	-1.33655	1.09e-07	-1.44462	7.74e-09	-1.21828	4.24e-06
Os05g0114400	LOC_Os05g02390	Zinc finger, C2H2-type domain containing protein.	ZOS5-02 - C2H2 zinc finger protein, expressed	C2H2	DLN129, OsDLN129	733.47	1400.67	1075.14	209.84	249.64	341.22	1339.19	2421.21	1552.61	215.73	239.65	475.03	1444.17	1412.07	1818.56	499.73	384.75	440.2	-2.01337	2.13e-08	-2.51515	2.31e-12	-1.81872	1.26e-06
Os05g0444200	LOC_Os05g37190	Similar to T6J4.5 protein (WIP6 protein).	ZOS5-08 - C2H2 zinc finger protein, expressed	C2H2	DLN142, OsDLN142	130.71	204.7	217.51	2016.25	2237.61	2066.33	134.68	232.4	229.24	1730.44	2088.88	2162.25	49.63	137.07	83.27	389.38	384.75	224.87	3.50103	5.48e-22	3.32084	2.92e-20	1.88397	7.25e-07
Os07g0590100	LOC_Os07g40080	Zinc finger, C2H2 domain containing protein.	ZOS7-09 - C2H2 zinc finger protein, expressed	C2H2	DLN193, OsDLN193	0	0	0	51.07	64.97	154.56	0	0	0	96.9	49.05	95.01	0	0	0	2.08	0	0	9.494	6.82e-10	9.33393	7.15e-10	2.70099	0.269768
Os09g0431900	LOC_Os09g26210	Zinc finger, C2H2-type domain containing protein.	ZOS9-12 - C2H2 zinc finger protein, expressed	C2H2	DLN224, OsDLN224	82.75	11.37	28.62	427.45	704.45	329.33	36.42	59.26	14.27	364.55	580.74	342.25	68.12	20.24	42.98	237.37	111.08	152.74	3.55114	1.93e-06	3.54169	1.86e-06	1.92788	0.019214
Os09g0558800	LOC_Os09g38610	Non-protein coding transcript.	ZOS9-18 - C2H2 zinc finger protein, expressed	C2H2	.	0	0	0	69.95	25.08	13.08	0	3.7	3.36	55.37	95.86	61.81	0	2.76	0	29.15	21.21	41.37	8.17185	3.55e-07	4.84579	3.18e-05	4.86624	0.000285883
Os11g0169400	LOC_Os11g06840	Similar to Zinc finger, C2H2 type family protein, expressed.	ZOS11-01 - C2H2 zinc finger protein, expressed	C2H2	.	594.3	678.54	404.49	137.67	220	171.2	446.4	428.69	491.23	77.29	222.93	81.27	696.78	543.67	738.71	357.1	200.96	395.65	-1.67657	8.56e-05	-1.84812	1.4e-05	-1.0531	0.0310639
Os11g0707300	LOC_Os11g48000	Similar to Transcriptional regulator SUPERMAN.	ZOS11-11 - C2H2 zinc finger protein, expressed	C2H2	.	1367.27	1612	1383.27	631.74	541.45	367.37	1871.99	1678.64	1646.66	475.29	594.12	531.12	1074.37	1501.3	1398.62	889.11	1315.84	996.01	-1.51404	6.49e-11	-1.7052	1.3e-13	-0.311862	0.33591
Os12g0583700	LOC_Os12g39400	Zinc finger, C2H2-type domain containing protein.	ZOS12-09 - C2H2 zinc finger protein, expressed	C2H2	DLN263, OsDLN263, RZF71, ZFP252	721.25	1209.24	820.42	2272.73	3064.04	2719.05	985.12	882.38	804.44	2901.38	3033	2675.05	452.52	567.59	729.75	1178.54	1562.24	1416.05	1.53853	1.72e-11	1.68158	1.5e-13	1.24921	2.62e-07
Os01g0645000	LOC_Os01g45730	Similar to TIS11 protein (dTIS11).	zinc finger C-x8-C-x5-C-x3-H type family protein, expressed	C3H	C3H9, OsC3H9	3338.24	3455.24	2284.78	1722.03	2079.17	1016.52	2907.94	3349.88	2921.33	1217.08	1854.8	1096.58	4692.58	3238.09	4548.65	2601.74	1888.42	3212.9	-0.92733	0.00290334	-1.14602	0.000163459	-0.695959	0.0529539
Os05g0525900	LOC_Os05g45020	Similar to Zing finger transcription factor PEI1.	zinc finger/CCCH transcription factor, putative, expressed	C3H	C3H37, OsC3H37, OsCCCH-Zn-1, OsTZF7	4610.54	4780.1	4508.51	1851.93	2296.89	2521.69	4016.73	4121.15	4447.07	1481.26	2948.29	1275.14	3052.81	3576.62	3568.18	2862.02	3512.26	2937.12	-1.07166	3.01e-05	-1.15013	6.23e-06	-0.131158	0.765472
Os02g0178100	LOC_Os02g08150	Similar to CONSTANS-like protein CO6.	CCT/B-box zinc finger protein, putative, expressed	CO-like	BBX3, CCT05, OsBBX3, OsCCT05, OsF	1283.58	1536.19	1375.64	1965.18	2323.1	1652.59	1614.48	1686.98	1210.01	1701.6	2383.15	1802.82	1588.2	965.91	1352.06	3423.18	2604.41	3693.4	0.488561	0.0577679	0.37777	0.156014	1.31478	6.59e-08
Os02g0731700	LOC_Os02g49880	CCT domain domain containing protein.	CCT/B-box zinc finger protein, putative, expressed	CO-like	BBX8, CCT09, Ghd2, OsBBX8, OsCCT09, OsGhd2, OsK, OsK/Ghd2	142.93	122.25	173.62	151	217.72	101.06	85.55	120.37	47.02	134.97	235.19	78.98	40.87	75.43	52.83	189.48	547.34	336.25	0.0824309	0.923217	0.820992	0.193403	2.66265	1.14e-05
Os03g0711100	LOC_Os03g50310	Member of the CONSTANS-like (COL) family, Flowering time repressor	CCT/B-box zinc finger protein, putative, expressed	CO-like	BBX10, CCT14, COL10, COL9, OsBBX10, OsCCT14, OsCOL10, OsCOL9, OsJ	756.98	1688.76	1232.54	0	125.39	65.39	1186.72	1889.75	1608.03	34.61	178.35	136.21	194.63	484.79	476.35	143.67	461.5	312.91	-4.28034	5.54e-05	-3.75045	0.000308829	-0.329428	0.847525
Os06g0654900	LOC_Os06g44450	Similar to CONSTANS-like protein CO6.	CCT/B-box zinc finger protein, putative, expressed	CO-like	BBX20, CCT23, OsBBX20, OsCCT23, OsE	2956.46	3817.25	2594.83	1692.06	1757.72	1180.59	3677.91	4033.19	2828.12	957.51	1836.97	1260.26	1809.11	1632.84	1974.37	1882.33	1954.06	2627.39	-1.02893	0.000106621	-1.38459	9.79e-08	0.255491	0.515613
Os08g0249000	LOC_Os08g15050	Zinc finger, B-box domain containing protein.	CCT/B-box zinc finger protein, putative, expressed	CO-like	BBX25, CCT29, OsBBX25, OsCCT29, OsG	1109.61	2435.54	1528.28	975.93	978.03	718.1	1700.04	2693.42	1763.38	747.55	1338.71	945.48	696.78	663.26	782.58	1168.13	1498.62	1299.37	-0.935957	0.00333737	-1.02779	0.00105619	0.888507	0.0116018
Os09g0240200	LOC_Os09g06464	Zinc finger, B-box domain containing protein.	CCT/B-box zinc finger protein, putative, expressed	CO-like	BBX27, CCT31, CO3, OsB, OsBBX27, OsCCT31, OsCO3, OsCO3/OsB	300.91	1034.87	855.72	99.92	417.2	156.94	313.41	637.94	600.39	107.29	166.09	129.35	104.13	387.28	321.45	173.87	351.43	340.49	-1.71466	0.0102222	-1.95071	0.00316908	0.0930588	0.945742
Os04g0540200	LOC_Os04g45690	BBX transcription factor, Regulation of heading date	B-box zinc finger family protein, putative, expressed	DBB	BBX13, OsBBX13, OsRIP1	3498.1	3091.33	2095.89	3157.61	2832.64	2111.51	3580.5	2720.27	2238.65	3030.58	3737.47	3098.57	2780.32	2014.61	2140.01	4874.49	4222.19	6436.41	-0.112978	0.748082	0.201734	0.539537	1.16248	1.9e-05
Os12g0209200	LOC_Os12g10660	Similar to CONSTANS-LIKE a.	B-box zinc finger family protein, putative, expressed	DBB	BBX30, OsBBX30	0	15.16	35.3	35.53	10.26	24.97	33.88	16.67	29.39	26.53	16.72	6.87	35.03	11.96	0	0	0	0	0.471045	0.816328	-0.679122	0.727549	-6.9791	0.00263923
Os02g0726300	LOC_Os02g49440	Similar to AOBP (Ascorbate oxidase promoter-binding protein).	dof zinc finger domain containing protein, putative, expressed	Dof	DOF4, Dof8, DOF8, OsDof4, OsDof8, OsDof-8	3578.03	5586.57	4758.45	1925.21	2256.99	1886.81	4550.37	5762.76	4644.4	1807.74	2516.91	1806.26	2961.33	3009.95	3704.28	2569.47	2925.54	3130.17	-1.21031	7.09e-10	-1.29298	3.52e-11	-0.16507	0.597744
Os06g0284500	LOC_Os06g17410	Zinc finger, Dof-type family protein.	dof zinc finger domain containing protein, putative, expressed	Dof	Dof20, DOF20, OsDof20, OsDof-20	1426.51	2541.68	1564.53	498.51	510.67	502.91	1883.85	2167.51	2394	383	863.87	581.48	594.6	1034.9	1403.99	702.75	895.74	859.18	-1.88184	4.57e-08	-1.82458	1e-07	-0.301135	0.566713
Os09g0475800	LOC_Os09g29960	Transcriptional activator, Regulation of the C4 photosynthesis gene, OsC4PPDK	dof zinc finger domain containing protein, putative, expressed	Dof	Dof25, DOF25, OsDof25, OsDof-25	142.93	222.7	166.95	385.26	603	436.33	240.56	194.44	189.77	321.86	654.31	595.22	200.47	161.9	208.63	263.4	268.62	332	1.40634	3.18e-05	1.32373	8.2e-05	0.59741	0.163959
Os02g0739700	LOC_Os02g50630	E2F Family domain containing protein.	E2F family transcription factor protein, putative, expressed	E2F/DP	Orysa -DEL1	1003.35	1290.74	1192.47	655.06	546.01	343.6	1240.09	1233.29	993.37	419.92	501.6	414.36	1825.65	1263.96	1289.38	1346.16	847.26	717.04	-1.18731	6.15e-05	-1.38167	2.33e-06	-0.591757	0.101048
Os03g0152100	LOC_Os03g05760	Similar to E2F-DP transcription factor.	transcription factor Dp, putative, expressed	E2F/DP	Orysa -DP3	1239.38	1285.05	1088.49	2604.7	2529.43	2755.9	1239.24	1032.37	1215.05	2746.79	2740.96	2396.9	1230.08	1335.71	1085.23	1951.04	2029.8	2184.01	1.11451	5.6e-14	1.1702	2.21e-15	0.754753	2.18e-06
Os06g0245900	LOC_Os06g13670	E2F Family domain containing protein.	E2F family transcription factor protein, putative, expressed	E2F/DP	Orysa -DEL2	886.75	797.95	841.41	2120.62	1666.53	2574	700.51	661.09	628.94	1844.65	1882.67	1799.39	1289.44	996.27	1160.44	1395.09	1328.96	1068.14	1.31999	3.1e-12	1.46707	8.07e-15	0.137258	0.66462
Os07g0272500	LOC_Os07g17160	none	expressed protein	EIL	.	49.84	46.44	26.71	16.65	49.02	13.08	32.19	39.81	79.77	9.23	8.92	0	17.52	28.52	41.19	9.37	0	12.73	-0.655332	0.617058	-3.04789	0.00789172	-1.965	0.145158
Os07g0685700	LOC_Os07g48630	Transcription factor, Response to ethylene stimulus, Wound signaling	ethylene-insensitive 3, putative, expressed	EIL	EIL2, OsEIL2	9874.62	10820.6	8695.53	40574.9	44703.2	40002.2	8051.25	9381.14	9588.58	43211.5	48142.4	43327.3	7401.86	8730.89	11061.8	20715	20737.3	21262	2.07923	7.56e-44	2.31135	2.47e-53	1.20651	2.98e-15
Os01g0165000	LOC_Os01g07120	Transcription factor, Dehydration and salt stress tolerance	AP2 domain containing protein, expressed	ERF	AP2/EREBP167, AP2/EREBP#167, DREB2A, ERF40, OsDREB2a, OsDREB2A, OsERF040, OsERF#040, OsERF40	1762.22	1588.31	1899.37	3924.81	3771.91	4596.34	1667	1772.16	1617.27	4634.13	3618.2	4608.36	1667.02	1752.43	1525.77	2613.19	2619.55	2277.35	1.21424	1.73e-15	1.34183	9.17e-19	0.601687	0.00045034
Os01g0200600	LOC_Os01g10370	Similar to Avr9/Cf-9 rapidly elicited protein 111A.	AP2 domain containing protein, expressed	ERF	AP2/EREBP#002, AP2/EREBP2, ERF39, OsERF039, OsERF#039, OsERF39	270.82	217.02	248.99	7.77	193.78	103.44	128.75	169.44	178.02	19.61	49.05	25.18	199.5	264.93	299.06	27.07	81.8	105.01	-1.28796	0.138947	-2.34572	0.00504281	-1.83174	0.0517732
Os01g0313300	LOC_Os01g21120	Similar to EREBP-3 protein (Fragment).	AP2 domain containing protein, expressed	ERF	AP2/EREBP#003, AP2/EREBP3, ERF2, ERF68, OsERF068, OsERF#068, OsERF68	165.5	388.55	205.11	499.62	539.17	668.17	271.06	385.17	319.93	357.62	555.1	409.78	315.3	493.99	636.63	527.84	352.44	563.24	1.15925	0.00300199	0.432049	0.333735	-0.00101848	1
Os01g0752500	LOC_Os01g54890	APETELA2/ethylene response factor (AP2/ERF) type transcription factor, Negative regulation of disease resistance, Negative regulation of salt tolerance	ethylene-responsive transcription factor 2, putative, expressed	ERF	AP2/EREBP#078, AP2/EREBP78, ERF92, ERF922, OsERF092, OsERF#092, OsERF92, OsERF922	1397.36	1591.15	1119.97	2460.36	2743.73	2802.27	1783.05	1639.76	1478.72	3105.57	3378.55	3459.13	1106.48	1405.63	1195.36	2927.61	3284.04	2910.6	0.95069	5.69e-09	1.0147	3.34e-10	1.29823	3.02e-15
Os01g0868000	LOC_Os01g64790	AP2/ERF transcription factor, Abiotic stress response, Salt stress response	AP2 domain containing protein, expressed	ERF	AP2/EREBP#080, AP2/EREBP80, EREBP2, ERF99, OsEREBP2, OsERF099, OsERF#099, OsERF99	24.45	116.56	110.66	836.04	795.65	878.61	92.33	114.81	106.64	733.71	909.57	954.64	103.16	104.87	86.85	188.44	275.69	256.69	3.30518	1.1e-14	3.04303	5.69e-13	1.28799	0.00655105
Os02g0231000	LOC_Os02g13710	Hypothetical conserved gene.	ethylene-responsive transcription factor TINY, putative, expressed	ERF	AP2/EREBP#082, AP2/EREBP82, ERF38, OsDREB4-1, OsERF038, OsERF#038, OsERF38	3231.04	3268.55	2765.59	891.55	842.38	550.47	4267.46	4224.85	3189.19	597.58	1405.59	787.52	3970.5	2948.32	3845.76	1676.19	1881.35	1761.85	-2.03301	4.12e-13	-2.0729	1.15e-13	-1.01703	0.000997027
Os02g0520000	LOC_Os02g32040	Similar to OSIGBa0113L04.1 protein.	AP2 domain containing protein, expressed	ERF	AP2/EREBP#014, AP2/EREBP14, ERF81, OsERF081, OsERF#081, OsERF81	473.94	596.09	537.09	142.11	31.92	9.51	348.14	504.61	288.02	9.23	44.59	26.33	460.31	582.3	616.04	240.5	149.46	220.63	-3.13867	2.26e-05	-3.83013	4.28e-07	-1.44119	0.0923108
Os02g0521100	LOC_Os02g32140	Hypothetical conserved gene.	AP2 domain containing protein, expressed	ERF	AP2/EREBP#015, AP2/EREBP15, ERF107, OsERF107, OsERF#107	26.33	59.7	24.8	385.26	617.82	393.53	25.41	53.7	62.14	609.12	555.1	718.84	0	46	12.54	78.08	169.65	102.89	3.64047	1.66e-05	3.72904	9.18e-06	2.57159	0.00524922
Os02g0638650	LOC_Os02g42585	Pathogenesis-related transcriptional factor and ERF domain containing protein.	AP2 domain containing protein, expressed	ERF	AP2/EREBP#019, AP2/EREBP19, ERF141, OsERF141, OsERF#141	1963.45	3472.3	2630.12	243.15	306.63	214	2200.65	3943.38	3352.94	283.79	523.89	249.53	455.44	1112.17	791.54	402.91	833.13	701.13	-3.41213	2.97e-16	-3.174	1.53e-14	-0.283479	0.663011
Os02g0654700	LOC_Os02g43790	AP2/ERF family protein, Abiotic stress response	ethylene-responsive transcription factor, putative, expressed	ERF	AP2/EREBP147, AP2/EREBP#147, AP59, BIERF3, ERF91, OsAP59, OsBIERF3, OsERF091, OsERF#091, OsERF91	2768.39	4564.97	3587.92	15765.9	20130.5	21958	1783.9	2771.2	3995.31	15163.3	23157.2	16824.1	3301.94	4019.1	5999.2	8859.87	10191.4	11857.7	2.39389	1.16e-14	2.6821	6.65e-18	1.21674	0.000297534
Os02g0656600	LOC_Os02g43940	Similar to Dehydration responsive element binding protein 2B (DREB2B protein).	AP2 domain containing protein, expressed	ERF	AP2/EREBP#021, AP2/EREBP21, ERF32, OsERF032, OsERF#032, OsERF32	53.6	119.41	71.55	592.89	984.87	1075.97	71.15	44.44	73.05	845.61	535.04	1038.2	226.75	85.55	96.7	254.03	60.59	176.08	3.42764	2.92e-09	3.67223	2.55e-10	0.258909	0.788746
Os02g0657000	LOC_Os02g43970	AP2 domain-containing protein Rap211.	AP2 domain containing protein, expressed	ERF	AP2/EREBP148, AP2/EREBP#148, ERF35, OsAP211, OsERF035, OsERF#035, OsERF35	415.63	525.96	491.3	1870.81	2657.09	1778.61	487.06	590.72	500.46	1307.06	1820.25	2192.01	767.82	480.19	747.66	766.26	550.37	796.6	2.12402	1.91e-15	1.74823	5.17e-11	0.082459	0.87225
Os02g0676800	LOC_Os02g45420	Similar to Dehydration responsive element binding protein 1E (DREB1E protein).	AP2 domain containing protein, expressed	ERF	AP2/EREBP126, AP2/EREBP#126, ERF20, OsDREB1G, OsERF020, OsERF#020, OsERF20	38.55	121.3	28.62	284.23	305.49	183.09	53.36	84.26	38.63	246.88	282.01	171.7	35.03	32.2	62.68	243.62	81.8	180.32	2.02533	0.00144363	1.98398	0.00171854	1.95797	0.00497662
Os02g0764700	LOC_Os02g52670	Similar to Ethylene-responsive transcription factor 4 (Ethylene-responsive element binding factor 4) (Related to APETALA-2 protein 5) (EREBP-4) (AtERF4).	AP2 domain containing protein, expressed	ERF	AP2/EREBP130, AP2/EREBP#130, DERF5, ERF103, OsDERF5, OsERF103, OsERF#103	2.82	72.97	41.98	403.03	626.94	760.9	49.13	64.81	20.99	535.28	616.41	605.52	20.44	9.2	26.86	81.21	20.2	137.89	3.91435	1.39e-05	3.69577	3.31e-05	2.07669	0.0405026
Os02g0781300	LOC_Os02g54050	Similar to AP2/ERF domain-containing transcription factor.	ethylene-responsive transcription factor, putative, expressed	ERF	AP2/EREBP#083, AP2/EREBP83, DERF9, DLN69, ERF11, OsDERF9, OsDLN69, OsERF011, OsERF#011, OsERF11	0	10.42	0	208.73	291.81	323.38	0	0	0	122.28	163.86	268.99	0	4.6	0	8.33	6.06	0	6.25172	0.000117156	10.5371	2.2e-07	1.56109	0.461747
Os02g0797100	LOC_Os02g55380	Similar to Dehydration responsive element binding protein 2B (DREB2B protein).	AP2 domain containing protein, expressed	ERF	AP2/EREBP#023, AP2/EREBP23, ERF127, OsERF127, OsERF#127, OsWR3, WR3	279.28	452.04	192.7	43.3	27.36	32.1	249.88	401.84	183.9	4.61	12.26	9.16	138.19	205.14	171.92	48.93	129.26	100.77	-3.17252	3.69e-09	-4.98581	5.87e-17	-0.88348	0.177972
Os03g0263000	LOC_Os03g15660	Similar to TINY-like protein.	AP2 domain containing protein, expressed	ERF	AP2/EREBP135, AP2/EREBP#135, ERF9, OsERF009, OsERF#009, OsERF9	13.16	96.66	110.66	22.21	39.9	33.29	72.85	64.81	59.62	12.69	6.69	0	48.66	52.44	81.48	26.03	26.26	51.97	-1.2188	0.207588	-3.33234	0.000446674	-0.804363	0.522553
Os03g0341000	LOC_Os03g22170	Group VII ethylene response factor, Submergence tolerance	AP2 domain containing protein, expressed	ERF	AP2/EREBP#030, AP2/EREBP30, ERF66, OsERF066, OsERF#066, OsERF66	231.33	125.09	156.45	387.49	405.8	425.63	99.95	170.36	133.51	662.18	321.02	241.52	112.89	183.06	328.61	463.3	382.73	291.7	1.23416	0.0130691	1.59444	0.00100487	0.867083	0.144598
Os03g0860100	LOC_Os03g64260	Ethylene response factor, Transcriptional activator, Positive regulation of disease resistance	AP2 domain containing protein, expressed	ERF	AP2/EREBP163, AP2/EREBP#163, ERF83, OsERF083, OsERF#083, OsERF83	11.28	47.38	0	8224.9	10531.5	13879.4	12.71	13.89	0	9156.35	13192.1	9168.65	18.49	64.39	92.23	2466.4	3977.8	2181.89	9.10731	1.27e-12	10.1895	2.14e-14	5.62245	2.02e-06
Os04g0398000	LOC_Os04g32620	ERF transcription factor, A member of APETALA2/Ethylene-Responsive Element Binding Protein(AP2/EREBP) family, Regulation of drought stress response, Innate immunity	ethylene-responsive transcription factor ERF114, putative, expressed	ERF	AP2/EREBP#089, AP2/EREBP89, DERF6, ERF101, OsDERF6, OsERF101, OsERF#101, OsRap2.6, OsRAP2.6, Rap2.6	2070.65	2318.02	2090.17	8475.82	9961.54	10771.6	1835.57	2228.62	2734.91	9526.66	9158.09	9053.04	1550.25	2792.85	2068.38	4941.12	6533.74	6448.08	2.1602	1.13e-24	2.02246	5.6e-22	1.48296	7.83e-12
Os04g0399800	LOC_Os04g32790	Similar to Ethylene-responsive transcription factor 12 (Ethylene-responsive element binding factor 12) (EREBP-12) (AtERF12).	AP2 domain containing protein, expressed	ERF	AP2/EREBP#035, AP2/EREBP35, ERF82, OsERF082, OsERF#082, OsERF82	195.59	245.45	172.67	16.65	71.81	91.55	209.22	134.25	89.01	65.76	59.08	24.04	150.84	201.46	205.05	104.11	94.93	121.98	-1.78008	0.00335531	-1.5445	0.0118244	-0.794998	0.308021
Os04g0546800	LOC_Os04g46220	Pathogenesis-related transcriptional factor and ERF domain containing protein.	ethylene-responsive transcription factor, putative, expressed	ERF	AP2/EREBP168, AP2/EREBP#168, ERF1, ERF93, OsERF093, OsERF#093, OsERF1, OsERF93	9489.08	11067	8544.8	41921.7	50175.9	49355.4	8162.21	9560.77	9543.23	42508.9	56035.3	46840.2	6226.28	9818.22	10679.5	26608.8	33154.4	32412.2	2.26915	1.28e-30	2.40841	3.75e-34	1.7876	3.52e-19
Os04g0547600	LOC_Os04g46250	Pathogenesis-related transcriptional factor and ERF domain containing protein.	AP2 domain containing protein, expressed	ERF	AP2/EREBP#039, AP2/EREBP39, ERF94, OsERF094, OsERF#094, OsERF94	10.34	112.77	185.07	21.1	38.76	46.37	77.93	162.96	205.73	0	13.38	0	36.98	275.97	473.67	33.32	141.38	142.14	-1.54758	0.260738	-5.02863	0.000317614	-1.30379	0.440331
Os04g0549700	LOC_Os04g46400	Auxin-induced transcription factor containing AP2/ERF domain, Regulation of adventitious root development	AP2 domain containing protein, expressed	ERF	AP2/EREBP#040, AP2/EREBP40, ERF33, OsAP2/ERF-40, OsDREB4-2, OsERF033, OsERF#033, OsERF33, OsTOC168	1050.37	1381.72	993.09	4940.71	5594.6	4557.11	1104.56	1176.81	1151.23	5072.5	5629.06	5829.71	1644.64	1314.55	2005.7	3350.3	1943.96	3150.32	2.12731	7.55e-23	2.26213	1.26e-25	0.7666	0.00161323
Os04g0549800	LOC_Os04g46410	Similar to OSIGBa0134H18.5 protein.	AP2 domain containing protein, expressed	ERF	AP2/EREBP#041, AP2/EREBP41, ERF37, OsERF037, OsERF#037, OsERF37	31.03	18.01	0	366.39	390.98	340.03	9.32	5.56	17.63	438.38	318.79	507.08	21.41	1.84	6.27	129.1	48.47	135.77	4.462	7.61e-06	5.25613	2.67e-07	3.39401	0.0014264
Os04g0669200	LOC_Os04g57340	Similar to Ethylene response factor 2 (Ethylene response factor 3).	AP2 domain containing protein, expressed	ERF	AP2/EREBP#046, AP2/EREBP46, DLN126, ERF76, OsDLN126, OsERF076, OsERF#076, OsERF76	1681.35	2622.23	1649.43	3331.93	5330.15	3298.05	1880.46	2861.01	1815.44	3781.59	5019.34	2894.82	1849.01	1803.03	3225.24	2552.81	2225.71	3708.25	0.994236	0.00396592	0.828294	0.0178608	0.305996	0.542359
Os05g0316800	LOC_Os05g25260	Similar to Ethylene-responsive transcription factor 9 (Ethylene-responsive element binding factor 9) (EREBP-9) (AtERF9).	AP2 domain containing protein, expressed	ERF	AP2/EREBP164, AP2/EREBP#164, ERF56, OsERF056, OsERF#056, OsERF56	1176.38	1488.8	1178.17	3703.87	3790.15	3944.81	1401.03	1536.98	1312.46	4294.96	4440.83	5118.88	1223.26	1062.5	1095.97	2575.71	2204.5	1975.05	1.56151	2.61e-24	1.69968	1.06e-28	0.997149	6.94e-10
Os05g0361700	LOC_Os05g29810	Similar to EREBP-2 protein (Fragment).	AP2 domain containing protein, expressed	ERF	AP2/EREBP#093, AP2/EREBP93, ERF61, OsERF061, OsERF#061, OsERF61	229.45	243.55	184.12	705.02	1549.12	904.76	99.11	241.66	163.74	680.64	1289.67	1031.33	236.48	122.35	419.05	350.85	313.05	455.05	2.2508	2.31e-06	2.56753	6.92e-08	0.527578	0.432421
Os05g0437050	LOC_Os05g36100	Conserved hypothetical protein.	AP2 domain containing protein, expressed	ERF	AP2/EREBP#050, AP2/EREBP50, ERF105, OsERF105, OsERF#105	0	13.27	11.45	186.53	328.29	224.7	0	6.48	2.52	493.75	273.09	343.4	0	0	7.16	7.29	19.19	0	4.87074	0.00212476	6.89704	4.79e-05	1.83006	0.361463
Os05g0448675	LOC_Os05g37640	Conserved hypothetical protein.	expressed protein	ERF	.	220.04	190.48	146.91	75.5	102.59	23.78	293.93	251.84	116.72	32.3	101.43	69.82	149.87	166.5	188.93	93.7	87.86	123.04	-1.47766	0.013758	-1.70654	0.00372312	-0.729187	0.348289
Os05g0497300	LOC_Os05g41780	Similar to Ethylene response factor 2.	AP2 domain containing protein, expressed	ERF	AP2/EREBP#051, AP2/EREBP51, DLN152, ERF74, OsDLN152, OsERF074, OsERF#074, OsERF74	5393.85	7444.02	5382.35	17042.7	20994.6	21367.2	5106.89	8105.26	6013.12	20466.5	22135	20479	6333.33	5850.64	9349.81	10206	9404.74	12800.7	1.69352	1.92e-14	1.70902	9.8e-15	0.591634	0.0249156
Os05g0564700	LOC_Os05g49010	Conserved hypothetical protein.	AP2 domain containing protein, expressed	ERF	AP2/EREBP#097, AP2/EREBP97, DERF10, ERF84, OsDERF10, OsERF084, OsERF#084, OsERF84	135.41	81.5	57.24	0	9.12	0	55.91	155.55	100.76	0	8.92	0	33.09	20.24	46.56	39.56	10.1	9.55	-4.86921	0.000539217	-5.07355	0.000303462	-0.751592	0.696157
Os06g0181700	LOC_Os06g08340	Ethylene responsive factor protein, Control of root architecture and ABA- and ethylene response	AP2 domain containing protein, expressed	ERF	AP2/EREBP100, AP2/EREBP#100, ERF002, ERF2, OsERF002, OsERF#002, OsERF2, OsWR4, WR4	108.14	131.73	107.8	405.25	389.84	299.61	32.19	52.78	14.27	221.5	404.62	217.48	109.97	48.76	75.21	112.44	186.82	111.37	1.64104	0.0010037	3.0813	1.22e-09	0.811064	0.203059
Os07g0410700	LOC_Os07g22770	Similar to Ethylene-responsive element binding protein 1.	AP2 domain containing protein, expressed	ERF	AP2/EREBP#074, AP2/EREBP74, DERF2, ERF86, OsDERF2, OsERF086, OsERF#086, OsERF1, OsERF86	246.37	225.55	283.33	788.29	911.92	914.27	143.15	375.91	186.41	717.56	963.07	701.67	100.24	169.26	177.29	697.55	276.7	896.3	1.77717	7.17e-05	1.75108	8.64e-05	2.06528	1.26e-05
Os07g0575000	LOC_Os07g38750	Pathogenesis-related transcriptional factor/ERF, DNA-binding domain containing protein.	AP2 domain containing protein, expressed	ERF	AP2/EREBP#075, AP2/EREBP75, ERF6, OsERF006, OsERF#006, OsERF6	168.32	150.68	89.67	11.1	45.6	40.42	438.77	205.55	52.06	33.46	16.72	24.04	54.5	106.71	106.55	154.08	39.38	40.31	-2.0822	0.0170212	-3.22989	0.000189866	-0.197162	0.899943
Os07g0617000	LOC_Os07g42510	Similar to Ethylene response factor 2.	AP2 domain containing protein, expressed	ERF	AP2/EREBP107, AP2/EREBP#107, ERF65, OsERF065, OsERF#065, OsERF65	12723.9	13565.1	13275.6	36255.9	39163.3	45678.1	11486.9	14686.5	14556.3	41092.2	39516	40929.3	10644.4	12754.6	14295.1	22760.8	23288.2	20517.4	1.60144	4.18e-28	1.57183	3.24e-27	0.82081	1.33e-07
Os07g0674800	LOC_Os07g47790	Group VII ethylene response factor, Submergence tolerance	AP2 domain containing protein, expressed	ERF	AP2/EREBP#076, AP2/EREBP76, ERF67, OsERF067, OsERF#067, OsERF67	42.32	124.15	51.51	273.13	235.96	363.81	40.66	83.33	58.78	223.8	186.15	214.05	39.9	69.91	100.29	72.88	51.5	62.58	1.99194	0.000117937	1.76661	0.000676145	-0.167606	0.860484
Os08g0521600	LOC_Os08g41030	Similar to Dehydration responsive element binding protein 2C (DREB2C protein).	AP2 domain containing protein, expressed	ERF	AP2/EREBP110, AP2/EREBP#110, ERF115, OsEnS-123, OsERF115, OsERF#115	0	54.97	6.68	0	0	0	14.4	37.04	49.54	0	0	0	0	9.2	0	0	4.04	10.61	-7.3671	0.00950201	-8.08596	0.00486943	0.645135	0.862717
Os09g0522200	LOC_Os09g35030	Transcription activator, "Tolerance to drought, high-salt and cold stresses"	dehydration-responsive element-binding protein, putative, expressed	ERF	AP2/EREBP114, AP2/EREBP#114, CBF3, DREB1A, ERF24, Os DREB1A, OsCBF3, OsDREB1A, OsDREB1A/OsCBF3, OsDREBL, OsERF024, OsERF#024, OsERF24	361.09	688.96	328.17	193.19	189.22	107	686.96	821.27	427.41	100.37	235.19	175.13	282.22	295.29	517.54	367.51	217.12	555.81	-1.50346	0.00274405	-1.92711	8.83e-05	0.06097	0.954591
Os09g0572000	LOC_Os09g39850	Pathogenesis-related transcriptional factor and ERF domain containing protein.	AP2 domain containing protein, expressed	ERF	AP2/EREBP#067, AP2/EREBP67, ERF87, OsERF087, OsERF#087, OsERF87	108.14	281.46	301.46	39.97	82.07	117.7	147.39	445.35	782.6	42.68	107.01	24.04	63.26	252.06	211.32	85.37	140.37	63.64	-1.53789	0.0630943	-2.99186	0.000186821	-0.861517	0.423703
Os10g0560700	LOC_Os10g41130	Conserved hypothetical protein.	AP2 domain containing protein, expressed	ERF	AP2/EREBP#007, AP2/EREBP7, ERF36, OsERF036, OsERF#036, OsERF36	788.95	1103.1	593.38	2687.97	2861.13	1728.68	465.88	880.52	518.1	1785.82	2515.8	2675.05	1101.62	819.64	1259.83	2920.32	1261.3	1968.68	1.53807	2.72e-05	1.89971	1.65e-07	0.950699	0.0243651
Os10g0562900	LOC_Os10g41330	Non-protein coding transcript.	AP2 domain containing protein, expressed	ERF	AP2/EREBP116, AP2/EREBP#116, DERF12, ERF96, OsAP2, OsAP2.1, OsAP2.2, OsDERF12, OsERF096, OsERF#096, OsERF36, OsERF96	103.44	325.05	265.21	565.13	718.13	790.63	461.64	1117.55	1199.94	1423.58	1994.14	1327.79	869.03	1403.79	1882.14	827.68	713.96	1322.71	1.56852	0.000975984	0.765451	0.13213	-0.533888	0.412689
Os11g0168500	LOC_Os11g06770	Hypothetical conserved gene.	ethylene-responsive transcription factor ERF110, putative, expressed	ERF	AP2/EREBP117, AP2/EREBP#117, ERF118, OsERF118, OsERF#118	0	22.74	17.17	678.38	520.93	466.05	27.11	12.96	14.27	278.02	751.28	349.12	0	0	8.95	42.69	125.22	166.53	5.35975	2.77e-06	4.64472	2.76e-05	5.15686	3.42e-05
Os03g0164400	LOC_Os03g06860	Hypothetical conserved gene.	transposon protein, putative, unclassified, expressed	FAR1	.	846.32	443.51	632.49	1056.98	971.19	1427.89	533.64	568.5	660.01	1360.13	1104.63	1182.42	606.28	712.01	561.42	926.59	1104.78	900.55	0.832426	0.0017786	1.04344	5.79e-05	0.640229	0.0361149
Os07g0461700	LOC_Os07g27770	none	transposon protein, putative, unclassified, expressed	FAR1	.	206.88	196.17	165.04	955.94	921.03	1079.53	194.82	151.85	299.77	1170.93	1061.16	1290.02	216.04	229.98	171.02	581.98	584.7	764.77	2.36667	2.12e-18	2.43781	1.16e-19	1.64473	4.94e-09
Os01g0844900	LOC_Os01g62660	Homeodomain-like containing protein.	MYB family transcription factor, putative, expressed	G2-like	.	1623.99	1675.5	1771.54	621.75	608.7	495.78	1473.87	1835.12	1923.76	619.5	707.81	637.57	1321.55	1516.94	1540.99	593.43	970.47	1025.71	-1.56781	2.26e-13	-1.41883	2.89e-11	-0.757314	0.00158248
Os02g0139000	LOC_Os02g04640	Transcription factor, Regulation of Pi signaling and homeostasis, Tolerance to low-Pi stress	Myb-like DNA-binding domain containing protein, putative, expressed	G2-like	OsPHL1, OsPHR3, Os-PHR3, PHL1, PHR3	1655.02	2181.56	2392.58	7005.82	6379.99	7360.56	2004.13	2088.81	2487.2	8180.38	5091.79	6500.47	718.19	1626.41	921.37	2756.87	5501.67	2423.73	1.72301	5.24e-07	1.58194	3.94e-06	1.70857	2.27e-06
Os02g0168200	LOC_Os02g07170	Similar to Transfactor-like protein.	MYB family transcription factor, putative, expressed	G2-like	.	0	0	0	76.61	140.21	122.46	19.48	9.26	0	128.05	57.96	59.52	0	0	0	8.33	4.04	0	9.8173	2.02e-07	3.07229	0.0221133	5.07922	0.0168687
Os02g0174000	LOC_Os02g07770	Myb-like DNA-binding domain, SHAQKYF class domain containing protein.	Myb transcription factor, putative, expressed	G2-like	.	238.85	274.83	179.35	628.41	548.29	335.27	313.41	337.95	306.49	482.22	556.22	537.99	204.36	248.38	250.71	244.66	343.35	301.24	1.1128	0.00015622	0.712984	0.0190247	0.338156	0.420949
Os02g0325600	LOC_Os02g22020	Nitrate-inducible and autorepressible transcriptional repressor, Nitrogen response	MYB family transcription factor, putative, expressed	G2-like	NIGT1	1691.69	2208.09	1695.22	973.71	1114.82	639.64	1916.04	2227.7	2030.4	859.45	1379.96	770.35	2323.91	1651.24	2594.88	1338.87	1257.26	1442.57	-1.04906	9.38e-05	-1.04388	9.28e-05	-0.701397	0.0229063
Os02g0700300	LOC_Os02g47190	Similar to Phosphate starvation response regulator-like protein.	MYB family transcription factor, putative, expressed	G2-like	DLN66, OsDLN66	1164.15	946.73	947.3	464.09	414.92	464.87	1045.26	807.38	906.88	228.42	217.36	167.12	1024.74	938.31	988.53	176.99	257.51	238.66	-1.19904	4.36e-08	-2.17713	5.74e-23	-2.13172	1.3e-21
Os04g0665600	LOC_Os04g56990	HTH_MYB-like transcription factor, Positive regulation of leaf inclination	Myb-like DNA-binding domain containing protein, putative, expressed	G2-like	OsRLI1, RLI1	13867.4	14641.6	12913.1	6586.14	6239.78	5320.39	15751.8	16759.6	14893	7881.59	9366.53	5244.79	11099.9	11844.8	12659.2	8985.84	9405.75	9060.62	-1.20359	4.67e-12	-1.08303	5.12e-10	-0.375132	0.087561
Os06g0348800	LOC_Os06g24070	GARP transcription factor, Orthologous to maize Golden2-like 1, Regulation of chloroplast development	myb-like DNA-binding domain containing protein, expressed	G2-like	GLK1, OsGlk1, OsGLK1	3020.41	6726.63	6101.66	813.83	1982.28	1587.2	4095.51	7180.3	6317.93	710.64	2282.83	2127.91	1035.44	2591.39	2552.8	2297.74	3654.65	2590.26	-1.86686	0.000250951	-1.78557	0.000437796	0.469	0.525712
Os06g0670300	LOC_Os06g45890	MYB-like transcription factor, Regulation of plant height, Tolerance to cadmium stress	MYB family transcription factor, putative, expressed	G2-like	OsMPH1, OsMYB45	0	10.42	47.7	1220.19	1513.78	1789.31	18.64	40.74	49.54	974.82	764.66	1056.51	10.7	46	17.01	161.37	196.92	147.44	6.25639	4.16e-11	4.67323	1.41e-07	2.76946	0.00306218
Os08g0160300	LOC_Os08g06370	Similar to KANADI-like transcription factor FEATHERED.	MYB family transcription factor, putative, expressed	G2-like	.	598.06	992.22	919.64	379.71	467.36	206.87	673.41	748.12	786.8	282.64	203.98	335.38	432.08	699.13	591.86	464.34	406.97	521.87	-1.26518	0.000202894	-1.42977	2.25e-05	-0.306718	0.544224
Os08g0434700	LOC_Os08g33750	Homeodomain-like containing protein.	myb-like DNA-binding domain containing protein, expressed	G2-like	DLN210, OsDLN210	8347.49	7179.62	6084.48	14063.8	12783.9	10721.6	7474.4	6512.73	4003.71	13187.1	15419.2	11234.8	8127.84	7860.65	8883.3	13229.4	11936.4	10366.4	0.784665	0.000521276	1.14031	1.87e-07	0.514182	0.0530428
Os09g0395300	LOC_Os09g23200	GARP DNA-binding protien, GARP (Golden2, ARR-B and Psr1) transcription factor, Leaf polarity modeling, Regulation of anther dehiscence	KANADI1, putative, expressed	G2-like	ADD1, OsADD1, rl9, RL9, SLL1, SLL1/RL9	97.8	136.47	122.11	3.33	26.22	19.02	160.94	138.88	149.47	46.15	69.11	68.68	112.89	102.11	130.73	59.34	32.32	129.41	-2.88241	8.66e-06	-1.29267	0.0441527	-0.644015	0.455899
Os12g0586300	LOC_Os12g39640	Myb-like DNA-binding domain, SHAQKYF class domain containing protein.	MYB family transcription factor, putative, expressed	G2-like	.	1020.28	1123	531.37	225.39	323.73	49.93	1193.5	1176.81	1099.17	226.11	297.62	168.26	1546.35	1391.83	1586.66	442.47	425.15	513.39	-2.17139	8.76e-06	-2.33277	1.53e-06	-1.71198	0.00113545
Os01g0976800	LOC_Os01g74540	GATA transcription factor, Regulation of fertility conversion of two-line hybrid tms5 mutant rice	GATA zinc finger domain containing protein, expressed	GATA	GATA10, OsGATA10	1155.69	933.46	950.16	542.92	516.37	467.24	914.82	871.26	925.35	384.16	536.15	384.6	1172.66	976.03	1198.05	586.15	695.79	612.03	-1.00661	5.56e-07	-1.06163	1.18e-07	-0.821137	0.000142508
Os05g0520300	LOC_Os05g44400	Similar to GATA transcription factor 3 (AtGATA-3).	GATA zinc finger domain containing protein, expressed	GATA	GATA1, GATA6, OsGATA1, OsGATA6	2728.9	2513.25	1218.23	1049.21	1061.24	512.42	2520.83	2170.29	1436.73	802.93	907.34	616.97	3771	2281.38	3176.89	1857.34	1132.04	2419.49	-1.31295	0.0011213	-1.40354	0.00043268	-0.771247	0.112279
Os05g0578900	LOC_Os05g50270	GAGA-type zinc finger transcription factor, Organogenesis, Regulation of leaf development	GATA zinc finger domain containing protein, expressed	GATA	GATA15, nl1, NL1, OsGATA15, SNFL1	326.3	185.75	244.22	52.18	149.33	22.59	243.1	224.07	169.62	19.61	53.5	52.65	190.74	158.22	210.42	76	89.88	80.61	-1.77085	0.00403293	-2.34152	0.000133309	-1.18066	0.104491
Os06g0571800	LOC_Os06g37450	Similar to GATA transcription factor 20.	GATA zinc finger domain containing protein, expressed	GATA	GATA16, GNC, OsGATA16, OsGNC	828.45	1401.62	1275.47	153.22	222.28	82.04	1207.05	1385.14	1210.01	129.21	230.74	251.82	513.83	654.06	638.42	460.17	544.31	527.17	-2.95005	4.67e-17	-2.63991	2.77e-14	-0.237742	0.670261
Os10g0557600	LOC_Os10g40810	GATA transcription factor, Brassinosteroids-mediated growth regulation, panicle development and grain shape/number/weight/yield	GATA zinc finger domain containing protein, expressed	GATA	GATA7, OsGATA7	2480.64	3009.83	1861.21	945.95	1292.64	456.54	2691.09	2878.6	2084.98	687.56	1060.05	630.7	4525.2	3170.94	5317.8	2653.8	1442.07	4596.07	-1.46115	0.000935729	-1.69341	0.000101361	-0.580786	0.320664
None	LOC_Os11g47890	none	GRAS family transcription factor domain containing protein, expressed	GRAS	.	793.66	801.74	862.4	107.7	147.05	127.21	908.04	1266.62	1368.72	205.35	214.02	123.62	667.59	1110.33	1019.86	248.83	252.46	204.72	-2.6986	7.92e-21	-2.71215	1.56e-21	-1.98577	6.84e-12
Os05g0500600	LOC_Os05g42130	GRAS transcription factor domain containing protein.	MONOCULM 1, putative, expressed	GRAS	GRAS29, GRAS-29, OsGRAS29, OsGRAS-29	299.97	183.85	200.34	0	7.98	0	275.29	606.46	145.27	0	25.64	0	156.68	297.13	328.61	23.95	32.32	47.73	-6.37236	1.05e-05	-5.31097	9.24e-05	-2.90463	0.0424172
Os06g0105350	LOC_Os06g01620	GRAS (GAI-RGA-SCR) plant-specific transcription factor, Maintenance of shoot apical meristem indeterminacy, Regulation of vegetative to reproductive phase change	scarecrow, putative, expressed	GRAS	GRAS31, GRAS-31, OsGRAS31, OsGRAS-31, OsHAM4	367.68	585.67	383.5	1992.94	2652.53	2398.04	348.14	612.94	338.4	1725.83	1513.71	2067.24	271.51	296.21	330.4	866.21	656.4	765.84	2.38575	1.52e-18	2.02695	6.1e-14	1.34863	3.31e-06
Os07g0567700	LOC_Os07g38030	Similar to SCARECROW.	GRAS family transcription factor domain containing protein, expressed	GRAS	GRAS35, GRAS-35, OsGRAS35, OsGRAS-35	1213.05	2102.9	1570.25	794.96	970.05	600.4	1483.19	2189.74	1530.78	772.93	1077.88	819.57	1333.23	1171.97	1642.17	1112.95	1236.06	1376.81	-1.0589	7.86e-05	-0.968063	0.000308263	-0.153738	0.729441
Os07g0583600	LOC_Os07g39470	Chitin-inducible gibberellin-responsive protein.	gibberellin response modulator protein, putative, expressed	GRAS	CIGR2, GRAS36, GRAS-36, OsCIGR2, OsGRAS36, OsGRAS-36	3359.87	3164.3	3644.2	6153.13	7580.3	7660.17	3544.07	3807.27	4312.72	7350.92	6327.95	7340.65	3661.03	3555.46	4261.23	4550.7	4107.06	4496.37	1.05953	5.53e-14	0.844184	2.77e-09	0.196768	0.329876
Os11g0141500	LOC_Os11g04570	Similar to GRAS family transcription factor containing protein, expressed.	GRAS family transcription factor containing protein, expressed	GRAS	.	439.14	417.93	331.03	257.58	191.5	191.42	554.82	510.17	445.04	252.64	255.26	211.76	408.73	424.08	332.19	319.62	287.81	459.29	-0.902851	0.00158394	-1.07509	0.000108376	-0.128271	0.791896
Os11g0160550	LOC_Os11g06180	Similar to GRAS family transcription factor containing protein.	nodulation-signaling pathway 2 protein, putative, expressed	GRAS	DLN246, GRAS45, GRAS-45, OsDLN246, OsGRAS45, OsGRAS-45	238.85	379.07	340.57	102.15	63.83	159.31	521.79	494.43	504.66	56.53	125.96	99.58	122.62	361.53	137.89	118.69	114.11	116.68	-1.56865	0.00182323	-2.43547	7.79e-07	-0.833409	0.182062
Os11g0705900	LOC_Os11g47900	GRAS transcription factor domain containing protein.	SCARECROW, putative, expressed	GRAS	GRAS48, GRAS-48, OsGRAS48, OsGRAS-48	681.75	765.73	916.77	491.85	478.76	492.21	562.44	1100.89	1107.57	324.17	337.74	322.79	560.54	648.54	729.75	453.93	394.85	394.59	-0.705904	0.0116868	-1.49733	1.35e-08	-0.640789	0.0431907
Os02g0776900	LOC_Os02g53690	Transcription activator, Gibberellin (GA)-induced stem elongation	growth regulating factor protein, putative, expressed	GRF	GRF1, OsGRF1	470.18	612.2	369.19	24.43	118.55	30.91	482.82	550.91	543.29	0	33.44	114.47	838.86	607.14	1014.49	345.65	198.94	197.29	-3.07353	0.00180791	-3.41127	0.000528613	-1.72927	0.130808
Os03g0674700	LOC_Os03g47140	Similar to Growth-regulating factor 3.	growth regulating factor protein, putative, expressed	GRF	GRF9, OsGRF9	806.82	698.44	863.35	286.45	303.21	229.46	888.56	637.94	757.41	396.85	345.55	413.22	634.5	645.78	539.93	422.69	506.95	431.71	-1.54538	4.73e-12	-0.988884	1.18e-05	-0.419824	0.14346
Os12g0484900	LOC_Os12g29980	Growth-regulating factor, Modulation of plant architecture, Regulation of auxin and gibberellin metabolism	growth regulating factor protein, putative, expressed	GRF	GRF7, OsGRF7	686.46	874.71	693.54	370.83	420.62	348.35	692.89	742.57	579.4	110.75	373.41	107.6	1032.52	849.08	864.06	602.8	454.43	875.09	-0.996319	0.0246301	-1.77596	2.78e-05	-0.507391	0.385154
None	LOC_Os10g39720	none	homeobox domain containing protein, expressed	HB-other	.	236.03	259.66	209.88	62.18	98.03	85.6	216.85	254.62	247.71	107.29	75.8	54.94	71.04	89.23	66.26	88.49	113.1	64.7	-1.53305	6.48e-05	-1.60036	2.65e-05	0.23253	0.716747
Os06g0601000	LOC_Os06g39906	Homeodomain-like containing protein.	homeobox domain containing protein, expressed	HB-other	.	1389.84	1029.18	1382.32	802.73	461.66	477.94	1448.46	1184.22	1162.15	511.06	579.63	821.86	1113.3	1024.78	889.14	903.69	862.41	1010.86	-1.13902	2.38e-05	-0.993252	0.000242858	-0.125681	0.790218
Os02g0565600	LOC_Os02g35770	Similar to Homeodomain leucine zipper protein (Fragment).	homeobox associated leucine zipper, putative, expressed	HD-ZIP	HOX7, Oshox7, OsHox7	1059.78	841.54	858.58	1876.36	2129.32	2113.89	847.05	691.64	728.86	2008.47	2200.35	2623.54	1097.73	775.49	995.69	896.4	892.71	1335.44	1.13533	1.75e-07	1.58546	1.31e-13	0.123151	0.742064
Os02g0674800	LOC_Os02g45250	Homeodomain leucine zipper class IV transcriptional factor , Ortholog of Arabidopsis GLABRA2, Modulation of leaf rolling	homeobox and START domains containing protein, putative, expressed	HD-ZIP	GL2-5, OsROC5, Roc5, ROC5, Roc5(t)	2699.75	3773.66	2948.75	1200.2	1314.3	1085.48	3064.64	3360.99	2902.86	1203.23	1606.23	1357.56	3124.82	3108.38	2842.01	1773.01	1726.85	2955.15	-1.40018	9.86e-11	-1.1686	7.27e-08	-0.491824	0.0646207
Os03g0198600	LOC_Os03g10210	Homeodomain-leucine zipper transcription factor, Regulation of panicle exsertion	homeobox domain containing protein, expressed	HD-ZIP	HOX12, Oshox12, OsHox12	3418.17	4640.79	4386.4	11375.9	12294.9	12603.7	3913.39	3302.66	3556.15	11872	16384.5	11074.5	3495.59	4199.4	5199.61	9180.53	10253	15092.9	1.5309	2.71e-12	1.86082	1.47e-17	1.42255	3.5e-10
Os03g0231000	LOC_Os03g12860	Conserved hypothetical protein.	homeobox associated leucine zipper, putative, expressed	HD-ZIP	HOX19, Oshox19, OsHox19	2371.56	3836.21	3031.75	1075.85	1296.06	665.79	3176.45	3464.69	3103.54	1397.04	1690.95	948.92	1162.93	1612.61	1668.14	1498.16	1755.12	1201.79	-1.6178	1.19e-08	-1.27871	7.23e-06	0.00397898	0.996686
Os04g0569100	LOC_Os04g48070	Similar to OCL1 homeobox protein.	homeobox and START domains containing protein, putative, expressed	HD-ZIP	GL2-4, OsGL2-4, OsROC4, Roc4, ROC4, Roc4(t)	1194.25	1560.83	1415.71	262.02	444.56	494.59	1486.58	1502.72	1483.76	342.63	465.93	390.33	699.7	1239.12	1284.01	622.59	766.48	868.72	-1.80818	2e-10	-1.90549	1.72e-11	-0.512004	0.159606
Os08g0465000	LOC_Os08g36220	Hypothetical conserved gene.	homeobox associated leucine zipper, putative, expressed	HD-ZIP	HOX27, Oshox27, OsHox27	295.27	218.91	118.29	33.31	60.41	0	500.61	385.17	204.05	57.68	94.75	74.4	451.55	236.42	421.74	84.33	84.83	266.24	-2.76436	0.00234051	-2.26893	0.0113933	-1.34757	0.218476
Os09g0379600	LOC_Os09g21180	Similar to Homeobox-leucine zipper protein HOX25.	homeobox associated leucine zipper, putative, expressed	HD-ZIP	HOX25, Oshox25, OsHox25	99.68	251.14	212.74	1005.91	1119.38	447.03	90.63	221.29	194.81	801.77	939.66	689.08	38.93	83.71	59.99	682.97	1241.11	842.21	2.17632	6.54e-06	2.25582	2.67e-06	3.91744	3.2e-14
Os09g0526200	LOC_Os09g35760	Similar to Homeobox-leucine zipper protein ROC6.	homeobox and START domains containing protein, putative, expressed	HD-ZIP	GL2-6, Roc6, ROC6, Roc6(t)	241.67	988.43	705.95	204.29	213.16	210.44	515.01	887.93	633.14	158.05	230.74	234.65	203.39	489.39	383.23	228	213.08	214.26	-1.63434	0.000551353	-1.71132	0.000262941	-0.714974	0.239153
Os10g0103700	LOC_Os10g01470	Similar to Homeobox-leucine zipper protein HOX15.	homeobox associated leucine zipper, putative, expressed	HD-ZIP	HOX15, Oshox15, OsHox15	678.93	1175.12	1097.08	465.2	286.11	307.93	1030.86	1271.25	1055.51	341.47	392.36	390.33	852.49	1310.88	1294.75	451.84	439.29	325.64	-1.48948	1.86e-07	-1.58351	2.34e-08	-1.50647	4.17e-07
Os10g0404900	LOC_Os10g26500	Similar to HAHB-5 (Fragment).	homeobox associated leucine zipper, putative, expressed	HD-ZIP	HOX23, Oshox23, OsHox23	2208.88	2871.47	1971.88	1679.84	1911.6	879.8	2370.9	3052.67	2578.73	1415.5	1596.2	691.37	4895	3222.45	4468.96	2408.09	1578.4	2589.2	-0.670517	0.0758882	-1.11941	0.00156043	-0.937017	0.0187353
Os01g0571300	LOC_Os01g39020	Similar to Heat shock transcription factor 31 (Fragment).	HSF-type DNA-binding domain containing protein, expressed	HSF	HSF01, HSF1, HSFA6B, HSFA7, HsfA7a, OsEnS-9, OsHsf-01, OsHSF1, OsHsfA7, OsHsfA7a	53.6	102.35	67.73	216.5	190.36	260.37	208.38	86.11	130.15	158.05	168.31	201.46	48.66	120.51	77	163.45	296.9	188.81	1.56491	0.00142354	0.306239	0.618417	1.39688	0.00964571
Os01g0625300	LOC_Os01g43590	Similar to Heat shock transcription factor 31 (Fragment).	HSF-type DNA-binding domain containing protein, expressed	HSF	HSF02, HSF13, HSF2, HSfC1a, HSFC1A, OsHsf-02, OsHSF2, OsHsfC1a, rHsf13	128.83	81.5	77.27	8.88	39.9	21.4	199.9	162.03	138.55	87.68	53.5	54.94	87.58	105.79	171.02	252.99	57.56	101.83	-2.04545	0.00265111	-1.35617	0.0450605	0.178083	0.880363
Os02g0527300	LOC_Os02g32590	Similar to Heat shock transcription factor 31 (Fragment).	HSF-type DNA-binding domain containing protein, expressed	HSF	DLN57, HSF07, HSF7, HSfA3, HSFA3, OsDLN57, OsHsf-07, OsHSF7, OsHsfA3	845.38	846.28	868.12	490.74	248.5	266.32	1301.07	1021.26	832.99	432.61	441.41	346.83	540.1	499.51	487.1	469.54	665.49	725.53	-1.35994	4.12e-06	-1.37636	2.53e-06	0.285066	0.516271
Os07g0640900	LOC_Os07g44690	Similar to Isoform 2 of Heat stress transcription factor B-4b.	HSF-type DNA-binding domain containing protein, expressed	HSF	HSF12, HSF19, HSFB4b, HSFB4B, OsHSF12, OsHsf-19, OsHSF19, OsHSFB4b, rHsf12	1154.75	1182.7	905.33	371.94	377.3	274.64	930.91	994.41	772.53	200.73	327.71	138.5	1172.66	1004.54	1301.02	596.56	457.46	949.34	-1.67545	4.68e-07	-2.0232	1.14e-09	-0.795225	0.0423174
Os09g0455200	LOC_Os09g28200	Heat shock factor (HSF)-type, DNA-binding domain containing protein.	HSF-type DNA-binding domain containing protein, expressed	HSF	HSF22, HSfB4c, HSFB4C, OsHsf-22, OsHSF22, OsHsfB4c	1711.44	1719.09	1146.68	743.88	738.65	196.17	1497.59	1586.05	1139.48	328.78	578.51	607.81	1887.93	1629.16	2161.5	1159.8	716.99	2089.61	-1.46093	0.00294139	-1.48375	0.00236353	-0.516588	0.447168
Os01g0129600	LOC_Os01g03890	Similar to LBD40 (LOB DOMAIN-CONTAINING PROTEIN 40).	DUF260 domain containing protein, putative, expressed	LBD	.	140.11	288.09	250.9	481.86	613.26	438.71	138.92	401.84	286.34	364.55	352.23	401.77	248.16	206.98	368.01	317.54	259.53	372.31	1.1624	0.0061082	0.432111	0.375864	0.207164	0.766482
Os03g0287400	LOC_Os03g17810	Similar to LOB domain protein 4.	DUF260 domain containing protein, putative, expressed	LBD	.	0	0	25.76	1547.72	2363	3298.05	0	68.52	72.21	3173.63	2626.15	2551.43	0	15.64	33.13	255.07	92.91	83.8	8.08764	9.72e-05	5.88319	0.00207496	3.13976	0.130841
Os03g0445700	LOC_Os03g33090	LATERAL ORGAN BOUNDARIES DOMAIN (LBD) protein, Transcriptional activator, Regulation of heading date and yield	DUF260 domain containing protein, putative, expressed	LBD	LBD37, OsLBD37	2583.14	2996.56	2324.85	1307.9	1440.83	1432.64	2780.03	3279.51	2716.44	984.05	1600.66	1190.44	3514.08	3356.76	3441.04	1749.07	1567.29	2209.47	-0.930721	1.99e-06	-1.22319	1.98e-10	-0.900362	1.28e-05
Os03g0609500	LOC_Os03g41330	LATERAL ORGAN BOUNDARIES DOMAIN (LBD) protein, Transcriptional activator, Regulation of heading date and yield	DUF260 domain containing protein, putative, expressed	LBD	LBD38, OsLBD38	8998.21	10636.8	7725.33	3298.62	4243.83	3044.81	9639.47	11187.6	9545.75	3390.51	6038.14	4082.97	9484.43	8243.33	11835.5	4443.47	5034.11	5956.97	-1.38236	8.86e-10	-1.17541	2.03e-07	-0.936469	0.0001356
Os03g0612400	LOC_Os03g41600	Similar to ASL1.	DUF260 domain containing protein, putative, expressed	LBD	OsSTA104	199.35	319.37	245.17	57.73	136.79	32.1	210.07	291.66	181.38	54.22	75.8	16.03	303.63	193.18	212.21	68.71	43.42	189.87	-1.76598	0.0141692	-2.23086	0.00171795	-1.23081	0.149665
Os05g0123000	LOC_Os05g03160	Similar to Lateral organ boundaries domain 1.	DUF260 domain containing protein, putative, expressed	LBD	.	0	11.37	8.59	536.26	1141.03	590.89	0	14.81	2.52	699.1	598.58	495.63	6.81	4.6	1.79	76	28.28	78.49	6.79051	5.91e-11	6.67867	9.98e-11	3.75717	0.000318826
Os05g0165450	LOC_Os05g07270	Similar to predicted protein.	DUF260 domain containing protein, putative, expressed	LBD	.	126.01	261.56	175.53	41.08	59.27	7.13	241.41	239.81	85.65	6.92	61.31	60.67	265.67	138.91	188.93	67.67	35.34	110.31	-2.39797	0.00605777	-2.13776	0.0140493	-1.47554	0.152409
Os07g0589000	LOC_Os07g40000	Lateral organ boundaries, LOB domain containing protein.	DUF260 domain containing protein, putative, expressed	LBD	.	3310.03	4567.82	2863.85	952.61	1590.15	1031.98	4383.5	4896.12	3681.26	1318.6	1896.05	1243.09	3449.86	3207.73	4552.23	1756.36	1651.11	2174.46	-1.59951	3.99e-10	-1.54647	1.3e-09	-1.00477	0.000327192
Os11g0106900	LOC_Os11g01550	Lateral organ boundaries, LOB domain containing protein.	DUF260 domain containing protein, putative, expressed	LBD	LBD11-1	459.83	456.78	591.47	226.5	292.95	194.98	587.01	503.69	611.3	154.59	317.68	188.87	513.83	415.8	493.37	328.99	237.31	545.21	-1.09214	0.00317451	-1.37139	0.000146917	-0.356348	0.49815
Os12g0106200	LOC_Os12g01550	Lateral organ boundaries domain (LBD) family transcription factor, Shoot apical meristem (SAM) size determination	DUF260 domain containing protein, putative, expressed	LBD	LBD12-1	313.14	344.96	292.87	179.86	202.9	137.91	364.23	370.36	366.95	117.67	274.21	106.45	212.15	291.61	283.84	293.59	134.31	247.15	-0.881511	0.0437198	-1.15208	0.00616204	-0.223196	0.743664
Os03g0752800	LOC_Os03g54160	Similar to Isoform 2 of MADS-box transcription factor 14.	OsMADS14 - MADS-box family gene with MIKCc type-box, expressed	MIKC_MADS	AGL10, FDRMADS6, MADS14, OsMADS14, RAP1B, RMADS211	60.18	55.91	60.1	247.59	141.35	90.36	7.62	7.41	25.19	128.05	331.06	101.87	12.65	60.71	117.3	240.5	215.1	10.61	1.42794	0.196772	3.77606	0.000448218	1.29118	0.332718
Os06g0712700	LOC_Os06g49840	Transcription factor, Development of lodicules and stamens	OsMADS16 - MADS-box family gene with MIKCc type-box, expressed	MIKC_MADS	MADS16, OsMADS16, spw1, SPW1	182.43	289.04	306.23	339.74	363.63	294.85	110.12	151.85	73.05	311.48	295.39	201.46	105.1	130.63	115.51	77.04	130.27	109.25	0.346864	0.443644	1.2654	0.000958459	-0.149621	0.828464
Os01g0128000	LOC_Os01g03720	Myb transcription factor domain containing protein.	MYB family transcription factor, putative, expressed	MYB	.	124.13	99.51	201.29	326.42	272.43	288.91	77.08	88.89	132.67	519.13	331.06	306.77	112.89	150.87	137.89	107.23	212.07	113.5	1.04727	0.0168997	1.9455	3.22e-06	0.108102	0.894303
Os01g0274800	LOC_Os01g16810	R2R3-type MYB transcription factor, Sugar partitioning into anther	MYB family transcription factor, putative, expressed	MYB	csa, CSA, OsCSA	435.38	496.58	551.4	1255.72	1567.35	1467.12	409.97	426.84	370.31	1220.54	1367.69	1381.59	504.1	485.71	496.95	596.56	697.81	799.78	1.51852	2.63e-16	1.71187	2.55e-20	0.493911	0.0290544
Os01g0637800	LOC_Os01g45090	MYB transcription factor, Nitrogen uptake and assimilation, Low-nitrogen adaptation	MYB family transcription factor, putative, expressed	MYB	MYB8, OsMYB305, OsMYB8	0	30.33	14.31	0	0	0	16.09	17.59	0	29.99	21.18	28.62	0	7.36	0	15.62	12.12	7.42	-6.90945	0.00465355	1.23287	0.563577	2.19195	0.369439
Os01g0863300	LOC_Os01g64360	Similar to MCB2 protein.	MYB family transcription factor, putative, expressed	MYB	.	506.85	675.7	648.71	1740.91	1660.83	2078.22	519.24	797.19	675.12	1362.44	2091.11	1879.52	437.92	511.47	400.25	750.64	1041.16	1033.14	1.56914	6.32e-11	1.41575	3.54e-09	1.06484	4.64e-05
Os01g0874300	LOC_Os01g65370	Similar to MybHv5 (Fragment).	MYB family transcription factor, putative, expressed	MYB	DLN31, OsDLN31, R2R3-MYB	1911.73	2660.14	2072.04	5803.39	7120.92	5556.98	2209.12	2518.43	2557.74	5959.64	8500.43	5677.47	2905.86	1875.7	3004.97	3813.59	3495.09	3342.31	1.46346	3.85e-12	1.45971	3.8e-12	0.452003	0.0880161
Os02g0624300	LOC_Os02g41510	R2R3-type MYB transcription factor, Negative regulation of cold tolerance, Maintenance of Pi homeostasis	MYB family transcription factor, putative, expressed	MYB	OsMYB30, OsMYB5P	118.48	334.53	105.89	1545.5	2471.29	2910.46	19.48	77.77	242.67	1320.9	1747.79	2127.91	639.37	374.4	415.47	659.02	447.36	911.15	3.62338	4.92e-07	3.92641	6.07e-08	0.49588	0.641778
Os03g0142600	LOC_Os03g04900	Myb transcription factor domain containing protein.	MYB family transcription factor, putative, expressed	MYB	.	110.96	411.29	366.33	43.3	75.23	102.25	107.58	316.66	247.71	116.52	169.43	77.84	161.54	117.75	207.73	135.34	152.49	284.27	-2.01855	0.00121149	-0.890893	0.184561	0.233999	0.826315
Os03g0315400	LOC_Os03g20090	R2R3-type MYB transcription factor, "Salt, cold and dehydration tolerance"	MYB family transcription factor, putative, expressed	MYB	MYB2, OsMYB2	813.4	1248.09	867.17	2059.56	2378.96	2420.63	716.61	1148.11	1119.32	2036.15	2415.48	2238.94	784.37	1121.37	898.99	1555.42	1545.07	1739.57	1.2164	8.04e-08	1.15941	2.98e-07	0.786525	0.00191528
Os03g0720800	LOC_Os03g51110	Similar to MYB transcription factor R2R3 type.	MYB family transcription factor, putative, expressed	MYB	OsMYB52, OsMYB52/54	920.6	565.76	708.81	1534.4	1599.27	1961.71	766.58	742.57	807.79	1513.56	1436.8	1678.06	983.87	1064.34	1074.48	1644.96	1140.12	1107.39	1.20102	4.46e-08	0.992648	7.04e-06	0.316869	0.293164
Os04g0508500	LOC_Os04g42950	Similar to OSIGBa0101P20.9 protein.	MYB family transcription factor, putative, expressed	MYB	R2R3-MYB	418.46	175.32	385.41	75.5	163	80.85	346.45	237.95	184.73	68.06	168.31	81.27	347.42	216.18	269.52	326.91	349.41	358.52	-1.63299	0.00107328	-1.28286	0.0113486	0.31197	0.689457
Os04g0517100	LOC_Os04g43680	Similar to OSIGBa0145M07.4 protein.	MYB family transcription factor, putative, expressed	MYB	MYB13b, MYB4, MYB55, MYB8, OsMYB13b, Osmyb4, OsMyb4, OsMYB4, OsMYB55, OsMyb8	3500.93	4029.53	3605.09	14187.1	15686.1	22044.8	2733.44	4020.23	3658.59	13581.7	16866	16901.9	5746.52	4798.26	6221.26	9244.04	6642.8	11128	2.20951	9.17e-23	2.17984	2.82e-22	0.688472	0.00788043
Os04g0532800	LOC_Os04g45020	Myb transcription factor domain containing protein.	MYB family transcription factor, putative, expressed	MYB	R2R3-MYB	820.93	740.14	618.18	1476.66	1567.35	1312.56	780.14	680.53	718.79	1150.17	1418.97	864.21	1214.5	1000.86	1026.13	1191.03	1000.76	862.36	0.996237	6.57e-06	0.647881	0.00424772	-0.0871808	0.826702
Os04g0594100	LOC_Os04g50770	MYB transcription factor, Regulation of cellulose biosynthesis during secondary cell wall formation	MYB family transcription factor, putative, expressed	MYB	MYB58, MYB58/63, MYB58/63b, MYB63, OsMYB58, OsMYB58/63, OsMYB58/63b, OsMYB63	798.36	840.59	679.23	393.04	512.95	298.42	623.43	756.45	696.95	478.76	268.63	208.33	1201.85	1035.82	1548.15	1167.09	542.29	911.15	-0.957908	0.00948398	-1.12581	0.00189352	-0.530517	0.255011
Os05g0132700	LOC_Os05g04210	Similar to R2R3 Myb-like protein.	MYB family transcription factor, putative, expressed	MYB	.	0	30.33	26.71	77.72	235.96	514.8	0	26.85	41.15	213.42	367.84	232.36	36.98	35.88	46.56	42.69	46.45	21.21	3.84368	0.00351459	3.56714	0.00608321	-0.113492	0.96548
Os05g0442400	LOC_Os05g37060	R-R-type MYB-like transcription factor, Response to drought stress during reproductive development	MYB family transcription factor, putative, expressed	MYB	ARM1, MID1, MYB1, MYB-1, OsARM1, OsMYB-1	0	38.85	65.82	1723.14	1335.96	2407.55	0	37.96	30.23	1648.54	1113.55	884.82	0	12.88	10.74	118.69	268.62	88.04	5.68897	0.000263789	5.73003	0.000227107	4.3083	0.00911246
Os05g0553400	LOC_Os05g48010	R2R3-MYB transcription factor, Tolerance to high temperature, Modulation of amino acid metabolism, Anthocyanin synthesis, Hormonal signaling	MYB family transcription factor, putative, expressed	MYB	OsMYB55, OsPL, PL	3803.72	7177.72	4849.08	27347.1	34853.4	27658.9	4270	5412.77	5224.64	27435.6	35027.2	26994.3	4202.11	4221.48	5590.9	14497.5	15341.7	15944.6	2.49341	2.37e-30	2.57874	2.73e-32	1.70881	1.01e-14
Os07g0558100	LOC_Os07g37210	Similar to Myb-related transcription factor LBM1.	MYB family transcription factor, putative, expressed	MYB	OsMyb7	303.73	257.77	197.47	349.74	331.71	183.09	167.72	240.73	249.39	310.33	303.19	337.67	147.92	95.67	192.51	378.96	334.26	428.53	0.174556	0.715293	0.526769	0.191126	1.38877	0.000330717
Os07g0688200	LOC_Os07g48870	Similar to Typical P-type R2R3 Myb protein (Fragment).	MYB family transcription factor, putative, expressed	MYB	R2R3-MYB	1003.35	903.14	1099.94	4797.49	5601.44	5035.05	636.14	641.64	937.11	5280.16	5982.41	5694.64	669.53	684.41	690.36	2004.14	2388.3	1908.22	2.34585	2.85e-42	2.92959	8.05e-63	1.62332	1.93e-20
Os08g0433400	LOC_Os08g33660	Hypothetical conserved gene.	MYB family transcription factor, putative, expressed	MYB	OsMYB106	90.27	169.63	166.95	177.64	462.8	432.76	186.35	223.14	176.34	484.52	484.88	554.01	133.32	229.06	198.78	158.25	179.75	199.41	1.31645	0.00138343	1.37356	0.000680519	-0.0623251	0.942415
Os08g0549000	LOC_Os08g43550	R2R3 MYB transcription factor, Homologue of Arabidopsis transcription factor GL1	MYB family transcription factor, putative, expressed	MYB	DLN218, GL1A, OsDLN218, OsGL1A, R2R3-MYB	4556.94	5984.6	5845.03	14495.7	15999.5	18855	6571.44	5481.28	6394.34	16451.9	17072.2	15212.4	2860.12	3266.61	3312.99	6058.23	8534.25	5103.09	1.57833	4.65e-17	1.39496	1.15e-13	1.06087	1.03e-07
Os10g0478300	LOC_Os10g33810	SG2-type MYB transcription factor, Resistance to fungal and bacterial pathogens	myb-related protein Myb4, putative, expressed	MYB	MYB110, Myb8, Myb9, OsMYB110, OsMyb8, OsMyb9	1046.61	1508.71	1258.3	7764.13	8279.05	7440.22	1398.49	1478.65	1260.4	6564.15	8026.7	6986.95	2544.82	1267.64	2180.31	4047.85	2977.04	4598.19	2.61004	1.3e-27	2.37658	1.74e-23	0.955456	0.000242733
Os11g0128500	LOC_Os11g03440	Similar to Myb factor.	myb-like DNA-binding domain containing protein, putative, expressed	MYB	.	0	0	0	47.74	31.92	35.67	0	10.18	0	17.3	49.05	20.6	10.7	0	0	6.25	38.37	10.61	8.26457	0.000483908	3.05783	0.110653	2.33047	0.314602
Os11g0684000	LOC_Os11g45740	Similar to Transcription factor MYB21 (Myb-related protein 21) (AtMYB21) (Myb homolog 3) (AtMyb3).	MYB family transcription factor, putative, expressed	MYB	JAmyb, JAMYB, MYB21, OsJAmyb, OsJAMyb, OsMYB21	189.01	173.43	352.97	19806.2	21313.7	28135.6	172.8	316.66	174.66	24725.7	17615	22410	218.96	399.24	137.89	5110.82	8632.21	3385.8	6.58167	4.52e-38	6.60348	2.57e-38	4.49784	3.77e-21
Os12g0564100	LOC_Os12g37690	Similar to Myb-like DNA-binding domain containing protein, expressed.	MYB family transcription factor, putative, expressed	MYB	R2R3-MYB	0	7.58	34.34	4035.84	3423.1	6316.7	0	15.74	3.36	3910.8	2007.51	4038.33	0	10.12	16.12	65.59	137.34	112.44	8.33149	3.15e-08	9.00855	5.3e-09	3.56988	0.0129622
Os02g0641300	LOC_Os02g42850	Hypothetical conserved gene.	MYB family transcription factor, putative, expressed	MYB MYB_related	R2R3-MYB	3665.49	4600.04	3669.96	8766.71	10386.7	10426.8	4035.36	4778.53	4307.68	9637.41	11843.3	12400	5235.61	4777.11	5657.16	6640.21	7051.79	7996.72	1.29734	5.27e-18	1.36323	7.28e-20	0.469148	0.00764616
None	LOC_Os05g37050	none	MYB family transcription factor, putative, expressed	MYB_related	.	0	16.11	0	327.53	237.1	313.87	0	0	0	308.02	468.16	388.04	0	0	0	125.97	65.64	94.4	5.73348	2.3e-08	11.6024	1.15e-15	9.56868	1.43e-10
Os01g0524500	LOC_Os01g34060	Conserved hypothetical protein.	MYB family transcription factor, putative, expressed	MYB_related	MYBS1, OsMYBS1, Os-MYBS1	1851.55	3377.53	2336.3	972.6	1175.23	896.44	2735.14	3129.52	2435.14	1059.03	1572.79	1071.39	740.58	1438.74	1409.37	1227.47	1568.3	1486.06	-1.32489	4.56e-06	-1.17086	5.25e-05	0.255933	0.562438
Os03g0252900	LOC_Os03g14810	Similar to MYB-like transcription factor DIVARICATA.	MYB-like transcription factor DIVARICATA, putative, expressed	MYB_related	.	42.32	82.45	75.36	7.77	9.12	22.59	88.94	105.55	52.9	0	34.55	36.63	53.52	54.27	90.44	9.37	0	0	-2.34235	0.0774567	-1.79553	0.179093	-4.352	0.00363065
Os07g0432800	LOC_Os07g25150	Similar to Typical P-type R2R3 Myb protein (Fragment).	myb-related protein 306, putative, expressed	MYB_related	.	5997.56	7315.14	6597.72	12992.4	18573.4	16955.1	4637.62	5457.21	6133.2	15758.6	15697.8	17476.5	3942.28	5038.36	4417.03	11247.1	9131.07	11523.6	1.27234	8.01e-14	1.58689	7.29e-21	1.25111	9.53e-13
Os10g0444100	LOC_Os10g30719	Homeodomain-like containing protein.	MYB family transcription factor, putative, expressed	MYB_related	.	153.28	83.4	79.18	69.95	55.85	19.02	105.03	53.7	120.08	100.37	114.81	113.32	88.56	188.58	91.33	24.99	44.43	7.42	-1.13677	0.131685	0.228398	0.8096	-2.25596	0.00373791
Os01g0104200	LOC_Os01g01430	No apical meristem (NAM) protein domain containing protein.	No apical meristem protein, putative, expressed	NAC	NAC16, ONAC016, ONAC16	570.79	590.4	742.2	1078.07	1530.88	1593.14	572.61	619.42	608.79	1503.18	1357.66	1395.33	334.77	420.4	513.07	1203.53	788.69	599.3	1.12867	3.52e-05	1.2351	4.72e-06	1.03034	0.000506578
Os01g0675800	LOC_Os01g48446	NAM, ATAF1-2, and CUC2 (NAC) transcription factor, Drought tolerance	no apical meristem protein, putative, expressed	NAC	NAC14, ONAC014, ONAC14, OsNAC14	186.19	203.75	176.49	408.58	321.45	317.44	100.8	216.66	236.8	602.19	502.71	355.99	217.99	218.02	208.63	308.17	314.06	264.12	0.874232	0.0145374	1.39176	4.1e-05	0.458422	0.324408
Os01g0816100	LOC_Os01g60020	Plant-specific transcription factor, Regulation of hypersensitive response (HR) cell death	NAC domain transcription factor, putative, expressed	NAC	NAC4, NAC68, ONAC068, OnNAC4, OnNAC4*, OsNAC4, OsNAC4/ONAC068	541.64	1384.56	971.15	17235.9	21509.8	30059.3	714.07	922.19	1654.22	26294.7	26307.2	21382.1	410.67	805.84	1022.55	3662.63	5273.44	3484.44	4.55983	3.24e-25	4.48364	1.19e-24	2.47375	8.73e-09
Os01g0884300	LOC_Os01g66120	NAC transcription factor, Drought tolerance, Response to abiotic and biotic stresses	No apical meristem protein, putative, expressed	NAC	NAC48, NAC6, ONAC048, OsNAC6, OsNAC6/ONAC048, OsSNAC2, OsSNAC-2, SNAC2, SNAC-2, SNAC2/OsNAC6	8501.71	11053.7	3242.58	29767.5	33565.3	13416.9	9287.95	9126.52	10209.1	35506.4	39545	10442.6	1456.82	2539.88	7507.06	16482.9	8638.27	19679.4	1.73991	0.00960779	1.56907	0.0197053	1.96771	0.00681585
Os02g0214500	LOC_Os02g12310	No apical meristem (NAM) protein domain containing protein.	no apical meristem protein, putative, expressed	NAC	NAC18, NAC23, ONAC023, ONAC23, OsEnS-30, tms5, TMS5, TMS5/ONAC023	83.69	46.44	59.15	244.26	82.07	219.95	58.45	29.63	39.47	174.2	96.98	62.96	64.23	40.48	53.72	168.66	181.77	129.41	1.51503	0.00917879	1.37731	0.0196679	1.59615	0.0123827
Os03g0133000	LOC_Os03g04070	NAC transcription factor, Drought and salt stress tolerance, Modulation of ABA-mediated pathway	no apical meristem protein, putative, expressed	NAC	NAC22, ONAC022, ONAC22	105.32	398.97	334.85	99.92	83.21	27.35	219.39	448.13	455.96	89.98	133.76	131.63	112.89	513.31	778.11	140.55	151.48	185.62	-2.00531	0.00530129	-1.66447	0.0206094	-1.5504	0.0569072
Os03g0327100	LOC_Os03g21030	Similar to CUC1.	no apical meristem protein, putative, expressed	NAC	CUC1, DLN86, NAC39, ONAC039, ONAC39, OsCUC1, OsDLN86	5907.28	7949.14	7061.36	12367.3	19095.5	18753.9	7077.98	8315.44	7652.22	15669.7	19322.7	15470	4105.77	5385.17	6294.69	9211.76	10764	10292.1	1.25106	3.79e-10	1.1244	1.9e-08	0.940258	1.15e-05
Os03g0327800	LOC_Os03g21060	NAC Family transcriptional activator, Abiotic stress response, Positive regulator of leaf senescence	No apical meristem protein, putative, expressed	NAC	CTb1, NAC58, NAP, ONAC058, ONAC58, Os PS1, OsCTb1, OsNAP, PS1	141.99	191.43	271.88	501.84	857.2	757.34	160.09	191.66	169.62	749.86	606.38	531.12	101.21	137.99	140.58	439.35	699.83	461.41	1.79087	6.07e-08	1.84957	2.05e-08	2.07429	1.86e-09
Os03g0777000	LOC_Os03g56580	NAC transcription factor, Positive regulation of resistance to blast and bacterial blight	no apical meristem protein, putative, expressed	NAC	NAC66, ONAC066, ONAC66	96.86	38.85	9.54	166.54	204.04	303.17	98.26	81.48	107.48	296.48	172.77	151.09	123.59	66.23	83.27	93.7	146.43	41.37	2.19901	0.0025367	1.10285	0.150458	0.0425497	0.979616
Os03g0815100	LOC_Os03g60080	Similar to OsNAC6 protein.	NAC domain-containing protein 67, putative, expressed	NAC	NAC19, ONAC002, ONAC033, ONAC043, ONAC044, ONAC2, ONAC33, ONAC43, ONAC44, OsNAC19, OsNAC9, OsSNAC1, snac1, SNAC1, SNAC1/ONAC002	11778.8	13816.2	11450.6	68708.1	74057.8	75028.8	9972.36	10224.6	11809.6	69549.9	89451.9	67207	10329.1	9391.39	11416.4	40100.5	45651.3	48359	2.54342	3.35e-64	2.81424	4.8e-77	2.10707	7.62e-45
Os04g0437000	LOC_Os04g35660	No apical meristem (NAM) protein domain containing protein.	no apical meristem protein, putative, expressed	NAC	NAC79, ONAC079, ONAC79	123.19	102.35	162.18	306.44	280.41	642.01	183.81	76.85	95.73	355.32	322.14	317.07	83.69	81.87	110.13	166.58	118.15	210.02	1.65072	0.000311576	1.47158	0.00135489	0.842937	0.139819
Os04g0460600	LOC_Os04g38720	Similar to H0219H12.10 protein.	no apical meristem protein, putative, expressed	NAC	DLN113, NAC2, OMTN2, ONAC004, ONAC034, ONAC058, ONAC34, ONAC4, ONAC58, OsDLN113, OsNAC2, OsNAC2/ONAC004, OsORE1.2, Ostil1	822.81	851.02	775.59	399.7	481.04	388.77	1342.58	1162	1084.06	579.12	518.32	362.85	732.79	695.45	772.73	823.52	695.79	539.9	-0.961093	3.41e-05	-1.30399	7.11e-09	-0.0967469	0.814421
Os04g0477300	LOC_Os04g40140	Similar to OSIGBa0116M22.6 protein.	expressed protein	NAC	BET1, NAC81, ONAC081, ONAC81	693.98	507.96	496.07	349.74	357.93	250.86	705.6	620.35	596.19	333.4	160.51	362.85	522.59	655.9	450.39	437.27	350.42	348.97	-0.838516	0.0138278	-1.16954	0.00035709	-0.52079	0.217902
Os04g0508400	LOC_Os04g42940	No apical meristem (NAM) protein domain containing protein.	expressed protein	NAC	.	22.57	12.32	3.82	0	0	0	47.44	21.3	24.35	0	21.18	0	5.84	0.92	51.93	6.25	4.04	14.85	-6.71013	0.0042635	-2.12953	0.260414	-1.20223	0.633752
Os04g0515900	LOC_Os04g43560	Similar to NAM / CUC2-like protein.	no apical meristem protein, putative, expressed	NAC	ONAC008, ONAC8	1713.32	2612.75	2656.83	67.73	109.43	247.29	2961.3	3150.81	2804.61	176.51	236.31	91.57	2143.87	1981.49	2297.61	974.48	1291.6	776.44	-4.05095	1.54e-20	-4.15099	1.71e-21	-1.07806	0.0236073
Os04g0619000	LOC_Os04g52810	Similar to L1332.9 protein.	no apical meristem protein, putative, expressed	NAC	NAC83, ONAC083, ONAC83	189.01	248.29	208.92	760.54	1047.56	1295.92	150.78	218.51	267.87	965.59	1177.09	1299.18	101.21	178.46	165.65	587.19	776.58	484.75	2.25169	2.09e-12	2.42751	3.16e-14	2.05209	8.12e-10
Os05g0421600	LOC_Os05g34830	No apical meristem (NAM) protein domain containing protein.	No apical meristem protein, putative, expressed	NAC	NAC88, ONAC088, ONAC88	494.62	555.34	757.46	274.24	217.72	143.86	573.46	443.5	400.54	406.08	435.83	257.55	294.87	394.64	320.55	443.51	754.36	434.89	-1.52074	1.7e-05	-0.374121	0.372033	0.692261	0.109666
Os05g0442700	LOC_Os05g37080	No apical meristem (NAM) protein domain containing protein.	No apical meristem protein, putative, expressed	NAC	NAC12, ONAC012, ONAC12	201.24	382.86	422.61	937.07	959.79	768.04	246.49	418.5	356.87	999.04	969.76	793.24	348.39	376.24	436.06	621.54	508.96	688.4	1.39092	3.64e-06	1.42892	1.65e-06	0.64804	0.0762955
Os07g0225300	LOC_Os07g12340	OsNAC3 protein.	NAC domain-containing protein 67, putative, expressed	NAC	DLN180, NAC3, NAC67, ONAC067, OnNAC3*, OsDLN180, OsNAC3, OsNAC3/ONAC067	4243.8	5137.37	4508.51	8502.47	9516.98	11234	4151.41	5742.39	5893.04	8473.4	11711.8	10124.4	3895.56	5247.18	6312.6	7238.85	7615.29	11360.2	1.06268	5.52e-06	0.935065	6.87e-05	0.763984	0.00338554
Os07g0683200	LOC_Os07g48450	Similar to NAC domain transcription factor.	no apical meristem protein, putative, expressed	NAC	NAC103, NAC18, ONAC103, OsNAC18	1434.03	2214.73	1820.19	7564.29	11818.4	10954.6	1685.64	1621.24	1545.05	10911	11157.8	10105	845.68	1500.38	1224.91	2750.62	5712.73	3509.9	2.45958	1.7e-18	2.72298	3.71e-22	1.74574	1.67e-09
Os09g0509100	LOC_Os09g33490	No apical meristem (NAM) protein domain containing protein.	no apical meristem protein, putative, expressed	NAC	ONAC001, ONAC1	1511.14	1536.19	1613.18	7645.34	8584.54	5083.79	1019.01	1458.28	1602.99	7203.26	9173.69	7513.49	1434.44	1694.48	1926.01	3851.07	3729.38	3479.14	2.17873	2.44e-25	2.5434	1.67e-33	1.12975	3.38e-07
Os10g0413700	LOC_Os10g27360	No apical meristem (NAM) protein domain containing protein.	no apical meristem protein, putative, expressed	NAC	NAC118, ONAC118	65.82	71.08	8.59	8.88	4.56	0	188.05	82.4	52.06	4.61	0	0	56.44	23.92	37.61	31.23	46.45	20.15	-3.40126	0.00463994	-6.03335	4.46e-06	-0.269621	0.893193
Os11g0126900	LOC_Os11g03300	NAC-domain protein, Drought tolerance	NAC domain transcription factor, putative, expressed	NAC	NAC10, NAC122, ONAC122, OsNAC10	1264.77	1586.42	2439.33	8627.93	9377.91	10618.2	1282.44	1515.69	2538.42	10607.6	12896.7	12247.8	752.25	1752.43	1320.72	4451.8	8468.61	6635.82	2.42162	1.06e-11	2.7375	1.89e-14	2.35459	1.51e-10
Os11g0127600	LOC_Os11g03370	NAC transcription factor, Drought and salt tolerance	no apical meristem protein, putative, expressed	NAC	DLN243, NAC45, NAM, ONAC045, ONAC45, OsDLN243, OsNAM	116.6	172.48	162.18	365.28	737.51	952.32	144	139.81	268.71	566.43	520.55	432.68	132.35	129.71	141.47	150.96	141.38	67.89	2.17448	4.76e-07	1.45134	0.000865728	-0.164239	0.834296
Os11g0139066	LOC_Os11g04360	none	alpha/beta hydrolase fold, putative, expressed	NAC	NAC149, ONAC149	186.19	628.31	257.57	78.83	159.59	114.14	58.45	575.91	809.47	83.06	81.37	90.43	181.01	293.45	432.48	86.41	148.45	210.02	-1.61291	0.0445866	-2.50502	0.00133503	-1.02336	0.30705
Os11g0154500	LOC_Os11g05614	Blast disease-responsive transcription factor, Disease resistance	no apical meristem protein, putative, expressed	NAC	NAC17, ONAC017, ONAC030, ONAC17, ONAC30, OsNAC111	66.76	323.16	149.77	8.88	34.2	22.59	175.34	355.54	271.22	0	27.87	65.25	71.04	182.14	146.85	46.85	68.67	53.04	-3.0421	0.00321516	-3.10206	0.00238249	-1.24412	0.336152
Os11g0184900	LOC_Os11g08210	Similar to OsNAC5 protein [imported]-rice.	no apical meristem protein, putative, expressed	NAC	NAC5, NAC71, ONAC009, ONAC020, ONAC071, ONAC20, ONAC9, OnNAC5, OnNAC5*, OsNAC5, OsNAC5/ONAC009	7150.43	8689.27	7230.21	4038.06	4176.57	3682.07	9679.28	11654.2	9351.78	3579.71	3714.06	4454.98	7056.39	8752.97	9270.11	6438.24	5721.82	6181.84	-0.967883	1.53e-10	-1.38971	1.03e-20	-0.451165	0.0105638
Os11g0686700	LOC_Os11g45950	none	NAC domain-containing protein 90, putative, expressed	NAC	NAC130, ONAC130	644.14	597.04	571.43	288.67	308.91	332.9	615.81	883.3	921.99	317.25	297.62	210.62	664.67	677.06	620.51	389.38	319.11	378.67	-0.974774	5.86e-05	-1.55826	3.57e-11	-0.852788	0.00114364
Os12g0123700	LOC_Os12g03040	NAC domain containing transcription factor, Abiotic and biotic stress response	no apical meristem protein, putative, expressed	NAC	NAC131, ONAC131	531.3	1119.21	1598.87	5299.33	6085.89	7444.98	714.91	1003.67	1372.92	6233.05	7731.32	7943.88	393.16	999.02	619.62	2580.92	4746.3	3677.49	2.52137	1.51e-09	2.81921	1.59e-11	2.45134	1.66e-08
Os12g0123800	LOC_Os12g03050	No apical meristem (NAM) protein domain containing protein.	no apical meristem protein, putative, expressed	NAC	DLN250, NAC132, NAC300, NAC77, ONAC077, ONAC132, ONAC300, OsDLN250	36.67	72.02	94.44	228.72	421.76	433.95	48.28	154.62	108.32	280.33	271.98	420.09	14.6	47.84	78.8	48.93	98.97	217.45	2.40082	0.000836082	1.64043	0.0235547	1.37274	0.109763
Os03g0411100	LOC_Os03g29760	Heme activator protein, CCAAT-binding transcription factor, Biotic and abiotic resistances	nuclear transcription factor Y subunit, putative, expressed	NF-YA	CBF-B, HAP2E, NF-YA, NFYA2, NF-YA2, OsHAP2E, OsNF-YA2	7644.11	7970.93	7981	3387.44	3759.37	2727.37	9354.02	8159.89	8806.81	3362.83	4343.85	3694.93	6346.96	7631.59	6920.57	4197.77	5106.82	4767.91	-1.27046	1.71e-17	-1.21354	3.73e-16	-0.570797	0.000687669
Os12g0618600	LOC_Os12g42400	Similar to Transcriptional activator HAP2.	nuclear transcription factor Y subunit, putative, expressed	NF-YA	CBF-B, HAP2F, NF-YA, NFYA10, NF-YA10, OsHAP2F, OsNF-YA10	1660.66	1891.57	1893.65	670.6	526.63	510.04	2439.52	1920.3	2067.35	536.44	593	652.45	2060.18	2073.48	1978.84	804.78	877.56	1238.91	-1.68582	1.69e-17	-1.85648	4.8e-21	-1.06538	3.2e-07
Os01g0935200	LOC_Os01g70890	Histone-fold domain containing protein.	histone-like transcription factor and archaeal histone, putative, expressed	NF-YB	CBF-A, HAP3G, NF-YB, NFYB6, NF-YB6, OsHAP3G, OsNF-YB6	107.2	105.19	81.09	175.42	284.97	351.92	72.85	104.63	93.21	336.86	142.68	329.66	91.48	125.11	138.79	109.32	101.99	82.74	1.45543	0.000923637	1.57578	0.000285082	-0.272982	0.70079
Os08g0174500	LOC_Os08g07740	Putative HAP3 subunit of the CCAAT box-binding transcription factor, Flowering time, Short-day promotion, Long-day repression	histone-like transcription factor and archaeal histone, putative, expressed	NF-YB	CAR8, CBF-A, DTH8, DTH8/Ghd8, DTH8/Ghd8/ OsHAP3H, DTH8/Ghd8/LHD1, EF8, Ghd8, Ghd8/DTH8, HAP3H, Hd5, HD5, Hd5(t)*, LH8, Lhd1, NF-YB, NFYB11, NF-YB11, OsEF8, OsHAP3H, OsNF-YB11, qHD5, qHD5(t)*, RH8	164.56	135.52	111.62	454.1	406.94	263.94	111.81	95.37	51.22	534.13	448.1	251.82	76.88	113.15	169.23	214.47	239.33	187.75	1.43597	0.00117971	2.24738	2.39e-07	0.837127	0.120785
Os06g0667100	LOC_Os06g45640	Similar to Nuclear Y/CCAAT-box binding factor C subunit NF-YC.	core histone H2A/H2B/H3/H4, putative, expressed	NF-YC	CBF-C, HAP5B, NF-YC, NFYC4, NF-YC4, NF-YC4-3, OsHAP5B, Os-NF-YC4, OsNF-YC4, OsNF-YC4-3	530.36	662.43	653.48	1690.94	1543.42	1838.06	639.53	616.64	522.3	1781.2	1844.77	2146.22	775.61	754.33	611.56	1469.01	1303.72	1479.7	1.44559	5.65e-16	1.69321	1.42e-21	0.98826	1.76e-07
Os09g0549450	LOC_Os09g37710	NLP family transcriptional factor, Promotion of nitrogen use efficiency (NUE), Transactivation of nitrogen assimilation gene OsNiR	NIN, putative, expressed	Nin-like	NLP4, NLP4.1, NLP4.2, OsNLP4	1718.96	1829.97	1825.92	942.62	881.14	989.18	2509.82	2514.72	2360.41	1000.2	856.06	936.32	1769.21	2236.31	1643.07	1376.35	1143.15	820.99	-0.946737	1.43e-06	-1.40844	2.04e-13	-0.759576	0.00036474
Os01g0140700	LOC_Os01g04750	RAV family protein, Negative regulation of the transition from vegetative to reproductive phase, Maintenance of the vegetative state of the apical meristem	B3 DNA binding domain containing protein, expressed	RAV	AP2/EREBP#077, AP2/EREBP77, OsRAV1, OsRAV8, RAV1, RAV8	157.04	322.21	334.85	960.39	1243.62	1232.9	303.25	431.47	231.76	997.89	1296.36	1259.12	404.83	403.84	375.17	807.9	659.43	627.94	2.06483	1.54e-11	1.87391	7.53e-10	0.822262	0.0213792
Os01g0141000	LOC_Os01g04800	AP2/ERF and B3 domain-containing protein, RAV family protein, Salt stress response, Repression of photoperiodic flowering	B3 DNA binding domain containing protein, expressed	RAV	AP2/EREBP129, AP2/EREBP#129, OsRAV2, OsRAV9, OsRAV9/OsTEM1, OsTEM1, RAV2, RAV9, TEM1	4923.68	7281.02	5453.9	37476.1	52992.5	52932.8	5174.65	6074.78	5342.19	48827.3	48707.5	44559	6607.76	6570.93	7862.54	23487.5	19991	18936.9	3.01001	1.94e-61	3.09251	1.52e-64	1.56859	2.98e-18
Os05g0549800	LOC_Os05g47650	RAV family protein, Regulation of carpel development, Control of seed size	B3 DNA binding domain containing protein, expressed	RAV	AP2/EREBP#096, AP2/EREBP96, OsRAV12, RAV12	446.67	1161.86	944.44	5186.08	6506.52	5243.11	644.61	947.19	1000.09	5807.37	6614.42	4796.09	497.29	1106.65	1234.76	1808.41	3080.05	2219.01	2.71778	7.4e-13	2.72514	5.65e-13	1.32618	0.00131422
None	LOC_Os04g33440	none	DNA-binding protein S1FA, putative, expressed	S1Fa-like	.	3799.02	3289.4	3683.32	8040.59	7275.94	8109.58	3310.29	3516.54	3901.26	8231.14	7769.21	8030.87	4577.75	4086.25	4202.13	6290.4	6343.88	5537.99	1.10763	1.31e-19	1.15768	2.01e-21	0.497317	0.000296606
Os01g0922600	LOC_Os01g69830	Similar to SBP-domain protein 4.	OsSPL2 - SBP-box gene family member, expressed	SBP	OsSPL2, SPL2	1558.16	1520.08	1387.09	3001.07	4300.82	4282.47	1446.77	1540.69	1649.18	3340.91	3724.1	3882.66	1327.39	1316.39	1440.7	1450.27	2475.14	1978.23	1.36243	5.47e-12	1.23373	4.41e-10	0.531812	0.0248488
Os04g0551500	LOC_Os04g46580	SBP domain containing protein.	OsSPL7 - SBP-box gene family member, expressed	SBP	OsSPL7, SPL7	17.87	9.48	24.8	0	0	0	28.8	17.59	0	0	0	4.58	31.14	25.76	24.18	18.74	0	0	-7.14097	0.00645096	-3.23957	0.147291	-2.09725	0.436228
Os07g0505200	LOC_Os07g32170	Plant-specific transcription factor, Control of grain size	OsSPL13 - SBP-box gene family member, expressed	SBP	GLW7, OsSPL13, SPL13	126.01	31.27	46.75	0	4.56	0	18.64	46.29	36.95	0	0	50.36	36.01	27.6	25.97	19.78	15.15	30.76	-5.38919	0.00290527	-1.00584	0.590573	-0.446317	0.867323
Os01g0954500	LOC_Os01g72490	Protein of unknown function DUF702 family protein.	LRP1, putative, expressed	SRS	.	3220.7	4140.41	3604.14	6904.78	8752.11	8982.24	3453.44	3284.14	2853.31	8114.62	8580.69	9730.68	2446.53	3202.22	2818.73	4587.14	5088.64	5384.18	1.15576	5.39e-13	1.4569	4.74e-20	0.830479	1.28e-06
Os05g0386201	LOC_Os05g32070	Zinc finger, lateral root primordium type 1 domain containing protein.	LRP1, putative, expressed	SRS	.	675.17	897.45	728.84	2059.56	3053.78	2892.63	769.97	728.68	549.17	2149.21	3104.34	2547.99	371.75	460.88	660.81	1042.15	1218.89	1539.1	1.78614	7.06e-12	1.92328	1.36e-13	1.34895	1.14e-06
Os01g0302500	LOC_Os01g19694	Knotted1-type homeobox protein OSH6.	Homeobox domain containing protein, expressed	TALE	HOS16, OsH6, OSH6	408.11	776.15	376.82	2140.61	2097.41	2085.35	542.96	462.02	429.93	1872.34	1493.65	1480.03	402.89	260.34	309.81	1368.02	1009.85	902.67	2.00805	1.26e-12	1.74947	5.97e-10	1.75166	3.2e-09
Os01g0848400	LOC_Os01g62920	BEL1-type homeobox family, Paralog of RI, Seed shattering, Initiation and maintenance of the shoot apical meristem during embryogenesis, Construction of inflorescence architecture	homeodomain protein, putative, expressed	TALE	OsRIL1, qsh1, qSH1, qSH-1, RIL1	1519.61	1632.85	1394.72	913.75	1045.28	734.75	1626.34	1650.87	1546.73	800.62	819.28	655.88	1534.67	1344.91	1486.37	1216.02	816.97	852.81	-0.768341	0.000148353	-1.09012	3.09e-08	-0.598361	0.00825496
Os02g0226600	LOC_Os02g13310	Homeodomain-related domain containing protein.	homeobox domain containing protein, expressed	TALE	.	158.92	242.61	81.09	1000.36	1672.22	1193.67	152.47	149.99	139.39	1297.83	1702.09	1506.36	140.14	153.63	210.42	832.89	939.16	851.75	2.99042	8.75e-19	3.34309	8.76e-23	2.37937	4.58e-12
Os03g0165300	LOC_Os03g06930	Bell-like homeodomain-containing transcription factor, Secondary cell wall formation	homeodomain protein, putative, expressed	TALE	OsBLH6	8026.83	9633.16	6816.19	15627.1	18490.2	12082.9	7868.28	9281.15	7611.07	17846.6	18021.9	13551.5	10301.9	8527.59	11958.1	13517.8	10529.7	8885.6	0.903762	3.56e-05	0.990692	4.56e-06	0.0970183	0.802733
Os03g0772100	LOC_Os03g56140	Similar to Homeobox protein knotted-1-like 8.	homeobox protein rough sheath 1, putative, expressed	TALE	.	0	0	0	51.07	23.94	30.91	0	12.04	5.88	0	45.7	34.34	0	7.36	0	0	0	0	8.14259	0.00234498	2.13599	0.354664	-4.36577	0.132542
Os06g0562300	LOC_Os06g36680	Similar to BEL1-type homeodomain protein.	homeobox domain containing protein, expressed	TALE	.	481.46	347.8	375.87	167.65	197.2	244.92	326.96	353.69	353.52	106.13	221.82	156.82	238.42	235.5	232.8	187.4	205	160.17	-0.996058	0.0020333	-1.09869	0.00059573	-0.355236	0.435248
Os07g0129700	LOC_Os07g03770	KNOTTED-type homeodomain protein, KNOX protein, Shoot formation during embryogenesis, Control of seed shattering, Control of internode development, Repression of lignin biosynthesis	Homeobox domain containing protein, expressed	TALE	OSH15, Oskn3	2289.75	3514	2985	6513.97	7452.63	8003.77	2398.01	2698.05	2405.75	6768.34	8116.99	6476.43	2136.09	1843.5	2340.59	7149.32	4829.11	4016.92	1.31001	8.92e-10	1.50337	1.48e-12	1.33877	1.53e-09
Os08g0292900	LOC_Os08g19650	Similar to Isoform 2 of Homeobox protein knotted-1-like 13.	homeobox protein knotted-1, putative, expressed	TALE	H45, OSH42, OSH44, OSH45	2491.93	2652.55	2811.38	5797.84	4802.37	5402.42	2699.56	2636.94	3311.79	7341.69	5217.75	6068.94	2406.63	2580.35	2816.04	3788.61	4109.08	2270.99	0.995382	2.8e-06	1.10124	1.59e-07	0.381552	0.162316
Os10g0534900	LOC_Os10g39030	Similar to Prep (Fragment).	homeobox domain containing protein, expressed	TALE	.	575.49	941.05	695.45	367.5	569.95	198.55	1049.5	1447.17	934.59	439.53	491.57	396.05	1083.13	809.52	1129.1	807.9	742.24	634.31	-0.974657	0.00614011	-1.37566	5.91e-05	-0.468244	0.311312
Os11g0158600	LOC_Os11g06020	Homeodomain-like domain containing protein.	homeobox domain containing protein, expressed	TALE	.	1892.93	2082.05	1394.72	2843.41	3448.18	2802.27	2643.66	2235.1	1901.93	4101.15	5030.48	4049.77	1454.88	1365.15	1631.43	2941.14	3191.13	2997.58	0.747792	6.31e-05	0.952332	1.72e-07	1.03636	5.35e-08
Os01g0213800	LOC_Os01g11550	Plant-specific transcription factor, miR319 target gene	TCP family transcription factor, putative, expressed	TCP	OsPCF5, PCF5	752.28	944.84	898.65	357.51	507.25	344.78	841.97	949.97	753.21	208.81	519.43	352.55	602.39	809.52	864.06	650.7	530.17	623.7	-1.115	0.000374683	-1.24175	6.04e-05	-0.334539	0.4524
Os06g0226700	LOC_Os06g12230	Class-I TCP transcription factor, Water-deficit and salt stress response	TCP-domain protein, putative, expressed	TCP	OsTCP19, TCP19	3139.83	3432.5	2404.98	1172.45	1400.93	759.72	2824.08	3107.3	3187.52	1320.9	2061.02	1208.75	3060.59	2674.19	3582.51	2303.98	1630.91	2133.1	-1.44241	2.5e-08	-0.997599	0.000149337	-0.618512	0.0463669
Os12g0616400	LOC_Os12g42190	Similar to Isoform 2 of Transcription factor PCF8.	transposon protein, putative, unclassified, expressed	TCP	OsPCF8, PCF8	282.11	463.42	263.3	49.96	159.59	217.57	365.93	274.99	359.39	89.98	185.03	66.39	189.77	207.9	204.15	147.84	150.47	179.26	-1.24977	0.0204357	-1.55914	0.00306715	-0.333631	0.687333
Os04g0543500	LOC_Os04g45940	Hypothetical conserved gene.	transcription factor like protein, putative, expressed	Trihelix	.	3093.75	3910.13	2932.53	7874.05	8167.34	10057	3715.18	4189.66	3806.38	8287.67	8435.78	8208.29	3448.88	3348.48	3706.97	4523.63	4165.64	4860.19	1.38187	7.77e-23	1.08443	1.47e-14	0.367095	0.0337991
Os05g0128000	LOC_Os05g03740	Homeodomain-like containing protein.	transcription factor TF2, putative, expressed	Trihelix	MSL24, OsMSL24	39.49	154.47	105.89	12.21	12.54	8.32	172.8	255.55	125.96	49.61	4.46	36.63	47.68	113.15	228.33	111.4	92.91	68.95	-3.17547	0.000230901	-2.60918	0.00167539	-0.505767	0.688025
Os09g0558200	LOC_Os09g38570	Homeodomain-like containing protein.	transcription factor like protein, putative, expressed	Trihelix	MSL34, OsMSL34, OsMSL34a, OsMSL34b	3071.18	3133.03	2863.85	5600.21	5943.41	6912.34	2598.76	3495.24	3175.76	5886.97	6187.51	6240.64	3283.45	3316.28	3975.59	5258.66	4738.22	4492.12	1.01286	1.72e-12	0.977169	9.41e-12	0.45427	0.00644412
None	LOC_Os03g18340	none	transcription factor like protein, putative, expressed	Trihelix	.	123.19	71.08	72.5	95.48	184.66	166.45	94.87	137.96	101.6	149.97	121.5	141.94	41.85	33.12	64.47	161.37	98.97	97.59	0.728023	0.150787	0.301469	0.606526	1.35733	0.00960645
Os03g0325600	LOC_Os03g20910	Similar to WUSCHEL-related homeobox 6.	homeobox domain containing protein, expressed	WOX	Os WOX6, OsWOX12B, OsWOX6, WOX6	576.43	681.38	712.62	1078.07	1326.84	1631.19	396.42	649.98	595.35	1515.87	1106.86	1146.94	363.96	651.3	403.83	408.12	567.54	424.29	1.0218	0.000654848	1.19409	5.11e-05	-0.0205518	0.976799
Os07g0684900	LOC_Os07g48560	WUSCHEL-related homeobox protein, Transcription factor, Crown root development	homeobox domain containing protein, expressed	WOX	Os WOX11, OsWOX11, OsWOX12A, WOX11	37.61	108.98	86.81	1414.49	2011.91	2552.6	68.61	136.11	107.48	1425.88	1553.84	1950.48	73.96	71.75	86.85	350.85	265.59	194.11	4.66636	9.56e-30	3.97669	2.24e-23	1.79873	1.51e-05
None	LOC_Os10g18099	none	WRKY18, expressed	WRKY	.	1181.08	1094.57	1218.23	508.5	447.98	306.74	1234.16	1224.03	855.66	358.78	439.18	297.61	1159.03	630.14	836.31	657.98	525.12	1186.94	-1.48139	1.73e-05	-1.60311	2.84e-06	-0.148106	0.807197
Os01g0185900	LOC_Os01g09080	Similar to WRKY 1 (Fragment).	WRKY107, expressed	WRKY	OsWRKY107, WRKY107	5779.39	9304.32	6526.18	11919.9	19869.5	14912.5	6730.69	9967.23	8593.53	13498.6	15886.2	15692	5393.26	6305.08	7967.3	8773.45	9084.62	8493.13	1.09969	2.05e-06	0.828527	0.000433615	0.423154	0.152892
Os01g0186000	LOC_Os01g09100	Similar to WRKY transcription factor 10.	WRKY10, expressed	WRKY	OsWRKY10, WRKY10	976.08	1426.26	925.36	24505.9	35100.8	30070	504.84	752.75	734.74	28945.7	36863.1	30991.4	500.2	779.17	898.99	9439.77	9690.53	8319.18	4.74039	3.77e-73	5.59643	4.6e-94	3.65598	2.33e-47
Os01g0246700	LOC_Os01g14440	Similar to WRKY transcription factor 1.	WRKY1, expressed	WRKY	OsWRKY1, OsWRKY1v2, WRKY1	3069.3	4949.73	3427.65	7283.39	10662.6	12056.8	3214.57	5430.36	5460.59	9255.56	10182.5	11328.6	2202.26	3899.51	4916.66	5491.87	5939.94	7125.87	1.37931	7.96e-06	1.12024	0.000320584	0.754468	0.0379267
Os01g0289600	LOC_Os01g18584	Similar to WRKY transcription factor 28.	WRKY9, expressed	WRKY	OsWRKY9, WRKY9	211.58	446.36	244.22	984.81	1824.97	1280.46	255.81	297.21	272.06	1356.67	1262.92	888.25	94.4	144.43	214	569.49	490.79	396.71	2.16912	3.1e-09	2.08091	1.2e-08	1.68585	1.84e-05
Os01g0586800	LOC_Os01g40430	Similar to WRKY transcription factor 5 (Fragment).	WRKY27, expressed	WRKY	OsWRKY27, WRKY27	0	13.27	0	437.45	761.45	913.09	0	0	0	549.13	462.59	496.78	0	0	0	0	20.2	37.12	7.27286	9.97e-06	11.9768	6.82e-09	7.26032	0.000514852
Os01g0626400	LOC_Os01g43650	WRKY transcription factor, Control of flowering time and plant height	WRKY11, expressed	WRKY	Dlf1, OsWRKY11, OsWRKY11.1, OsWRKY11.2, WRKY11	11.28	83.4	21.94	210.95	348.81	159.31	18.64	69.44	36.11	198.42	178.35	351.41	12.65	23	23.28	15.62	35.34	60.46	2.61219	0.0012961	2.54879	0.00157166	0.915133	0.414616
Os01g0665500	LOC_Os01g47560	Similar to WRKY transcription factor 16.	WRKY16, expressed	WRKY	OsWRKY16, WRKY16	455.13	914.51	684	883.78	1397.51	1058.13	587.01	737.94	649.93	849.07	1039.98	788.66	264.7	523.43	545.3	666.31	968.45	1149.81	0.689273	0.0616768	0.432944	0.274276	1.06379	0.0053277
Os01g0714800	LOC_Os01g51690	WRKY transcription factor 26.	WRKY26, expressed	WRKY	DLN19, OsDLN19, OsWRKY26, OsWRKY59, WRKY26	0	0	0	1159.12	1285.8	2469.37	0	0	15.95	1270.14	1249.54	1018.74	0	0	0	42.69	33.33	46.67	13.6747	4.21e-24	7.73489	1.03e-15	8.35052	2.05e-09
Os01g0826400	LOC_Os01g61080	WRKY transcription factor 24 (WRKY24).	WRKY24, expressed	WRKY	OsWRKY24, WRKY24	170.2	926.83	987.37	1707.6	2728.91	6234.66	230.4	850.9	1640.78	2734.1	2557.04	2092.42	316.28	1279.6	2005.7	620.5	644.28	831.6	2.34624	0.0042167	1.43293	0.0898019	-0.775669	0.491385
Os02g0181300	LOC_Os02g08440	WRKY transcription factor, Defense response	WRKY71, expressed	WRKY	OsWRKY71, WRKY71, WRKY-71	2149.64	3436.29	2391.63	20709.9	23057.8	30834.5	1273.97	1996.22	2910.41	23626.3	28717.1	22139.8	2351.16	2763.42	4314.05	8692.25	8188.88	11101.4	3.21477	4.47e-24	3.58424	6.68e-29	1.57173	1.57e-06
Os03g0335200	LOC_Os03g21710	Similar to WRKY1 (WRKY transcription factor 17).	WRKY79, expressed	WRKY	OsWRKY79, WRKY79, WRKY-79	261.42	1935.16	1246.85	0	49.02	149.8	542.11	2048.07	2527.51	58.84	261.95	128.2	101.21	1660.44	1079.86	22.9	292.86	145.32	-4.11803	0.00539265	-3.51751	0.0154759	-2.61937	0.115327
Os03g0758900	LOC_Os03g55164	Similar to predicted protein.	WRKY4, expressed	WRKY	OsWRKY122, OsWRKY4, WRKY122, WRKY4	1127.48	951.47	1059.87	431.9	478.76	418.5	1004.61	866.64	1060.55	391.08	501.6	477.32	928.4	802.16	826.46	627.79	776.58	916.46	-1.25325	9.02e-10	-1.10377	7.29e-08	-0.140064	0.680302
Os04g0287400	LOC_Os04g21950	WRKY transcription factor, Positive regulator in defense response, Negative regulator in GA signaling	WRKY51, expressed	WRKY	OsWRKY51, WRKY51	4112.15	4936.46	3507.78	8212.68	8875.22	8500.73	4163.27	6008.12	4971.89	7243.63	8799.16	8234.62	2850.39	3702.65	4468.96	4494.48	4774.58	6251.85	1.01527	5.46e-07	0.675587	0.00119888	0.495252	0.0416027
Os04g0471700	LOC_Os04g39570	Similar to WRKY10 (WRKY transcription factor 35).	WRKY35, expressed	WRKY	OsWRKY35, WRKY35	229.45	272.93	179.35	59.95	115.13	59.45	270.21	177.77	195.65	96.9	160.51	100.73	118.73	121.43	128.94	77.04	69.68	137.89	-1.55086	0.00044475	-0.852828	0.0649698	-0.374897	0.570592
Os04g0597300	LOC_Os04g50920	Similar to WERKY protein (Fragment).	WRKY37, expressed	WRKY	OsWRKY37, WRKY37	1270.41	1521.97	1288.83	447.44	1003.11	637.26	1229.08	1395.32	1043.75	494.91	655.42	429.24	1442.22	1245.56	1599.19	1305.55	1012.88	1652.59	-0.98062	0.0010912	-1.22188	3.26e-05	-0.110094	0.835569
Os05g0129800	LOC_Os05g03900	DNA-binding WRKY domain containing protein.	WRKY109, expressed	WRKY	OsWRKY109, WRKY109	78.99	138.36	137.37	16.65	11.4	0	31.34	76.85	99.92	4.61	23.41	27.47	53.52	83.71	73.42	3.12	39.38	0	-3.65413	0.00894724	-1.90392	0.176168	-2.29574	0.152117
Os05g0137500	LOC_Os05g04640	WRKY transcription factor, Positive regulator of leaf senescence	WRKY5, expressed	WRKY	OsWRKY5, WRKY5	155.16	370.54	304.32	102.15	124.25	108.19	310.87	561.09	589.47	87.68	159.4	73.26	82.72	91.07	162.96	11.45	187.83	128.35	-1.32159	0.0894122	-2.19604	0.00309065	-0.0352533	0.983841
Os05g0183100	LOC_Os05g09020	WRKY transcription factor, Positive regulation of blast and bacteria blight resistance	WRKY67, expressed	WRKY	OsWRKY67, WRKY67	488.04	394.23	464.59	8751.17	8448.9	13334.9	128.75	438.87	686.88	12289.6	10190.3	9724.95	570.27	959.47	989.42	3324.27	4130.29	3028.34	4.48995	2.6e-22	4.67596	8.41e-24	2.0577	7.33e-06
Os05g0343400	LOC_Os05g27730	WRKY transcription factor, Disease resistance, Defense response	WRKY53, expressed	WRKY	OsWRKY53, WRKY53, WRKY-53	15014.6	20055.7	14357.4	57405.5	70323.5	70002	13719.7	18319.7	19937.9	63248.8	73666	66907.1	12729	16614.5	21755.6	36720	34054.2	39508.4	1.98859	4.07e-22	1.96542	1.03e-21	1.1114	3.34e-07
Os05g0478700	LOC_Os05g40070	Hypothetical conserved gene.	WRKY84, expressed	WRKY	OsWRKY84, WRKY84	433.5	1272.73	745.06	89.93	234.82	129.59	646.3	934.23	750.7	122.28	280.9	372.01	122.62	605.3	376.96	107.23	248.42	184.56	-2.44243	0.000130861	-1.59174	0.0136028	-1.03054	0.193621
Os05g0537100	LOC_Os05g46020	WRKY transcription factor 10.	WRKY7, expressed	WRKY	OsWRKY7, WRKY7	1029.68	1628.11	1334.62	7256.74	7041.13	11985.4	486.21	1399.02	1578.64	7815.83	8667.63	7717.24	1048.09	1633.76	2245.67	2933.85	2943.72	3403.83	2.70839	3.59e-12	2.7991	6.58e-13	0.915738	0.0450245
Os05g0571200	LOC_Os05g49620	Similar to WRKY transcription factor 19.	WRKY19, expressed	WRKY	OsWRKY19, WRKY19	93.09	555.34	254.71	12.21	60.41	61.82	199.06	599.05	899.32	68.06	89.17	50.36	126.51	467.32	958.98	22.9	79.78	99.71	-2.75352	0.00317951	-3.03639	0.00103267	-2.93006	0.00364891
Os05g0583000	LOC_Os05g50610	Similar to WRKY8.	WRKY8, expressed	WRKY	OsWRKY8, WRKY8	0	3.79	7.63	306.44	656.58	546.9	0	0	0	707.17	490.45	898.55	0	0	0	152	93.92	108.19	6.99022	3.52e-27	12.4531	3.72e-40	9.8764	3.24e-23
Os06g0158100	LOC_Os06g06360	Similar to WRKY transcription factor 63.	WRKY113, expressed	WRKY	OsWRKY113, WRKY113	206.88	459.62	265.21	48.85	56.99	76.09	177.88	425.91	772.53	80.75	115.93	57.23	75.91	514.23	760.2	28.11	107.04	208.96	-2.36372	0.00611486	-2.44475	0.00419943	-1.96448	0.0417034
Os06g0504900	LOC_Os06g30860	Similar to WRKY transcription factor 31.	WRKY31, expressed	WRKY	OsWRKY31, WRKY31	0	3.79	0	75.5	265.6	200.93	0	7.41	0	11.54	63.54	38.92	0	0	0	11.45	0	15.91	7.01945	0.000658912	3.89243	0.0377498	6.20007	0.0115992
Os06g0649000	LOC_Os06g44010	PAMP (pathogen-associated molecular pattern)-responsive transrepressor, Defense response	WRKY28, expressed	WRKY	DLN170, OsDLN170, OsWRKY28, WRKY GENE 28, WRKY28	132.59	482.37	273.79	3507.35	4168.59	7475.89	78.78	253.69	529.01	4046.93	4731.75	4006.28	430.14	590.58	712.74	922.43	591.77	878.27	4.08326	1.64e-11	3.88414	1.01e-10	0.465673	0.593535
Os08g0198100	LOC_Os08g09810	Zinc finger, BED-type predicted domain containing protein.	WRKY106, expressed	WRKY	OsWRKY106, WRKY106	148.58	269.14	196.52	64.4	36.48	43.99	140.61	178.7	193.13	21.92	36.78	50.36	225.77	248.38	172.81	22.9	26.26	67.89	-2.09122	5.99e-05	-2.23249	1.99e-05	-2.46504	7.19e-06
Os09g0334500	LOC_Os09g16510	WRKY transcription factor, Tolerance to phosphate starvation, Regulator of Fe starvation and cold stress	WRKY74, expressed	WRKY	OsWRKY74, WRKY74	3759.52	4853.07	2901.05	8462.5	11620.1	10901.1	3087.51	4536.87	4013.78	10209.6	11990.5	9330.05	4757.78	4204	6988.63	8207.09	5992.46	7770.79	1.4169	4.8e-09	1.43178	2.95e-09	0.463276	0.134186
Os11g0117500	LOC_Os11g02530	DNA-binding WRKY domain containing protein.	WRKY40, expressed	WRKY	OsWRKY40, WRKY40	0	0	0	405.25	817.3	978.48	0	0	3.36	838.69	525.01	568.89	0	0	0	32.27	28.28	12.73	12.5145	1.12e-36	8.97366	5.95e-32	7.61082	6.91e-11
Os11g0490900	LOC_Os11g29870	Similar to WRKY transcription factor 72.	WRKY72, expressed	WRKY	OsWRKY72, WRKY72, WRKY-72	336.65	354.43	303.37	4757.52	6075.64	7939.56	142.31	302.77	292.22	6290.74	5452.94	5500.05	128.46	235.5	139.68	1515.86	1722.81	1070.26	4.22638	9.09e-38	4.5425	2.96e-42	3.09406	1.54e-21
Os12g0116700	LOC_Os12g02450	Similar to WRKY transcription factor 64.	WRKY64, expressed	WRKY	OsWRKY64, WRKY64	58.3	59.7	90.63	270.91	324.87	467.24	16.09	50	21.83	439.53	358.92	433.82	11.68	43.24	26.86	48.93	137.34	63.64	2.3337	5.51e-05	3.80459	1.9e-10	1.60608	0.0168912
Os12g0507300	LOC_Os12g32250	Similar to WRKY DNA binding domain containing protein, expressed.	WRKY96, expressed	WRKY	OsWRKY96, WRKY96	2825.75	2834.51	3026.02	6700.49	6144.03	7981.18	2769.87	2913.78	3425.15	6524.92	5879.86	6556.56	2206.16	2734.9	2371.92	3827.13	4666.52	3465.35	1.24898	2.37e-15	1.05205	2.96e-11	0.708919	4.25e-05
Os12g0597700	LOC_Os12g40570	WRKY transcription factor, Cold tolerance	WRKY94, expressed	WRKY	OsWRKY94, WRKY94	8832.71	9325.17	10176.1	23340.2	22518.6	28428.1	8730.58	9376.51	9997.51	25544.8	24867.1	26806.6	6609.71	8661.9	8011.18	14505.8	16654.5	15033.5	1.37795	1.74e-22	1.45256	6.64e-25	0.988337	1.86e-11
Os03g0718500	LOC_Os03g50920	Homeodomain-related domain containing protein.	ZF-HD protein dimerisation region containing protein, expressed	ZF-HD	OsZHD11	139.17	290.94	213.69	15.54	43.32	30.91	198.21	224.07	178.02	4.61	24.52	9.16	384.4	271.37	387.71	138.47	56.55	150.62	-2.85038	9.9e-07	-3.96045	9.76e-11	-1.59357	0.0111907
Os09g0414600	LOC_Os09g24820	Conserved hypothetical protein.	ZF-HD protein dimerisation region containing protein, expressed	ZF-HD	OsZHD9	118.48	243.55	176.49	659.5	754.61	475.57	292.23	338.88	292.22	966.74	1005.43	958.07	134.3	204.22	196.99	474.75	791.72	294.88	1.79824	1.56e-06	1.66019	7.42e-06	1.54307	0.000119356
Os11g0128300	LOC_Os11g03420	Similar to ZF-HD homeobox protein (Fragment).	ZF-HD protein dimerisation region containing protein, expressed	ZF-HD	.	463.59	711.71	517.06	2502.55	2887.35	2709.53	406.59	799.97	880.85	3109.03	3391.93	3088.27	248.16	619.1	488.89	1128.57	1297.66	999.19	2.24693	7.93e-12	2.19402	1.97e-11	1.33659	0.000172767
Os12g0124500	LOC_Os12g03110	ZF-HD homeobox protein Cys/His-rich dimerisation region domain containing protein.	ZF-HD protein dimerisation region containing protein, expressed	ZF-HD	.	562.33	595.14	474.13	947.06	1087.46	909.52	399.81	487.02	405.58	836.38	1134.73	723.42	464.2	425	355.48	560.12	609.95	439.14	0.838669	0.000530247	1.05331	8.76e-06	0.369273	0.247497

## Sheet:  76 TFup coi2-dep
						normalised counts																		EdgeR analysis
Gene_ID (rapdb)	Gene_ID (msu7)	rapdb	msu7	TF family	Label	WT_1	WT_2	WT_3	WTJA_1	WTJA_2	WTJA_3	coi1ab_1	coi1ab_2	coi1ab_3	coi1abJA_1	coi1abJA_2	coi1abJA_3	coi2_1	coi2_2	coi2_3	coi2JA_1	coi2JA_2	coi2JA_3	logFC_WT_vs_WTJA	FDR_WT_vs_WTJA	logFC_coi1ab_vs_coi1abJA	FDR_coi1ab_vs_coi1abJA	logFC_coi2_vs_coi2JA	FDR_coi2_vs_coi2JA
Os03g0818800	LOC_Os03g60430	AP2 domain containing transcription factor, Control of inflorescence architecture, Floral meristem establishment	AP2 domain containing protein, expressed	AP2	AP2-2, AP2-33, AP2-33/IDS1, AP2/EREBP#033, AP2/EREBP33, DLN104, IDS1, OsDLN104, OsIDS1	1342.82	1568.41	1495.84	3112.09	3141.55	3324.2	1794.91	1834.19	1409.86	3835.81	3403.07	3725.84	1594.04	1266.72	1441.6	2445.57	2322.66	1779.88	1.10727	2.77e-11	1.11645	1.5e-11	0.605039	0.00125751
Os04g0690600	LOC_Os04g59430	Similar to Auxin response factor 13.	auxin response factor, putative, expressed	ARF	ARF13, OsARF12, OsARF13	0	0	0	73.28	62.69	87.98	0	0	0	143.05	69.11	81.27	18.49	0	0	41.64	9.09	11.67	9.22022	5.35e-06	9.61634	1.66e-06	1.73277	0.360539
Os03g0120900	LOC_Os03g02900	Similar to AP2 domain containing protein RAP2.8 (Fragment).	B3 DNA binding domain containing protein, expressed	B3	.	361.09	387.6	366.33	968.16	1411.19	1405.3	305.79	315.73	252.75	1331.29	1278.52	1334.66	676.35	407.52	577.54	1270.16	808.89	994.95	1.74984	1.26e-12	2.16804	1.48e-18	0.886693	0.00122134
Os07g0563300	LOC_Os07g37610	B3 domain transcriptional repressor, Regulator of seed germination and seedling development	B3 DNA binding domain containing protein, putative, expressed	B3	DLN186, GD1, OsDLN186, OsVAL1, VAL1	7250.1	7289.55	7466.8	14826.6	16098.7	18397.2	8054.63	7076.6	7215.57	14598	17212.7	18396.8	7120.62	7437.49	6950.12	10481.9	11726.4	9625.98	1.15159	1.26e-17	1.16205	5.21e-18	0.564921	0.000167821
Os08g0157700	LOC_Os08g06120	Similar to NGA1 (NGATHA1) - transcription factor.	B3 DNA binding domain containing protein, expressed	B3	.	726.89	1276.52	517.06	2462.58	4230.15	2628.69	581.93	912	735.58	2496.45	3662.79	2789.51	993.6	988.91	1544.57	1513.78	1032.07	1368.32	1.87593	4.89e-08	1.99893	5.47e-09	0.151415	0.8047
Os01g0196300	LOC_Os01g09990	Basic helix-loop-helix (bHLH) transcription factor, Diterpenoid phytoalexin factor, Biosynthesis of diterpenoid phytoalexins, Stress response	helix-loop-helix DNA-binding domain containing protein, expressed	bHLH	bHLH025, bHLH25, DPF, OsbHLH025	92.15	466.26	96.35	6288.58	10629.5	13659.4	35.58	183.33	256.95	8799.88	8227.34	8064.06	0	275.97	326.82	410.2	621.06	321.4	5.5397	3.05e-05	5.71421	1.75e-05	1.16991	0.475477
Os03g0741100	LOC_Os03g53020	Basic helix-loop-helix transcription factor, Drought tolerance	helix-loop-helix DNA-binding domain containing protein, expressed	bHLH	bHLH148, OsbHLH148	1988.84	1945.59	1354.65	9285.21	9848.69	14366.8	714.91	1182.36	1892.69	10166.9	10343	8988.94	2161.39	1516.02	2558.17	3229.53	2478.17	3571.42	2.65215	2.2e-16	2.9538	9.46e-20	0.574297	0.16152
Os03g0764200	LOC_Os03g55550	none	helix-loop-helix DNA-binding domain containing protein, expressed	bHLH	bHLH134, DLN100, OsbHLH134, OsDLN100	0	51.17	33.39	194.3	270.15	313.87	11.86	23.15	41.99	313.79	150.48	85.85	39.9	28.52	42.08	59.34	72.71	37.12	3.18797	0.00110205	2.82305	0.0036019	0.612877	0.674231
Os04g0631600	LOC_Os04g53990	Basic helix-loop-helix dimerisation region bHLH domain containing protein.	ethylene-responsive protein related, putative, expressed	bHLH	bHLH068, bHLH68, OsbHLH068	211.58	281.46	336.75	1361.19	777.41	1102.12	313.41	212.96	307.33	1110.94	714.5	752.04	291.95	341.29	319.66	414.36	410	382.92	1.95263	2.13e-11	1.6207	2.73e-08	0.340672	0.424209
Os05g0541400	LOC_Os05g46370	Atypical bHLH transcription factor, Regulation of flowering time	bHelix-loop-helix transcription factor, putative, expressed	bHLH	LF, OsbHLH119, OsLF	621.57	781.84	416.89	2068.44	2715.23	1494.46	764.04	324.06	353.52	1842.34	1006.54	668.48	431.11	281.49	417.26	833.93	1282.51	496.41	1.77365	0.000263687	1.27825	0.00986891	1.20894	0.0300235
Os08g0490000	LOC_Os08g38210	Helix-loop-helix DNA-binding domain containing protein.	transcription factor BIM2, putative, expressed	bHLH	OsbHLH031	2856.79	3376.58	3274.06	8297.07	9616.15	10683.6	1888.08	2753.6	2528.35	8616.45	8116.99	10628.1	3972.44	3769.8	4643.56	5659.49	4252.48	4933.38	1.57624	1.68e-18	1.92779	7.17e-27	0.261261	0.301609
Os09g0475400	LOC_Os09g29930	Helix-loop-helix DNA-binding domain containing protein.	transcription factor BIM2, putative, expressed	bHLH	OsbHLH032	3136.07	3393.64	3447.68	8440.29	8304.13	11211.5	3113.77	3607.28	3427.67	9081.36	10039.8	10378.5	3333.08	3599.62	4147.51	5208.69	5642.04	5385.24	1.4742	7.67e-25	1.53395	7.19e-27	0.551533	0.000687952
Os10g0376900	LOC_Os10g23050	Helix-loop-helix DNA-binding domain containing protein.	helix-loop-helix DNA-binding protein, putative, expressed	bHLH	OsbHLH045	141.05	250.19	269.98	1236.84	1244.76	2136.48	184.66	409.24	335.88	2081.15	1789.04	1868.07	252.05	310.93	300.86	453.93	661.45	464.59	2.79215	1.11e-15	2.62105	3.06e-14	0.870787	0.0324214
Os11g0603000	LOC_Os11g39000	Basic helix-loop-helix dimerisation region bHLH domain containing protein.	helix-loop-helix DNA-binding domain containing protein, expressed	bHLH	bHLH186, ILI2, OsbHLH186	0	0	0	47.74	68.39	59.45	0	0	0	122.28	43.47	52.65	0	17.48	1.79	15.62	27.27	12.73	8.86851	3.87e-07	9.19084	9.52e-08	1.50543	0.341334
None	LOC_Os12g37415	none	expressed protein	bZIP	.	17819.6	19073	14924.1	45115.9	49277.6	44175.3	15791.6	17404.9	14547.9	47859.4	54536.1	40402.7	22466.4	16495.9	24415	31122	28316.2	31037.5	1.40669	1.41e-17	1.57403	9.8e-22	0.513863	0.00766446
Os01g0859300	LOC_Os01g64000	bZIP transcription factor, Stress response and ABA signal transduction, Regulation of plant fertility	bZIP transcription factor, putative, expressed	bZIP	ABI5, OREB1, OsABF1, OsABI5, OsABI5-1, OsABI5-2, OsbZIP10, OsOREB1	0	43.59	36.25	309.77	605.28	671.74	6.78	37.96	40.31	311.48	457.01	796.68	0	30.36	40.29	52.06	57.56	47.73	4.29638	0.00108468	4.1942	0.00128806	1.15405	0.500971
Os03g0796900	LOC_Os03g58250	bZIP transcription factor, Globulin gene promoter in endosperm	bZIP transcription factor domain containing protein, expressed	bZIP	OsbZIP33, OsZIP33, REB, RISBZ2	2853.96	3382.27	3067.05	7634.23	7783.2	7887.25	2788.5	3133.22	3072.48	8573.77	6964.43	5712.95	2620.72	2458.93	2667.41	4306.04	4763.47	3391.1	1.31232	4.48e-16	1.23413	2.14e-14	0.685079	0.000128559
Os06g0614100	LOC_Os06g41100	bZIP transcription factor, bZIP-1 domain containing protein.	transcription factor, putative, expressed	bZIP	BZIP49, OsbZIP49	365.8	344.96	352.02	597.33	897.1	784.68	275.29	452.76	385.42	1031.34	698.89	809.27	328.93	368.88	424.42	407.07	510.98	439.14	1.08672	4.34e-05	1.18489	6.22e-06	0.274563	0.48289
Os09g0474000	LOC_Os09g29820	bZIP transcription factor, Cold tolerance, Mediation of host susceptibility to disease	bZIP transcription factor domain containing protein, expressed	bZIP	bZIP73, OsbZIP73, OsTFX1, TFX1	1025.92	1385.51	1353.7	4044.72	4866.21	6106.26	1340.89	1248.1	1149.55	4889.08	5608.99	5150.93	1701.09	1492.1	1684.25	2011.43	2253.99	1769.27	1.98371	1.72e-28	2.0593	1.27e-30	0.306736	0.205447
Os12g0560900	LOC_Os12g37410	Non-protein coding transcript.	CPuORF5 - conserved peptide uORF-containing transcript, expressed	bZIP	OBF1, OsbZIP87, OsOBF1	21290.5	20662.3	21094.4	53630.6	52561.7	61427.6	19101.9	19016.9	20323.3	63183.1	56616.1	52180.1	26556.6	23696	24761.5	36106.8	39654.8	32054.8	1.39801	3.41e-28	1.55094	2.25e-34	0.522552	0.000255879
Os12g0634500	LOC_Os12g43790	bZIP transcription factor, bZIP-1 domain containing protein.	bZIP transcription factor domain containing protein, expressed	bZIP	BZIP89, OsbZIP89	117.54	163.95	64.87	571.79	504.97	418.5	128.75	271.29	103.28	647.19	418	668.48	85.64	107.63	148.64	191.56	182.78	126.22	2.09847	3.85e-06	1.78225	7.93e-05	0.549988	0.386525
Os03g0437100	LOC_Os03g32220	C2H2 zinc finger protein, Transcriptional repressor, Drought tolerance, Positive regulation of plant growth and productivity	ZOS3-11 - C2H2 zinc finger protein, expressed	C2H2	DLN90, DRZ1, OsDLN90, OsDRZ1	26.33	13.27	21.94	2930.01	1566.21	1694.2	0	0	5.04	5906.58	1676.46	2846.75	37.95	28.52	17.01	410.2	72.71	6.36	6.62904	9.05e-08	10.8847	1.1e-13	2.53935	0.0428048
Os03g0764100	LOC_Os03g55540	Zinc finger transcription factor ZF1.	ZOS3-18 - C2H2 zinc finger protein, expressed	C2H2	DLN99, OsDLN99, OsWZF1, WZF1	6549.54	8722.44	6382.13	22273.2	27167.1	33658.1	5518.56	10069.1	9612.93	23945.9	28836.4	27182	6534.78	7387.82	9768.85	11354.4	12412.1	14613.5	1.92916	2.4e-15	1.6606	8.5e-12	0.697469	0.0142197
Os03g0838800	LOC_Os03g62230	Zinc finger, C2H2 domain containing protein.	ZOS3-24 - C2H2 zinc finger protein, expressed	C2H2	.	13.16	140.26	108.75	791.62	952.95	1401.73	59.29	109.26	143.59	1805.43	1465.78	1502.93	38.93	161.9	299.96	443.51	669.53	329.88	3.57403	3.91e-06	3.92784	4.31e-07	1.53067	0.0839041
Os07g0590100	LOC_Os07g40080	Zinc finger, C2H2 domain containing protein.	ZOS7-09 - C2H2 zinc finger protein, expressed	C2H2	DLN193, OsDLN193	0	0	0	51.07	64.97	154.56	0	0	0	96.9	49.05	95.01	0	0	0	2.08	0	0	9.494	6.82e-10	9.33393	7.15e-10	2.70099	0.269768
Os09g0431900	LOC_Os09g26210	Zinc finger, C2H2-type domain containing protein.	ZOS9-12 - C2H2 zinc finger protein, expressed	C2H2	DLN224, OsDLN224	82.75	11.37	28.62	427.45	704.45	329.33	36.42	59.26	14.27	364.55	580.74	342.25	68.12	20.24	42.98	237.37	111.08	152.74	3.55114	1.93e-06	3.54169	1.86e-06	1.92788	0.019214
Os09g0475800	LOC_Os09g29960	Transcriptional activator, Regulation of the C4 photosynthesis gene, OsC4PPDK	dof zinc finger domain containing protein, putative, expressed	Dof	Dof25, DOF25, OsDof25, OsDof-25	142.93	222.7	166.95	385.26	603	436.33	240.56	194.44	189.77	321.86	654.31	595.22	200.47	161.9	208.63	263.4	268.62	332	1.40634	3.18e-05	1.32373	8.2e-05	0.59741	0.163959
Os03g0152100	LOC_Os03g05760	Similar to E2F-DP transcription factor.	transcription factor Dp, putative, expressed	E2F/DP	Orysa -DP3	1239.38	1285.05	1088.49	2604.7	2529.43	2755.9	1239.24	1032.37	1215.05	2746.79	2740.96	2396.9	1230.08	1335.71	1085.23	1951.04	2029.8	2184.01	1.11451	5.6e-14	1.1702	2.21e-15	0.754753	2.18e-06
Os06g0245900	LOC_Os06g13670	E2F Family domain containing protein.	E2F family transcription factor protein, putative, expressed	E2F/DP	Orysa -DEL2	886.75	797.95	841.41	2120.62	1666.53	2574	700.51	661.09	628.94	1844.65	1882.67	1799.39	1289.44	996.27	1160.44	1395.09	1328.96	1068.14	1.31999	3.1e-12	1.46707	8.07e-15	0.137258	0.66462
Os01g0165000	LOC_Os01g07120	Transcription factor, Dehydration and salt stress tolerance	AP2 domain containing protein, expressed	ERF	AP2/EREBP167, AP2/EREBP#167, DREB2A, ERF40, OsDREB2a, OsDREB2A, OsERF040, OsERF#040, OsERF40	1762.22	1588.31	1899.37	3924.81	3771.91	4596.34	1667	1772.16	1617.27	4634.13	3618.2	4608.36	1667.02	1752.43	1525.77	2613.19	2619.55	2277.35	1.21424	1.73e-15	1.34183	9.17e-19	0.601687	0.00045034
Os02g0656600	LOC_Os02g43940	Similar to Dehydration responsive element binding protein 2B (DREB2B protein).	AP2 domain containing protein, expressed	ERF	AP2/EREBP#021, AP2/EREBP21, ERF32, OsERF032, OsERF#032, OsERF32	53.6	119.41	71.55	592.89	984.87	1075.97	71.15	44.44	73.05	845.61	535.04	1038.2	226.75	85.55	96.7	254.03	60.59	176.08	3.42764	2.92e-09	3.67223	2.55e-10	0.258909	0.788746
Os02g0657000	LOC_Os02g43970	AP2 domain-containing protein Rap211.	AP2 domain containing protein, expressed	ERF	AP2/EREBP148, AP2/EREBP#148, ERF35, OsAP211, OsERF035, OsERF#035, OsERF35	415.63	525.96	491.3	1870.81	2657.09	1778.61	487.06	590.72	500.46	1307.06	1820.25	2192.01	767.82	480.19	747.66	766.26	550.37	796.6	2.12402	1.91e-15	1.74823	5.17e-11	0.082459	0.87225
Os02g0764700	LOC_Os02g52670	Similar to Ethylene-responsive transcription factor 4 (Ethylene-responsive element binding factor 4) (Related to APETALA-2 protein 5) (EREBP-4) (AtERF4).	AP2 domain containing protein, expressed	ERF	AP2/EREBP130, AP2/EREBP#130, DERF5, ERF103, OsDERF5, OsERF103, OsERF#103	2.82	72.97	41.98	403.03	626.94	760.9	49.13	64.81	20.99	535.28	616.41	605.52	20.44	9.2	26.86	81.21	20.2	137.89	3.91435	1.39e-05	3.69577	3.31e-05	2.07669	0.0405026
Os02g0781300	LOC_Os02g54050	Similar to AP2/ERF domain-containing transcription factor.	ethylene-responsive transcription factor, putative, expressed	ERF	AP2/EREBP#083, AP2/EREBP83, DERF9, DLN69, ERF11, OsDERF9, OsDLN69, OsERF011, OsERF#011, OsERF11	0	10.42	0	208.73	291.81	323.38	0	0	0	122.28	163.86	268.99	0	4.6	0	8.33	6.06	0	6.25172	0.000117156	10.5371	2.2e-07	1.56109	0.461747
Os04g0549700	LOC_Os04g46400	Auxin-induced transcription factor containing AP2/ERF domain, Regulation of adventitious root development	AP2 domain containing protein, expressed	ERF	AP2/EREBP#040, AP2/EREBP40, ERF33, OsAP2/ERF-40, OsDREB4-2, OsERF033, OsERF#033, OsERF33, OsTOC168	1050.37	1381.72	993.09	4940.71	5594.6	4557.11	1104.56	1176.81	1151.23	5072.5	5629.06	5829.71	1644.64	1314.55	2005.7	3350.3	1943.96	3150.32	2.12731	7.55e-23	2.26213	1.26e-25	0.7666	0.00161323
Os05g0316800	LOC_Os05g25260	Similar to Ethylene-responsive transcription factor 9 (Ethylene-responsive element binding factor 9) (EREBP-9) (AtERF9).	AP2 domain containing protein, expressed	ERF	AP2/EREBP164, AP2/EREBP#164, ERF56, OsERF056, OsERF#056, OsERF56	1176.38	1488.8	1178.17	3703.87	3790.15	3944.81	1401.03	1536.98	1312.46	4294.96	4440.83	5118.88	1223.26	1062.5	1095.97	2575.71	2204.5	1975.05	1.56151	2.61e-24	1.69968	1.06e-28	0.997149	6.94e-10
Os05g0361700	LOC_Os05g29810	Similar to EREBP-2 protein (Fragment).	AP2 domain containing protein, expressed	ERF	AP2/EREBP#093, AP2/EREBP93, ERF61, OsERF061, OsERF#061, OsERF61	229.45	243.55	184.12	705.02	1549.12	904.76	99.11	241.66	163.74	680.64	1289.67	1031.33	236.48	122.35	419.05	350.85	313.05	455.05	2.2508	2.31e-06	2.56753	6.92e-08	0.527578	0.432421
Os05g0437050	LOC_Os05g36100	Conserved hypothetical protein.	AP2 domain containing protein, expressed	ERF	AP2/EREBP#050, AP2/EREBP50, ERF105, OsERF105, OsERF#105	0	13.27	11.45	186.53	328.29	224.7	0	6.48	2.52	493.75	273.09	343.4	0	0	7.16	7.29	19.19	0	4.87074	0.00212476	6.89704	4.79e-05	1.83006	0.361463
Os05g0497300	LOC_Os05g41780	Similar to Ethylene response factor 2.	AP2 domain containing protein, expressed	ERF	AP2/EREBP#051, AP2/EREBP51, DLN152, ERF74, OsDLN152, OsERF074, OsERF#074, OsERF74	5393.85	7444.02	5382.35	17042.7	20994.6	21367.2	5106.89	8105.26	6013.12	20466.5	22135	20479	6333.33	5850.64	9349.81	10206	9404.74	12800.7	1.69352	1.92e-14	1.70902	9.8e-15	0.591634	0.0249156
Os06g0181700	LOC_Os06g08340	Ethylene responsive factor protein, Control of root architecture and ABA- and ethylene response	AP2 domain containing protein, expressed	ERF	AP2/EREBP100, AP2/EREBP#100, ERF002, ERF2, OsERF002, OsERF#002, OsERF2, OsWR4, WR4	108.14	131.73	107.8	405.25	389.84	299.61	32.19	52.78	14.27	221.5	404.62	217.48	109.97	48.76	75.21	112.44	186.82	111.37	1.64104	0.0010037	3.0813	1.22e-09	0.811064	0.203059
Os07g0617000	LOC_Os07g42510	Similar to Ethylene response factor 2.	AP2 domain containing protein, expressed	ERF	AP2/EREBP107, AP2/EREBP#107, ERF65, OsERF065, OsERF#065, OsERF65	12723.9	13565.1	13275.6	36255.9	39163.3	45678.1	11486.9	14686.5	14556.3	41092.2	39516	40929.3	10644.4	12754.6	14295.1	22760.8	23288.2	20517.4	1.60144	4.18e-28	1.57183	3.24e-27	0.82081	1.33e-07
Os07g0674800	LOC_Os07g47790	Group VII ethylene response factor, Submergence tolerance	AP2 domain containing protein, expressed	ERF	AP2/EREBP#076, AP2/EREBP76, ERF67, OsERF067, OsERF#067, OsERF67	42.32	124.15	51.51	273.13	235.96	363.81	40.66	83.33	58.78	223.8	186.15	214.05	39.9	69.91	100.29	72.88	51.5	62.58	1.99194	0.000117937	1.76661	0.000676145	-0.167606	0.860484
Os10g0560700	LOC_Os10g41130	Conserved hypothetical protein.	AP2 domain containing protein, expressed	ERF	AP2/EREBP#007, AP2/EREBP7, ERF36, OsERF036, OsERF#036, OsERF36	788.95	1103.1	593.38	2687.97	2861.13	1728.68	465.88	880.52	518.1	1785.82	2515.8	2675.05	1101.62	819.64	1259.83	2920.32	1261.3	1968.68	1.53807	2.72e-05	1.89971	1.65e-07	0.950699	0.0243651
Os02g0565600	LOC_Os02g35770	Similar to Homeodomain leucine zipper protein (Fragment).	homeobox associated leucine zipper, putative, expressed	HD-ZIP	HOX7, Oshox7, OsHox7	1059.78	841.54	858.58	1876.36	2129.32	2113.89	847.05	691.64	728.86	2008.47	2200.35	2623.54	1097.73	775.49	995.69	896.4	892.71	1335.44	1.13533	1.75e-07	1.58546	1.31e-13	0.123151	0.742064
Os03g0287400	LOC_Os03g17810	Similar to LOB domain protein 4.	DUF260 domain containing protein, putative, expressed	LBD	.	0	0	25.76	1547.72	2363	3298.05	0	68.52	72.21	3173.63	2626.15	2551.43	0	15.64	33.13	255.07	92.91	83.8	8.08764	9.72e-05	5.88319	0.00207496	3.13976	0.130841
Os01g0274800	LOC_Os01g16810	R2R3-type MYB transcription factor, Sugar partitioning into anther	MYB family transcription factor, putative, expressed	MYB	csa, CSA, OsCSA	435.38	496.58	551.4	1255.72	1567.35	1467.12	409.97	426.84	370.31	1220.54	1367.69	1381.59	504.1	485.71	496.95	596.56	697.81	799.78	1.51852	2.63e-16	1.71187	2.55e-20	0.493911	0.0290544
Os01g0874300	LOC_Os01g65370	Similar to MybHv5 (Fragment).	MYB family transcription factor, putative, expressed	MYB	DLN31, OsDLN31, R2R3-MYB	1911.73	2660.14	2072.04	5803.39	7120.92	5556.98	2209.12	2518.43	2557.74	5959.64	8500.43	5677.47	2905.86	1875.7	3004.97	3813.59	3495.09	3342.31	1.46346	3.85e-12	1.45971	3.8e-12	0.452003	0.0880161
Os02g0624300	LOC_Os02g41510	R2R3-type MYB transcription factor, Negative regulation of cold tolerance, Maintenance of Pi homeostasis	MYB family transcription factor, putative, expressed	MYB	OsMYB30, OsMYB5P	118.48	334.53	105.89	1545.5	2471.29	2910.46	19.48	77.77	242.67	1320.9	1747.79	2127.91	639.37	374.4	415.47	659.02	447.36	911.15	3.62338	4.92e-07	3.92641	6.07e-08	0.49588	0.641778
Os03g0315400	LOC_Os03g20090	R2R3-type MYB transcription factor, "Salt, cold and dehydration tolerance"	MYB family transcription factor, putative, expressed	MYB	MYB2, OsMYB2	813.4	1248.09	867.17	2059.56	2378.96	2420.63	716.61	1148.11	1119.32	2036.15	2415.48	2238.94	784.37	1121.37	898.99	1555.42	1545.07	1739.57	1.2164	8.04e-08	1.15941	2.98e-07	0.786525	0.00191528
Os04g0517100	LOC_Os04g43680	Similar to OSIGBa0145M07.4 protein.	MYB family transcription factor, putative, expressed	MYB	MYB13b, MYB4, MYB55, MYB8, OsMYB13b, Osmyb4, OsMyb4, OsMYB4, OsMYB55, OsMyb8	3500.93	4029.53	3605.09	14187.1	15686.1	22044.8	2733.44	4020.23	3658.59	13581.7	16866	16901.9	5746.52	4798.26	6221.26	9244.04	6642.8	11128	2.20951	9.17e-23	2.17984	2.82e-22	0.688472	0.00788043
Os05g0132700	LOC_Os05g04210	Similar to R2R3 Myb-like protein.	MYB family transcription factor, putative, expressed	MYB	.	0	30.33	26.71	77.72	235.96	514.8	0	26.85	41.15	213.42	367.84	232.36	36.98	35.88	46.56	42.69	46.45	21.21	3.84368	0.00351459	3.56714	0.00608321	-0.113492	0.96548
Os08g0433400	LOC_Os08g33660	Hypothetical conserved gene.	MYB family transcription factor, putative, expressed	MYB	OsMYB106	90.27	169.63	166.95	177.64	462.8	432.76	186.35	223.14	176.34	484.52	484.88	554.01	133.32	229.06	198.78	158.25	179.75	199.41	1.31645	0.00138343	1.37356	0.000680519	-0.0623251	0.942415
Os10g0478300	LOC_Os10g33810	SG2-type MYB transcription factor, Resistance to fungal and bacterial pathogens	myb-related protein Myb4, putative, expressed	MYB	MYB110, Myb8, Myb9, OsMYB110, OsMyb8, OsMyb9	1046.61	1508.71	1258.3	7764.13	8279.05	7440.22	1398.49	1478.65	1260.4	6564.15	8026.7	6986.95	2544.82	1267.64	2180.31	4047.85	2977.04	4598.19	2.61004	1.3e-27	2.37658	1.74e-23	0.955456	0.000242733
Os12g0564100	LOC_Os12g37690	Similar to Myb-like DNA-binding domain containing protein, expressed.	MYB family transcription factor, putative, expressed	MYB	R2R3-MYB	0	7.58	34.34	4035.84	3423.1	6316.7	0	15.74	3.36	3910.8	2007.51	4038.33	0	10.12	16.12	65.59	137.34	112.44	8.33149	3.15e-08	9.00855	5.3e-09	3.56988	0.0129622
Os02g0641300	LOC_Os02g42850	Hypothetical conserved gene.	MYB family transcription factor, putative, expressed	MYB MYB_related	R2R3-MYB	3665.49	4600.04	3669.96	8766.71	10386.7	10426.8	4035.36	4778.53	4307.68	9637.41	11843.3	12400	5235.61	4777.11	5657.16	6640.21	7051.79	7996.72	1.29734	5.27e-18	1.36323	7.28e-20	0.469148	0.00764616
Os03g0327100	LOC_Os03g21030	Similar to CUC1.	no apical meristem protein, putative, expressed	NAC	CUC1, DLN86, NAC39, ONAC039, ONAC39, OsCUC1, OsDLN86	5907.28	7949.14	7061.36	12367.3	19095.5	18753.9	7077.98	8315.44	7652.22	15669.7	19322.7	15470	4105.77	5385.17	6294.69	9211.76	10764	10292.1	1.25106	3.79e-10	1.1244	1.9e-08	0.940258	1.15e-05
Os04g0437000	LOC_Os04g35660	No apical meristem (NAM) protein domain containing protein.	no apical meristem protein, putative, expressed	NAC	NAC79, ONAC079, ONAC79	123.19	102.35	162.18	306.44	280.41	642.01	183.81	76.85	95.73	355.32	322.14	317.07	83.69	81.87	110.13	166.58	118.15	210.02	1.65072	0.000311576	1.47158	0.00135489	0.842937	0.139819
Os05g0442700	LOC_Os05g37080	No apical meristem (NAM) protein domain containing protein.	No apical meristem protein, putative, expressed	NAC	NAC12, ONAC012, ONAC12	201.24	382.86	422.61	937.07	959.79	768.04	246.49	418.5	356.87	999.04	969.76	793.24	348.39	376.24	436.06	621.54	508.96	688.4	1.39092	3.64e-06	1.42892	1.65e-06	0.64804	0.0762955
Os11g0127600	LOC_Os11g03370	NAC transcription factor, Drought and salt tolerance	no apical meristem protein, putative, expressed	NAC	DLN243, NAC45, NAM, ONAC045, ONAC45, OsDLN243, OsNAM	116.6	172.48	162.18	365.28	737.51	952.32	144	139.81	268.71	566.43	520.55	432.68	132.35	129.71	141.47	150.96	141.38	67.89	2.17448	4.76e-07	1.45134	0.000865728	-0.164239	0.834296
Os01g0935200	LOC_Os01g70890	Histone-fold domain containing protein.	histone-like transcription factor and archaeal histone, putative, expressed	NF-YB	CBF-A, HAP3G, NF-YB, NFYB6, NF-YB6, OsHAP3G, OsNF-YB6	107.2	105.19	81.09	175.42	284.97	351.92	72.85	104.63	93.21	336.86	142.68	329.66	91.48	125.11	138.79	109.32	101.99	82.74	1.45543	0.000923637	1.57578	0.000285082	-0.272982	0.70079
Os08g0174500	LOC_Os08g07740	Putative HAP3 subunit of the CCAAT box-binding transcription factor, Flowering time, Short-day promotion, Long-day repression	histone-like transcription factor and archaeal histone, putative, expressed	NF-YB	CAR8, CBF-A, DTH8, DTH8/Ghd8, DTH8/Ghd8/ OsHAP3H, DTH8/Ghd8/LHD1, EF8, Ghd8, Ghd8/DTH8, HAP3H, Hd5, HD5, Hd5(t)*, LH8, Lhd1, NF-YB, NFYB11, NF-YB11, OsEF8, OsHAP3H, OsNF-YB11, qHD5, qHD5(t)*, RH8	164.56	135.52	111.62	454.1	406.94	263.94	111.81	95.37	51.22	534.13	448.1	251.82	76.88	113.15	169.23	214.47	239.33	187.75	1.43597	0.00117971	2.24738	2.39e-07	0.837127	0.120785
Os06g0667100	LOC_Os06g45640	Similar to Nuclear Y/CCAAT-box binding factor C subunit NF-YC.	core histone H2A/H2B/H3/H4, putative, expressed	NF-YC	CBF-C, HAP5B, NF-YC, NFYC4, NF-YC4, NF-YC4-3, OsHAP5B, Os-NF-YC4, OsNF-YC4, OsNF-YC4-3	530.36	662.43	653.48	1690.94	1543.42	1838.06	639.53	616.64	522.3	1781.2	1844.77	2146.22	775.61	754.33	611.56	1469.01	1303.72	1479.7	1.44559	5.65e-16	1.69321	1.42e-21	0.98826	1.76e-07
Os01g0140700	LOC_Os01g04750	RAV family protein, Negative regulation of the transition from vegetative to reproductive phase, Maintenance of the vegetative state of the apical meristem	B3 DNA binding domain containing protein, expressed	RAV	AP2/EREBP#077, AP2/EREBP77, OsRAV1, OsRAV8, RAV1, RAV8	157.04	322.21	334.85	960.39	1243.62	1232.9	303.25	431.47	231.76	997.89	1296.36	1259.12	404.83	403.84	375.17	807.9	659.43	627.94	2.06483	1.54e-11	1.87391	7.53e-10	0.822262	0.0213792
None	LOC_Os04g33440	none	DNA-binding protein S1FA, putative, expressed	S1Fa-like	.	3799.02	3289.4	3683.32	8040.59	7275.94	8109.58	3310.29	3516.54	3901.26	8231.14	7769.21	8030.87	4577.75	4086.25	4202.13	6290.4	6343.88	5537.99	1.10763	1.31e-19	1.15768	2.01e-21	0.497317	0.000296606
Os01g0922600	LOC_Os01g69830	Similar to SBP-domain protein 4.	OsSPL2 - SBP-box gene family member, expressed	SBP	OsSPL2, SPL2	1558.16	1520.08	1387.09	3001.07	4300.82	4282.47	1446.77	1540.69	1649.18	3340.91	3724.1	3882.66	1327.39	1316.39	1440.7	1450.27	2475.14	1978.23	1.36243	5.47e-12	1.23373	4.41e-10	0.531812	0.0248488
Os01g0954500	LOC_Os01g72490	Protein of unknown function DUF702 family protein.	LRP1, putative, expressed	SRS	.	3220.7	4140.41	3604.14	6904.78	8752.11	8982.24	3453.44	3284.14	2853.31	8114.62	8580.69	9730.68	2446.53	3202.22	2818.73	4587.14	5088.64	5384.18	1.15576	5.39e-13	1.4569	4.74e-20	0.830479	1.28e-06
Os04g0543500	LOC_Os04g45940	Hypothetical conserved gene.	transcription factor like protein, putative, expressed	Trihelix	.	3093.75	3910.13	2932.53	7874.05	8167.34	10057	3715.18	4189.66	3806.38	8287.67	8435.78	8208.29	3448.88	3348.48	3706.97	4523.63	4165.64	4860.19	1.38187	7.77e-23	1.08443	1.47e-14	0.367095	0.0337991
Os03g0325600	LOC_Os03g20910	Similar to WUSCHEL-related homeobox 6.	homeobox domain containing protein, expressed	WOX	Os WOX6, OsWOX12B, OsWOX6, WOX6	576.43	681.38	712.62	1078.07	1326.84	1631.19	396.42	649.98	595.35	1515.87	1106.86	1146.94	363.96	651.3	403.83	408.12	567.54	424.29	1.0218	0.000654848	1.19409	5.11e-05	-0.0205518	0.976799
Os01g0246700	LOC_Os01g14440	Similar to WRKY transcription factor 1.	WRKY1, expressed	WRKY	OsWRKY1, OsWRKY1v2, WRKY1	3069.3	4949.73	3427.65	7283.39	10662.6	12056.8	3214.57	5430.36	5460.59	9255.56	10182.5	11328.6	2202.26	3899.51	4916.66	5491.87	5939.94	7125.87	1.37931	7.96e-06	1.12024	0.000320584	0.754468	0.0379267
Os01g0626400	LOC_Os01g43650	WRKY transcription factor, Control of flowering time and plant height	WRKY11, expressed	WRKY	Dlf1, OsWRKY11, OsWRKY11.1, OsWRKY11.2, WRKY11	11.28	83.4	21.94	210.95	348.81	159.31	18.64	69.44	36.11	198.42	178.35	351.41	12.65	23	23.28	15.62	35.34	60.46	2.61219	0.0012961	2.54879	0.00157166	0.915133	0.414616
Os05g0537100	LOC_Os05g46020	WRKY transcription factor 10.	WRKY7, expressed	WRKY	OsWRKY7, WRKY7	1029.68	1628.11	1334.62	7256.74	7041.13	11985.4	486.21	1399.02	1578.64	7815.83	8667.63	7717.24	1048.09	1633.76	2245.67	2933.85	2943.72	3403.83	2.70839	3.59e-12	2.7991	6.58e-13	0.915738	0.0450245
Os06g0649000	LOC_Os06g44010	PAMP (pathogen-associated molecular pattern)-responsive transrepressor, Defense response	WRKY28, expressed	WRKY	DLN170, OsDLN170, OsWRKY28, WRKY GENE 28, WRKY28	132.59	482.37	273.79	3507.35	4168.59	7475.89	78.78	253.69	529.01	4046.93	4731.75	4006.28	430.14	590.58	712.74	922.43	591.77	878.27	4.08326	1.64e-11	3.88414	1.01e-10	0.465673	0.593535
Os09g0334500	LOC_Os09g16510	WRKY transcription factor, Tolerance to phosphate starvation, Regulator of Fe starvation and cold stress	WRKY74, expressed	WRKY	OsWRKY74, WRKY74	3759.52	4853.07	2901.05	8462.5	11620.1	10901.1	3087.51	4536.87	4013.78	10209.6	11990.5	9330.05	4757.78	4204	6988.63	8207.09	5992.46	7770.79	1.4169	4.8e-09	1.43178	2.95e-09	0.463276	0.134186
Os12g0116700	LOC_Os12g02450	Similar to WRKY transcription factor 64.	WRKY64, expressed	WRKY	OsWRKY64, WRKY64	58.3	59.7	90.63	270.91	324.87	467.24	16.09	50	21.83	439.53	358.92	433.82	11.68	43.24	26.86	48.93	137.34	63.64	2.3337	5.51e-05	3.80459	1.9e-10	1.60608	0.0168912
Os12g0507300	LOC_Os12g32250	Similar to WRKY DNA binding domain containing protein, expressed.	WRKY96, expressed	WRKY	OsWRKY96, WRKY96	2825.75	2834.51	3026.02	6700.49	6144.03	7981.18	2769.87	2913.78	3425.15	6524.92	5879.86	6556.56	2206.16	2734.9	2371.92	3827.13	4666.52	3465.35	1.24898	2.37e-15	1.05205	2.96e-11	0.708919	4.25e-05
Os12g0597700	LOC_Os12g40570	WRKY transcription factor, Cold tolerance	WRKY94, expressed	WRKY	OsWRKY94, WRKY94	8832.71	9325.17	10176.1	23340.2	22518.6	28428.1	8730.58	9376.51	9997.51	25544.8	24867.1	26806.6	6609.71	8661.9	8011.18	14505.8	16654.5	15033.5	1.37795	1.74e-22	1.45256	6.64e-25	0.988337	1.86e-11

## Sheet: 2TFup coi1ab-dep
						normalised counts																		EdgeR analysis
Gene_ID (rapdb)	Gene_ID (msu7)	rapdb	msu7	TF family	Label	WT_1	WT_2	WT_3	WTJA_1	WTJA_2	WTJA_3	coi1ab_1	coi1ab_2	coi1ab_3	coi1abJA_1	coi1abJA_2	coi1abJA_3	coi2_1	coi2_2	coi2_3	coi2JA_1	coi2JA_2	coi2JA_3	logFC_WT_vs_WTJA	FDR_WT_vs_WTJA	logFC_coi1ab_vs_coi1abJA	FDR_coi1ab_vs_coi1abJA	logFC_coi2_vs_coi2JA	FDR_coi2_vs_coi2JA
Os01g0884300	LOC_Os01g66120	NAC transcription factor, Drought tolerance, Response to abiotic and biotic stresses	No apical meristem protein, putative, expressed	NAC	NAC48, NAC6, ONAC048, OsNAC6, OsNAC6/ONAC048, OsSNAC2, OsSNAC-2, SNAC2, SNAC-2, SNAC2/OsNAC6	8501.71	11053.7	3242.58	29767.5	33565.3	13416.9	9287.95	9126.52	10209.1	35506.4	39545	10442.6	1456.82	2539.88	7507.06	16482.9	8638.27	19679.4	1.73991	0.00960779	1.56907	0.0197053	1.96771	0.00681585
Os01g0571300	LOC_Os01g39020	Similar to Heat shock transcription factor 31 (Fragment).	HSF-type DNA-binding domain containing protein, expressed	HSF	HSF01, HSF1, HSFA6B, HSFA7, HsfA7a, OsEnS-9, OsHsf-01, OsHSF1, OsHsfA7, OsHsfA7a	53.6	102.35	67.73	216.5	190.36	260.37	208.38	86.11	130.15	158.05	168.31	201.46	48.66	120.51	77	163.45	296.9	188.81	1.56491	0.00142354	0.306239	0.618417	1.39688	0.00964571

## Sheet: 63TFdown coi2-dep
						normalised counts																		EdgeR analysis
Gene_ID (rapdb)	Gene_ID (msu7)	rapdb	msu7	TF family	Label	WT_1	WT_2	WT_3	WTJA_1	WTJA_2	WTJA_3	coi1ab_1	coi1ab_2	coi1ab_3	coi1abJA_1	coi1abJA_2	coi1abJA_3	coi2_1	coi2_2	coi2_3	coi2JA_1	coi2JA_2	coi2JA_3	logFC_WT_vs_WTJA	FDR_WT_vs_WTJA	logFC_coi1ab_vs_coi1abJA	FDR_coi1ab_vs_coi1abJA	logFC_coi2_vs_coi2JA	FDR_coi2_vs_coi2JA
Os04g0504500	LOC_Os04g42570	Similar to protein BABY BOOM 1.	AP2/EREBP transcription factor BABY BOOM, putative, expressed	AP2	AP2/EREBP#037, AP2/EREBP37, BBM4, OsBBM4, OsPLT4, PLT4	557.63	664.32	436.92	91.04	197.2	96.3	537.88	612.94	470.23	100.37	326.6	238.09	522.59	363.37	593.65	421.65	240.34	485.81	-2.12124	4.1e-06	-1.29109	0.00573032	-0.365736	0.598397
Os02g0141100	LOC_Os02g04810	Similar to Auxin response factor 5.	auxin response factor 5, putative, expressed	ARF	ARF5, OsARF5	3228.22	3166.2	3565.02	1082.52	1657.41	1746.51	3075.65	2908.23	3698.05	1507.79	1316.42	1293.46	3293.18	3424.83	3290.61	2487.22	2289.33	2124.61	-1.16396	1.28e-10	-1.23972	6.05e-12	-0.537132	0.0107264
Os12g0157000	LOC_Os12g06080	DNA-binding pseudobarrel domain domain containing protein.	expressed protein	B3	.	1006.18	1249.04	1143.82	327.53	561.97	413.74	969.88	794.42	871.61	268.8	490.45	274.72	1431.52	1240.96	1600.98	855.79	651.35	1069.2	-1.39624	1.48e-06	-1.35762	2.91e-06	-0.729696	0.0310384
None	LOC_Os12g41650	none	helix-loop-helix DNA-binding domain containing protein, expressed	bHLH	.	661.07	652.95	495.12	146.56	251.92	167.64	598.02	751.82	554.2	130.36	193.95	200.31	217.99	348.65	236.39	269.65	279.73	282.15	-1.68883	4.28e-08	-1.86359	1.25e-09	0.049171	0.941314
Os01g0218100	LOC_Os01g11910	Helix-loop-helix DNA-binding domain containing protein.	basic helix-loop-helix, putative, expressed	bHLH	bHLH037, OsbHLH037	10099.4	12500.8	11646.2	4105.79	5151.18	3349.17	14726	18173.4	13469.7	4598.36	4631.43	3793.37	8380.86	10013.2	10263.1	7279.46	8641.29	6355.8	-1.45542	3.94e-15	-1.83796	2.41e-23	-0.363383	0.130133
Os02g0710300	LOC_Os02g48060	ROOT HAIR DEFECTIVE-SIX LIKE (RSL) class I basic helix-loop-helix protein, bHLH transcription factor, Regulation of root hair development	helix-loop-helix DNA-binding domain containing protein, expressed	bHLH	OsbHLH126, OsRSL2	1175.44	1439.53	1033.16	379.71	550.57	248.48	1295.99	951.82	816.19	437.23	474.85	180.85	2700.52	1447.94	2234.03	1588.74	747.29	1453.18	-1.64305	0.000116627	-1.49568	0.000455468	-0.753147	0.153278
Os03g0135700	LOC_Os03g04310	Basic helix-loop-helix transcription factor, Nucleotide-binding site leucine-rich repeat (NLR) protein-mediated resistance to rice blast disease	BHLH transcription factor, putative, expressed	bHLH	bHLH003, bHLH3, OsbHLH003, OsRAI1, RAI1	5960.88	7106.65	5470.12	2338.23	3198.54	2214.95	5668.48	7658.06	6638.7	2288.8	3142.24	2134.77	7443.71	7083.33	8396.2	5437.73	4793.76	5016.11	-1.27074	1.62e-11	-1.40642	6.55e-14	-0.588278	0.00677305
Os06g0184000	LOC_Os06g08500	Basic helix-loop-helix (bHLH) transcription factor, Regulation of root hair development	BHLH transcription factor, putative, expressed	bHLH	bHLH115, OsbHLH115, OsRHL1, RHL1	459.83	548.71	528.5	57.73	185.8	0	368.47	533.31	410.62	27.69	57.96	53.8	1064.64	603.46	975.09	97.86	145.42	184.56	-2.67421	0.00490748	-3.23596	0.000680566	-2.62535	0.011584
Os09g0455300	LOC_Os09g28210	Similar to INDEHISCENT protein.	bHelix-loop-helix transcription factor, putative, expressed	bHLH	bHLH120, OsbHLH120	354.51	244.5	211.78	11.1	9.12	41.61	268.52	337.02	269.54	4.61	16.72	0	288.06	415.8	682.3	143.67	96.95	140.01	-3.71971	9.8e-08	-5.33619	1.52e-12	-1.86112	0.0114471
Os10g0544200	LOC_Os10g39750	Basic helix-loop-helix dimerisation region bHLH domain containing protein.	inducer of CBF expression 2, putative, expressed	bHLH	OsbHLH004	1954.99	2122.8	1818.29	671.71	753.47	606.35	2236.22	2911.93	2447.74	733.71	1037.75	827.58	2086.46	1887.66	2160.61	1833.4	1958.1	1573.04	-1.54979	1.07e-18	-1.55287	4.69e-19	-0.193844	0.460001
Os10g0556200	LOC_Os10g40740	Hypothetical conserved gene.	helix-loop-helix DNA-binding domain containing protein, expressed	bHLH	bHLH113, OsbHLH113	1471.65	2786.18	1914.64	809.39	1347.35	902.39	2207.42	3227.66	2608.12	975.97	1558.3	1229.35	1030.58	1638.36	1741.56	1865.67	2114.63	1826.55	-1.02474	0.000761205	-1.10143	0.000243042	0.397682	0.331053
Os12g0508500	LOC_Os12g32400	bHLH transcription factor, Regulation of iron distribution	helix-loop-helix DNA-binding domain containing protein, expressed	bHLH	bHLH133, OsbHLH133, OsRSL8, RSL8	734.41	503.22	602.92	0	13.68	0	923.29	456.47	415.65	0	0	14.88	599.47	739.61	541.72	102.03	145.42	45.61	-7.05034	2.33e-08	-6.88117	3.57e-08	-2.68222	0.0265812
Os01g0211800	LOC_Os01g11350	Similar to VirE2-interacting protein VIP1.	bZIP transcription factor domain containing protein, expressed	bZIP	BZIP2, OsbZIP02, OsbZIP2, OsSTA8	564.21	902.19	566.66	146.56	289.53	109.38	850.44	925.89	619.7	155.74	189.49	88.14	1150.28	792.04	1293.86	398.75	240.34	661.89	-1.91046	3.77e-05	-2.47327	8.51e-08	-1.31341	0.0108751
Os09g0456200	LOC_Os09g28310	bZIP transcription factor, Drought tolerance, Regulation of ABA signaling, Seed germination	bZIP transcription factor, putative, expressed	bZIP	ABI5, bZIP72, BZIP72, OsABF4, OsABI5, OsAREB2, Osbzip72, OsbZIP72	2808.83	2704.68	2611.04	880.45	899.38	620.61	2664.83	3143.41	2809.65	933.29	841.57	828.73	2275.25	2666.83	2366.55	1686.6	1745.02	1400.14	-1.77216	2.48e-26	-1.73226	2.15e-25	-0.597792	0.00152262
Os04g0165200	LOC_Os04g08290	Cys2His2-type zinc finger transcription factor, ART1 homolog, Al tolerance	ZOS4-04 - C2H2 zinc finger protein, expressed	C2H2	ART2, OsART2	591.48	859.55	663.97	278.68	199.48	187.85	698.82	1248.1	1163.83	191.5	339.97	368.58	407.75	591.5	764.67	274.85	509.97	410.5	-1.67789	7.06e-06	-1.79325	1.17e-06	-0.55905	0.254034
Os11g0169400	LOC_Os11g06840	Similar to Zinc finger, C2H2 type family protein, expressed.	ZOS11-01 - C2H2 zinc finger protein, expressed	C2H2	.	594.3	678.54	404.49	137.67	220	171.2	446.4	428.69	491.23	77.29	222.93	81.27	696.78	543.67	738.71	357.1	200.96	395.65	-1.67657	8.56e-05	-1.84812	1.4e-05	-1.0531	0.0310639
Os11g0707300	LOC_Os11g48000	Similar to Transcriptional regulator SUPERMAN.	ZOS11-11 - C2H2 zinc finger protein, expressed	C2H2	.	1367.27	1612	1383.27	631.74	541.45	367.37	1871.99	1678.64	1646.66	475.29	594.12	531.12	1074.37	1501.3	1398.62	889.11	1315.84	996.01	-1.51404	6.49e-11	-1.7052	1.3e-13	-0.311862	0.33591
Os05g0525900	LOC_Os05g45020	Similar to Zing finger transcription factor PEI1.	zinc finger/CCCH transcription factor, putative, expressed	C3H	C3H37, OsC3H37, OsCCCH-Zn-1, OsTZF7	4610.54	4780.1	4508.51	1851.93	2296.89	2521.69	4016.73	4121.15	4447.07	1481.26	2948.29	1275.14	3052.81	3576.62	3568.18	2862.02	3512.26	2937.12	-1.07166	3.01e-05	-1.15013	6.23e-06	-0.131158	0.765472
Os03g0711100	LOC_Os03g50310	Member of the CONSTANS-like (COL) family, Flowering time repressor	CCT/B-box zinc finger protein, putative, expressed	CO-like	BBX10, CCT14, COL10, COL9, OsBBX10, OsCCT14, OsCOL10, OsCOL9, OsJ	756.98	1688.76	1232.54	0	125.39	65.39	1186.72	1889.75	1608.03	34.61	178.35	136.21	194.63	484.79	476.35	143.67	461.5	312.91	-4.28034	5.54e-05	-3.75045	0.000308829	-0.329428	0.847525
Os06g0654900	LOC_Os06g44450	Similar to CONSTANS-like protein CO6.	CCT/B-box zinc finger protein, putative, expressed	CO-like	BBX20, CCT23, OsBBX20, OsCCT23, OsE	2956.46	3817.25	2594.83	1692.06	1757.72	1180.59	3677.91	4033.19	2828.12	957.51	1836.97	1260.26	1809.11	1632.84	1974.37	1882.33	1954.06	2627.39	-1.02893	0.000106621	-1.38459	9.79e-08	0.255491	0.515613
Os02g0726300	LOC_Os02g49440	Similar to AOBP (Ascorbate oxidase promoter-binding protein).	dof zinc finger domain containing protein, putative, expressed	Dof	DOF4, Dof8, DOF8, OsDof4, OsDof8, OsDof-8	3578.03	5586.57	4758.45	1925.21	2256.99	1886.81	4550.37	5762.76	4644.4	1807.74	2516.91	1806.26	2961.33	3009.95	3704.28	2569.47	2925.54	3130.17	-1.21031	7.09e-10	-1.29298	3.52e-11	-0.16507	0.597744
Os06g0284500	LOC_Os06g17410	Zinc finger, Dof-type family protein.	dof zinc finger domain containing protein, putative, expressed	Dof	Dof20, DOF20, OsDof20, OsDof-20	1426.51	2541.68	1564.53	498.51	510.67	502.91	1883.85	2167.51	2394	383	863.87	581.48	594.6	1034.9	1403.99	702.75	895.74	859.18	-1.88184	4.57e-08	-1.82458	1e-07	-0.301135	0.566713
Os02g0739700	LOC_Os02g50630	E2F Family domain containing protein.	E2F family transcription factor protein, putative, expressed	E2F/DP	Orysa -DEL1	1003.35	1290.74	1192.47	655.06	546.01	343.6	1240.09	1233.29	993.37	419.92	501.6	414.36	1825.65	1263.96	1289.38	1346.16	847.26	717.04	-1.18731	6.15e-05	-1.38167	2.33e-06	-0.591757	0.101048
Os02g0520000	LOC_Os02g32040	Similar to OSIGBa0113L04.1 protein.	AP2 domain containing protein, expressed	ERF	AP2/EREBP#014, AP2/EREBP14, ERF81, OsERF081, OsERF#081, OsERF81	473.94	596.09	537.09	142.11	31.92	9.51	348.14	504.61	288.02	9.23	44.59	26.33	460.31	582.3	616.04	240.5	149.46	220.63	-3.13867	2.26e-05	-3.83013	4.28e-07	-1.44119	0.0923108
Os02g0638650	LOC_Os02g42585	Pathogenesis-related transcriptional factor and ERF domain containing protein.	AP2 domain containing protein, expressed	ERF	AP2/EREBP#019, AP2/EREBP19, ERF141, OsERF141, OsERF#141	1963.45	3472.3	2630.12	243.15	306.63	214	2200.65	3943.38	3352.94	283.79	523.89	249.53	455.44	1112.17	791.54	402.91	833.13	701.13	-3.41213	2.97e-16	-3.174	1.53e-14	-0.283479	0.663011
Os02g0797100	LOC_Os02g55380	Similar to Dehydration responsive element binding protein 2B (DREB2B protein).	AP2 domain containing protein, expressed	ERF	AP2/EREBP#023, AP2/EREBP23, ERF127, OsERF127, OsERF#127, OsWR3, WR3	279.28	452.04	192.7	43.3	27.36	32.1	249.88	401.84	183.9	4.61	12.26	9.16	138.19	205.14	171.92	48.93	129.26	100.77	-3.17252	3.69e-09	-4.98581	5.87e-17	-0.88348	0.177972
Os05g0564700	LOC_Os05g49010	Conserved hypothetical protein.	AP2 domain containing protein, expressed	ERF	AP2/EREBP#097, AP2/EREBP97, DERF10, ERF84, OsDERF10, OsERF084, OsERF#084, OsERF84	135.41	81.5	57.24	0	9.12	0	55.91	155.55	100.76	0	8.92	0	33.09	20.24	46.56	39.56	10.1	9.55	-4.86921	0.000539217	-5.07355	0.000303462	-0.751592	0.696157
Os08g0521600	LOC_Os08g41030	Similar to Dehydration responsive element binding protein 2C (DREB2C protein).	AP2 domain containing protein, expressed	ERF	AP2/EREBP110, AP2/EREBP#110, ERF115, OsEnS-123, OsERF115, OsERF#115	0	54.97	6.68	0	0	0	14.4	37.04	49.54	0	0	0	0	9.2	0	0	4.04	10.61	-7.3671	0.00950201	-8.08596	0.00486943	0.645135	0.862717
Os09g0522200	LOC_Os09g35030	Transcription activator, "Tolerance to drought, high-salt and cold stresses"	dehydration-responsive element-binding protein, putative, expressed	ERF	AP2/EREBP114, AP2/EREBP#114, CBF3, DREB1A, ERF24, Os DREB1A, OsCBF3, OsDREB1A, OsDREB1A/OsCBF3, OsDREBL, OsERF024, OsERF#024, OsERF24	361.09	688.96	328.17	193.19	189.22	107	686.96	821.27	427.41	100.37	235.19	175.13	282.22	295.29	517.54	367.51	217.12	555.81	-1.50346	0.00274405	-1.92711	8.83e-05	0.06097	0.954591
Os01g0844900	LOC_Os01g62660	Homeodomain-like containing protein.	MYB family transcription factor, putative, expressed	G2-like	.	1623.99	1675.5	1771.54	621.75	608.7	495.78	1473.87	1835.12	1923.76	619.5	707.81	637.57	1321.55	1516.94	1540.99	593.43	970.47	1025.71	-1.56781	2.26e-13	-1.41883	2.89e-11	-0.757314	0.00158248
Os02g0325600	LOC_Os02g22020	Nitrate-inducible and autorepressible transcriptional repressor, Nitrogen response	MYB family transcription factor, putative, expressed	G2-like	NIGT1	1691.69	2208.09	1695.22	973.71	1114.82	639.64	1916.04	2227.7	2030.4	859.45	1379.96	770.35	2323.91	1651.24	2594.88	1338.87	1257.26	1442.57	-1.04906	9.38e-05	-1.04388	9.28e-05	-0.701397	0.0229063
Os04g0665600	LOC_Os04g56990	HTH_MYB-like transcription factor, Positive regulation of leaf inclination	Myb-like DNA-binding domain containing protein, putative, expressed	G2-like	OsRLI1, RLI1	13867.4	14641.6	12913.1	6586.14	6239.78	5320.39	15751.8	16759.6	14893	7881.59	9366.53	5244.79	11099.9	11844.8	12659.2	8985.84	9405.75	9060.62	-1.20359	4.67e-12	-1.08303	5.12e-10	-0.375132	0.087561
Os06g0348800	LOC_Os06g24070	GARP transcription factor, Orthologous to maize Golden2-like 1, Regulation of chloroplast development	myb-like DNA-binding domain containing protein, expressed	G2-like	GLK1, OsGlk1, OsGLK1	3020.41	6726.63	6101.66	813.83	1982.28	1587.2	4095.51	7180.3	6317.93	710.64	2282.83	2127.91	1035.44	2591.39	2552.8	2297.74	3654.65	2590.26	-1.86686	0.000250951	-1.78557	0.000437796	0.469	0.525712
Os08g0160300	LOC_Os08g06370	Similar to KANADI-like transcription factor FEATHERED.	MYB family transcription factor, putative, expressed	G2-like	.	598.06	992.22	919.64	379.71	467.36	206.87	673.41	748.12	786.8	282.64	203.98	335.38	432.08	699.13	591.86	464.34	406.97	521.87	-1.26518	0.000202894	-1.42977	2.25e-05	-0.306718	0.544224
Os01g0976800	LOC_Os01g74540	GATA transcription factor, Regulation of fertility conversion of two-line hybrid tms5 mutant rice	GATA zinc finger domain containing protein, expressed	GATA	GATA10, OsGATA10	1155.69	933.46	950.16	542.92	516.37	467.24	914.82	871.26	925.35	384.16	536.15	384.6	1172.66	976.03	1198.05	586.15	695.79	612.03	-1.00661	5.56e-07	-1.06163	1.18e-07	-0.821137	0.000142508
Os05g0520300	LOC_Os05g44400	Similar to GATA transcription factor 3 (AtGATA-3).	GATA zinc finger domain containing protein, expressed	GATA	GATA1, GATA6, OsGATA1, OsGATA6	2728.9	2513.25	1218.23	1049.21	1061.24	512.42	2520.83	2170.29	1436.73	802.93	907.34	616.97	3771	2281.38	3176.89	1857.34	1132.04	2419.49	-1.31295	0.0011213	-1.40354	0.00043268	-0.771247	0.112279
Os05g0578900	LOC_Os05g50270	GAGA-type zinc finger transcription factor, Organogenesis, Regulation of leaf development	GATA zinc finger domain containing protein, expressed	GATA	GATA15, nl1, NL1, OsGATA15, SNFL1	326.3	185.75	244.22	52.18	149.33	22.59	243.1	224.07	169.62	19.61	53.5	52.65	190.74	158.22	210.42	76	89.88	80.61	-1.77085	0.00403293	-2.34152	0.000133309	-1.18066	0.104491
Os06g0571800	LOC_Os06g37450	Similar to GATA transcription factor 20.	GATA zinc finger domain containing protein, expressed	GATA	GATA16, GNC, OsGATA16, OsGNC	828.45	1401.62	1275.47	153.22	222.28	82.04	1207.05	1385.14	1210.01	129.21	230.74	251.82	513.83	654.06	638.42	460.17	544.31	527.17	-2.95005	4.67e-17	-2.63991	2.77e-14	-0.237742	0.670261
Os10g0557600	LOC_Os10g40810	GATA transcription factor, Brassinosteroids-mediated growth regulation, panicle development and grain shape/number/weight/yield	GATA zinc finger domain containing protein, expressed	GATA	GATA7, OsGATA7	2480.64	3009.83	1861.21	945.95	1292.64	456.54	2691.09	2878.6	2084.98	687.56	1060.05	630.7	4525.2	3170.94	5317.8	2653.8	1442.07	4596.07	-1.46115	0.000935729	-1.69341	0.000101361	-0.580786	0.320664
Os05g0500600	LOC_Os05g42130	GRAS transcription factor domain containing protein.	MONOCULM 1, putative, expressed	GRAS	GRAS29, GRAS-29, OsGRAS29, OsGRAS-29	299.97	183.85	200.34	0	7.98	0	275.29	606.46	145.27	0	25.64	0	156.68	297.13	328.61	23.95	32.32	47.73	-6.37236	1.05e-05	-5.31097	9.24e-05	-2.90463	0.0424172
Os11g0160550	LOC_Os11g06180	Similar to GRAS family transcription factor containing protein.	nodulation-signaling pathway 2 protein, putative, expressed	GRAS	DLN246, GRAS45, GRAS-45, OsDLN246, OsGRAS45, OsGRAS-45	238.85	379.07	340.57	102.15	63.83	159.31	521.79	494.43	504.66	56.53	125.96	99.58	122.62	361.53	137.89	118.69	114.11	116.68	-1.56865	0.00182323	-2.43547	7.79e-07	-0.833409	0.182062
Os02g0776900	LOC_Os02g53690	Transcription activator, Gibberellin (GA)-induced stem elongation	growth regulating factor protein, putative, expressed	GRF	GRF1, OsGRF1	470.18	612.2	369.19	24.43	118.55	30.91	482.82	550.91	543.29	0	33.44	114.47	838.86	607.14	1014.49	345.65	198.94	197.29	-3.07353	0.00180791	-3.41127	0.000528613	-1.72927	0.130808
None	LOC_Os10g39720	none	homeobox domain containing protein, expressed	HB-other	.	236.03	259.66	209.88	62.18	98.03	85.6	216.85	254.62	247.71	107.29	75.8	54.94	71.04	89.23	66.26	88.49	113.1	64.7	-1.53305	6.48e-05	-1.60036	2.65e-05	0.23253	0.716747
Os02g0674800	LOC_Os02g45250	Homeodomain leucine zipper class IV transcriptional factor , Ortholog of Arabidopsis GLABRA2, Modulation of leaf rolling	homeobox and START domains containing protein, putative, expressed	HD-ZIP	GL2-5, OsROC5, Roc5, ROC5, Roc5(t)	2699.75	3773.66	2948.75	1200.2	1314.3	1085.48	3064.64	3360.99	2902.86	1203.23	1606.23	1357.56	3124.82	3108.38	2842.01	1773.01	1726.85	2955.15	-1.40018	9.86e-11	-1.1686	7.27e-08	-0.491824	0.0646207
Os03g0231000	LOC_Os03g12860	Conserved hypothetical protein.	homeobox associated leucine zipper, putative, expressed	HD-ZIP	HOX19, Oshox19, OsHox19	2371.56	3836.21	3031.75	1075.85	1296.06	665.79	3176.45	3464.69	3103.54	1397.04	1690.95	948.92	1162.93	1612.61	1668.14	1498.16	1755.12	1201.79	-1.6178	1.19e-08	-1.27871	7.23e-06	0.00397898	0.996686
Os04g0569100	LOC_Os04g48070	Similar to OCL1 homeobox protein.	homeobox and START domains containing protein, putative, expressed	HD-ZIP	GL2-4, OsGL2-4, OsROC4, Roc4, ROC4, Roc4(t)	1194.25	1560.83	1415.71	262.02	444.56	494.59	1486.58	1502.72	1483.76	342.63	465.93	390.33	699.7	1239.12	1284.01	622.59	766.48	868.72	-1.80818	2e-10	-1.90549	1.72e-11	-0.512004	0.159606
Os09g0526200	LOC_Os09g35760	Similar to Homeobox-leucine zipper protein ROC6.	homeobox and START domains containing protein, putative, expressed	HD-ZIP	GL2-6, Roc6, ROC6, Roc6(t)	241.67	988.43	705.95	204.29	213.16	210.44	515.01	887.93	633.14	158.05	230.74	234.65	203.39	489.39	383.23	228	213.08	214.26	-1.63434	0.000551353	-1.71132	0.000262941	-0.714974	0.239153
Os02g0527300	LOC_Os02g32590	Similar to Heat shock transcription factor 31 (Fragment).	HSF-type DNA-binding domain containing protein, expressed	HSF	DLN57, HSF07, HSF7, HSfA3, HSFA3, OsDLN57, OsHsf-07, OsHSF7, OsHsfA3	845.38	846.28	868.12	490.74	248.5	266.32	1301.07	1021.26	832.99	432.61	441.41	346.83	540.1	499.51	487.1	469.54	665.49	725.53	-1.35994	4.12e-06	-1.37636	2.53e-06	0.285066	0.516271
Os07g0640900	LOC_Os07g44690	Similar to Isoform 2 of Heat stress transcription factor B-4b.	HSF-type DNA-binding domain containing protein, expressed	HSF	HSF12, HSF19, HSFB4b, HSFB4B, OsHSF12, OsHsf-19, OsHSF19, OsHSFB4b, rHsf12	1154.75	1182.7	905.33	371.94	377.3	274.64	930.91	994.41	772.53	200.73	327.71	138.5	1172.66	1004.54	1301.02	596.56	457.46	949.34	-1.67545	4.68e-07	-2.0232	1.14e-09	-0.795225	0.0423174
Os09g0455200	LOC_Os09g28200	Heat shock factor (HSF)-type, DNA-binding domain containing protein.	HSF-type DNA-binding domain containing protein, expressed	HSF	HSF22, HSfB4c, HSFB4C, OsHsf-22, OsHSF22, OsHsfB4c	1711.44	1719.09	1146.68	743.88	738.65	196.17	1497.59	1586.05	1139.48	328.78	578.51	607.81	1887.93	1629.16	2161.5	1159.8	716.99	2089.61	-1.46093	0.00294139	-1.48375	0.00236353	-0.516588	0.447168
Os03g0609500	LOC_Os03g41330	LATERAL ORGAN BOUNDARIES DOMAIN (LBD) protein, Transcriptional activator, Regulation of heading date and yield	DUF260 domain containing protein, putative, expressed	LBD	LBD38, OsLBD38	8998.21	10636.8	7725.33	3298.62	4243.83	3044.81	9639.47	11187.6	9545.75	3390.51	6038.14	4082.97	9484.43	8243.33	11835.5	4443.47	5034.11	5956.97	-1.38236	8.86e-10	-1.17541	2.03e-07	-0.936469	0.0001356
Os11g0106900	LOC_Os11g01550	Lateral organ boundaries, LOB domain containing protein.	DUF260 domain containing protein, putative, expressed	LBD	LBD11-1	459.83	456.78	591.47	226.5	292.95	194.98	587.01	503.69	611.3	154.59	317.68	188.87	513.83	415.8	493.37	328.99	237.31	545.21	-1.09214	0.00317451	-1.37139	0.000146917	-0.356348	0.49815
Os01g0524500	LOC_Os01g34060	Conserved hypothetical protein.	MYB family transcription factor, putative, expressed	MYB_related	MYBS1, OsMYBS1, Os-MYBS1	1851.55	3377.53	2336.3	972.6	1175.23	896.44	2735.14	3129.52	2435.14	1059.03	1572.79	1071.39	740.58	1438.74	1409.37	1227.47	1568.3	1486.06	-1.32489	4.56e-06	-1.17086	5.25e-05	0.255933	0.562438
Os04g0515900	LOC_Os04g43560	Similar to NAM / CUC2-like protein.	no apical meristem protein, putative, expressed	NAC	ONAC008, ONAC8	1713.32	2612.75	2656.83	67.73	109.43	247.29	2961.3	3150.81	2804.61	176.51	236.31	91.57	2143.87	1981.49	2297.61	974.48	1291.6	776.44	-4.05095	1.54e-20	-4.15099	1.71e-21	-1.07806	0.0236073
Os10g0413700	LOC_Os10g27360	No apical meristem (NAM) protein domain containing protein.	no apical meristem protein, putative, expressed	NAC	NAC118, ONAC118	65.82	71.08	8.59	8.88	4.56	0	188.05	82.4	52.06	4.61	0	0	56.44	23.92	37.61	31.23	46.45	20.15	-3.40126	0.00463994	-6.03335	4.46e-06	-0.269621	0.893193
Os11g0154500	LOC_Os11g05614	Blast disease-responsive transcription factor, Disease resistance	no apical meristem protein, putative, expressed	NAC	NAC17, ONAC017, ONAC030, ONAC17, ONAC30, OsNAC111	66.76	323.16	149.77	8.88	34.2	22.59	175.34	355.54	271.22	0	27.87	65.25	71.04	182.14	146.85	46.85	68.67	53.04	-3.0421	0.00321516	-3.10206	0.00238249	-1.24412	0.336152
Os03g0411100	LOC_Os03g29760	Heme activator protein, CCAAT-binding transcription factor, Biotic and abiotic resistances	nuclear transcription factor Y subunit, putative, expressed	NF-YA	CBF-B, HAP2E, NF-YA, NFYA2, NF-YA2, OsHAP2E, OsNF-YA2	7644.11	7970.93	7981	3387.44	3759.37	2727.37	9354.02	8159.89	8806.81	3362.83	4343.85	3694.93	6346.96	7631.59	6920.57	4197.77	5106.82	4767.91	-1.27046	1.71e-17	-1.21354	3.73e-16	-0.570797	0.000687669
Os01g0213800	LOC_Os01g11550	Plant-specific transcription factor, miR319 target gene	TCP family transcription factor, putative, expressed	TCP	OsPCF5, PCF5	752.28	944.84	898.65	357.51	507.25	344.78	841.97	949.97	753.21	208.81	519.43	352.55	602.39	809.52	864.06	650.7	530.17	623.7	-1.115	0.000374683	-1.24175	6.04e-05	-0.334539	0.4524
Os05g0128000	LOC_Os05g03740	Homeodomain-like containing protein.	transcription factor TF2, putative, expressed	Trihelix	MSL24, OsMSL24	39.49	154.47	105.89	12.21	12.54	8.32	172.8	255.55	125.96	49.61	4.46	36.63	47.68	113.15	228.33	111.4	92.91	68.95	-3.17547	0.000230901	-2.60918	0.00167539	-0.505767	0.688025
None	LOC_Os10g18099	none	WRKY18, expressed	WRKY	.	1181.08	1094.57	1218.23	508.5	447.98	306.74	1234.16	1224.03	855.66	358.78	439.18	297.61	1159.03	630.14	836.31	657.98	525.12	1186.94	-1.48139	1.73e-05	-1.60311	2.84e-06	-0.148106	0.807197
Os03g0758900	LOC_Os03g55164	Similar to predicted protein.	WRKY4, expressed	WRKY	OsWRKY122, OsWRKY4, WRKY122, WRKY4	1127.48	951.47	1059.87	431.9	478.76	418.5	1004.61	866.64	1060.55	391.08	501.6	477.32	928.4	802.16	826.46	627.79	776.58	916.46	-1.25325	9.02e-10	-1.10377	7.29e-08	-0.140064	0.680302
Os06g0158100	LOC_Os06g06360	Similar to WRKY transcription factor 63.	WRKY113, expressed	WRKY	OsWRKY113, WRKY113	206.88	459.62	265.21	48.85	56.99	76.09	177.88	425.91	772.53	80.75	115.93	57.23	75.91	514.23	760.2	28.11	107.04	208.96	-2.36372	0.00611486	-2.44475	0.00419943	-1.96448	0.0417034
Os03g0718500	LOC_Os03g50920	Homeodomain-related domain containing protein.	ZF-HD protein dimerisation region containing protein, expressed	ZF-HD	OsZHD11	139.17	290.94	213.69	15.54	43.32	30.91	198.21	224.07	178.02	4.61	24.52	9.16	384.4	271.37	387.71	138.47	56.55	150.62	-2.85038	9.9e-07	-3.96045	9.76e-11	-1.59357	0.0111907

## Sheet: 2TF down coi1ab-dep
						normalised counts																		EdgeR analysis
Gene_ID (rapdb)	Gene_ID (msu7)	rapdb	msu7	TF family	Label	WT_1	WT_2	WT_3	WTJA_1	WTJA_2	WTJA_3	coi1ab_1	coi1ab_2	coi1ab_3	coi1abJA_1	coi1abJA_2	coi1abJA_3	coi2_1	coi2_2	coi2_3	coi2JA_1	coi2JA_2	coi2JA_3	logFC_WT_vs_WTJA	FDR_WT_vs_WTJA	logFC_coi1ab_vs_coi1abJA	FDR_coi1ab_vs_coi1abJA	logFC_coi2_vs_coi2JA	FDR_coi2_vs_coi2JA
Os09g0540800	LOC_Os09g36910	Basic leucine zipper (bZIP)-containing transcription factor, Promotion of flowering	bZIP transcription factor domain containing protein, expressed	bZIP	BZIP77, FD1, OsbZIP77, OsFD1	432.56	486.16	425.48	244.26	200.62	102.25	432.84	476.83	562.6	314.94	295.39	156.82	548.86	390.96	550.67	273.81	229.24	197.29	-1.30886	0.000345633	-0.947839	0.0108727	-1.08963	0.00673077
Os08g0536800	LOC_Os08g42470	Similar to TA1 protein (Fragment).	BEE 1, putative, expressed	bHLH	OsbHLH080	31.03	26.54	13.36	0	0	0	12.71	25.92	18.47	8.08	8.92	9.16	32.11	30.36	52.83	0	4.04	4.24	-7.5775	6.86e-08	-1.11814	0.222356	-3.7365	7.82e-05

## Sheet: TF biological functions
Common name	MSU_ID	log FC WT	log FC oscoi1ab	logFC oscoi2	Functions	Reference
OsCOI2-dependent TFs
OsERF40	LOC_Os04g46400	2.1	2.3	0.8	Root development	Neogy et al.2019; Lavarenne et al., 2019
OsERF2	LOC_Os06g08340	1.6	3.1	0.8	Root development	Xiao et al., 2016
OsNAC39	LOC_Os03g21030	1.2	1.3	0.9	Root development	Neogy et al.2019
OsWOX6	LOC_Os03g20910	1	1.2	0	Root development	Neogy et al.2019
OsWRKY28	LOC_Os06g44010	4.1	3.9	0.5	Root development, defense	Wang et al. 2018; Chujo et al., 2013
OsERF35, ARAG1	LOC_Os02g43970	2.1	1.8	0	Root development, drought tolerance	Lavarenne et al., 2019; Zhao et al., 2010
OsMYB55	LOC_Os04g43680	2.2	2.2	0.7	Cold tolerance	Park et al., 2010
OsOBF1	LOC_Os12g37410	1.4	1.5	0.5	Cold tolerance	Shimizu et al., 2005
OsMYB2	LOC_Os03g20090	1.2	1.2	0.8	Cold, drought and salinity tolerance	Yang et al., 2012
OsDTH8	LOC_Os08g07740	1.4	2.5	0.8	Drought and salinity tolerance	Mishra et al., 2022
OsbHLH148	LOC_Os03g53020	2.7	3	0.6	Drought resistance	Seo et al., 2010
OsADR3	LOC_Os03g55540	1.9	1.7	0.7	Drought resistance	Li et al., 2021
OsONAC79	LOC_Os04g35660	1.7	1.5	0.8	Drought resistance	Jeong et al., 2010
OsWRKY74	LOC_Os09g16510	1.4	1.4	0.5	Phosphate starvation tolerance	Dai et al., 2016
OsMYB106	LOC_Os08g33660	1.3	1.4	0	Salinity tolerance	Wang et al., 2020
OsNAC45	LOC_Os11g03370	2.2	1.5	-0.2	Salinity tolerance in roots	Zhang et al., 2020
OsMYB30	LOC_Os02g41510	3.6	3.9	0.5	Defense, lignification, cold tolerance, phosphate acquisition	Kishi-Kaboshi et al., 2018; Li et al., 2020; Lv et al., 2017; Yang et al., 2018
OsDPF	LOC_Os01g09990	5.5	5.7	1.2	Defense, DP biosynthesis	Yamamura et al., 2015
OsMYB110	LOC_Os10g33810	2.6	2.4	0.9	Defense	Kishi-Kaboshi et al., 2018
OsSPL2	LOC_Os01g69830	1.4	1.2	0.5	Defense	Tseng et al., 2023
OsbZIP73, OsTFX1	LOC_Os09g29820	2	2	0.3	Defense, cold tolerance	Sugio et al., 2007; Liu et al., 2019
OsWRKY11	LOC_Os01g43650	2.6	2.5	0.9	Defense, drougth tolerance	Lee et al., 2018; Wu et al., 2009
NL1, SNFL1	LOC_Os05g50270	-1.8	-2.3	-1.2	Development	He et al., 2018
OsGRF1, rhd1	LOC_Os02g53690	-3.1	-3.4	-1.7	Development	Van der Knaap et al., 2000
OsGATA7	LOC_Os10g40810	-1.5	-1.7	-0.6	Development	Zhang et al., 2018
OsROC5	LOC_Os02g45250	-1.4	-1.2	-0.5	Development	Xu et al., 2021
OsMYBS1	LOC_Os01g34060	-1.3	-1.2	0.3	Development	Lu et al., 2007
OsLBD12	LOC_Os11g01550	-1.1	-1.4	-0.4	Development	Ma et al., 2017
qRT9, OsbHLH120	LOC_Os09g28210	-3.7	-5.3	-1.9	Root development	Li et al., 2015
OsRHL1	LOC_Os06g08500	-2.7	-3.2	-2.6	Root development	Moon et al., 2019
OsPLT4	LOC_Os04g42570	-2.1	-1.3	-0.4	Root development	Kitomi et al., 2018
OsDOS, OsTZF7	LOC_Os05g45020	-1.1	-1.2	-0.1	Root development, drought tolerance	Lavarenne et al., 2019; Guo et al., 2022
OsGATA16	LOC_Os06g37450	-3	-2.6	-0.2	Cold tolerance	Zhang et al., 2021
OsERF115, AP2EREBP110	LOC_Os08g41030	-7.4	-8.1	0.6	Drought, development	Park et al., 2021; Liu et al., 2022
OsNIGT1	LOC_Os02g22020	-1	-1	-0.7	Phosphate starvation tolerance	Zhang et al., 2023
OsRLI1	LOC_Os04g56990	-1.2	-1.1	-0.4	Phosphate starvation tolerance	Guo et al., 2022
ART2	LOC_Os04g08290	-1.7	-1.8	-0.6	Aluminium tolerance	Che et al., 2018
OsbHLH133	LOC_Os12g32400	-7	-6.9	-2.7	Fe-deficiency tolerance	Wang et al., 2013
OsRAI1	LOC_Os03g04310	-1.2	-1.4	-0.6	Defense	Kim et al., 2012
OsWRKY4	LOC_Os03g55164	-1.3	-1.1	-1.1	Defense	Peng et al., 2016
OsGLK1	LOC_Os06g24070	-1.9	-1.8	0.5	Defense, photosynthesis	Li et al., 2022; Kim et al., 2023
OsCOI1ab-dependent TFs
OsNAC6, OsSNAC2	LOC_Os01g66120	1.7	1.6	2	Root growth, cold, salt and drought tolerance	Chung et al., 2009; Hu et al., 2008, Lee et al., 2017
OsHsfA7	LOC_Os01g39020	1.6	0.3	1.4	Salt and drought tolerance	Liu et al., 2013
OsFD1	LOC_Os09g36910	-1.30886	-0.947839	-1.08963	Development	Peng et al., 2021
References:
Che J, Tsutsui T, Yokosho K, Yamaji N, Ma JF. Functional characterization of an aluminum (Al)-inducible transcription factor, ART2, revealed a different pathway for Al tolerance in rice. New Phytol. 2018; 220(1):209-218. doi: 10.1111/nph.15252.
Chujo T, Miyamoto K, Shimogawa T, Shimizu T, Otake Y, Yokotani N, Nishizawa Y, Shibuya N, Nojiri H, Yamane H, Minami E, Okada K. OsWRKY28, a PAMP-responsive transrepressor, negatively regulates innate immune responses in rice against rice blast fungus. Plant Mol Biol. 2013; 82(1-2):23-37. doi: 10.1007/s11103-013-0032-5.
Chung PJ, Kim JK. Epigenetic interaction of OsHDAC1 with the OsNAC6 gene promoter regulates rice root growth. Plant Signal Behav. 2009; 4(7):675-7. doi: 10.4161/psb.4.7.9075.
Dai X, Wang Y, Zhang WH. OsWRKY74, a WRKY transcription factor, modulates tolerance to phosphate starvation in rice. J Exp Bot. 2016; 67(3):947-60. doi: 10.1093/jxb/erv515.
Guo C, Chen L, Cui Y, Tang M, Guo Y, Yi Y, Li Y, Liu L, Chen L. RNA Binding Protein OsTZF7 Traffics Between the Nucleus and Processing Bodies/Stress Granules and Positively Regulates Drought Stress in Rice. Front Plant Sci. 2022; 13:802337. doi: 10.3389/fpls.2022.802337.
Guo M, Zhang Y, Jia X, Wang X, Zhang Y, Liu J, Yang Q, Ruan W, Yi K. Alternative splicing of REGULATOR OF LEAF INCLINATION 1 modulates phosphate starvation signaling and growth in plants. Plant Cell. 2022; 34(9):3319-3338. doi: 10.1093/plcell/koac161.
He P, Wang X, Zhang X, Jiang Y, Tian W, Zhang X, Li Y, Sun Y, Xie J, Ni J, He G, Sang X. Short and narrow flag leaf1, a GATA zinc finger domain-containing protein, regulates flag leaf size in rice (Oryza sativa). BMC Plant Biol. 2018; 18(1):273. doi: 10.1186/s12870-018-1452-9.
Hu H, You J, Fang Y, Zhu X, Qi Z, Xiong L. Characterization of transcription factor gene SNAC2 conferring cold and salt tolerance in rice. Plant Mol Biol. 2008; 67(1-2):169-81. doi: 10.1007/s11103-008-9309-5. Epub 2008 Feb 14. Erratum in: Plant Mol Biol. 2010 Mar;72(4-5):567-8.
Jeong JS, Kim YS, Baek KH, Jung H, Ha SH, Do Choi Y, Kim M, Reuzeau C, Kim JK. Root-specific expression of OsNAC10 improves drought tolerance and grain yield in rice under field drought conditions. Plant Physiol. 2010; 153(1):185-97. doi: 10.1104/pp.110.154773.
Kim N, Jeong J, Kim J, Oh J, Choi G. Shade represses photosynthetic genes by disrupting the DNA binding of GOLDEN2-LIKE1. Plant Physiol. 2023; 191(4):2334-2352. doi: 10.1093/plphys/kiad029.
Kim SH, Oikawa T, Kyozuka J, Wong HL, Umemura K, Kishi-Kaboshi M, Takahashi A, Kawano Y, Kawasaki T, Shimamoto K. The bHLH Rac Immunity1 (RAI1) Is Activated by OsRac1 via OsMAPK3 and OsMAPK6 in Rice Immunity. Plant Cell Physiol. 2012; 53(4):740-54. doi: 10.1093/pcp/pcs033.
Kishi-Kaboshi M, Seo S, Takahashi A, Hirochika H. The MAMP-Responsive MYB Transcription Factors MYB30, MYB55 and MYB110 Activate the HCAA Synthesis Pathway and Enhance Immunity in Rice. Plant Cell Physiol. 2018; 59(5):903-915. doi: 10.1093/pcp/pcy062.
Kitomi Y, Nakao E, Kawai S, Kanno N, Ando T, Fukuoka S, Irie K, Uga Y. Fine Mapping of QUICK ROOTING 1 and 2, Quantitative Trait Loci Increasing Root Length in Rice. G3 (Bethesda). 2018; 8(2):727-735. doi: 10.1534/g3.117.300147.
Lavarenne J, Gonin M, Guyomarc'h S, Rouster J, Champion A, Sallaud C, Laplaze L, Gantet P, Lucas M. Inference of the gene regulatory network acting downstream of CROWN ROOTLESS 1 in rice reveals a regulatory cascade linking genes involved in auxin signaling, crown root initiation, and root meristem specification and maintenance. Plant J. 2019; 100(5):954-968. doi: 10.1111/tpj.14487.
Lee DK, Chung PJ, Jeong JS, Jang G, Bang SW, Jung H, Kim YS, Ha SH, Choi YD, Kim JK. The rice OsNAC6 transcription factor orchestrates multiple molecular mechanisms involving root structural adaptions and nicotianamine biosynthesis for drought tolerance. Plant Biotechnol J. 2017; 15(6):754-764. doi: 10.1111/pbi.12673.
Lee H, Cha J, Choi C, Choi N, Ji HS, Park SR, Lee S, Hwang DJ. Rice WRKY11 Plays a Role in Pathogen Defense and Drought Tolerance. Rice (N Y). 2018; 11(1):5. doi: 10.1186/s12284-018-0199-0.
Li J, Han Y, Liu L, Chen Y, Du Y, Zhang J, Sun H, Zhao Q. qRT9, a quantitative trait locus controlling root thickness and root length in upland rice. J Exp Bot. 2015; 66(9):2723-32. doi: 10.1093/jxb/erv076.
Li W, Wang K, Chern M, Liu Y, Zhu Z, Liu J, Zhu X, Yin J, Ran L, Xiong J, He K, Xu L, He M, Wang J, Liu J, Bi Y, Qing H, Li M, Hu K, Song L, Wang L, Qi T, Hou Q, Chen W, Li Y, Wang W, Chen X. Sclerenchyma cell thickening through enhanced lignification induced by OsMYB30 prevents fungal penetration of rice leaves. New Phytol. 2020; 226(6):1850-1863. doi: 10.1111/nph.16505.
Li X, Yu B, Wu Q, Min Q, Zeng R, Xie Z, Huang J. OsMADS23 phosphorylated by SAPK9 confers drought and salt tolerance by regulating ABA biosynthesis in rice. PLoS Genet. 2021; 17(8):e1009699. doi: 10.1371/journal.pgen.1009699.
Li Z, Gao J, Wang B, Xu J, Fu X, Han H, Wang L, Zhang W, Deng Y, Wang Y, Gong Z, Tian Y, Peng R, Yao Q. Rice carotenoid biofortification and yield improvement conferred by endosperm-specific overexpression of OsGLK1. Front Plant Sci. 2022; 13:951605. doi: 10.3389/fpls.2022.951605.
Liu AL, Zou J, Liu CF, Zhou XY, Zhang XW, Luo GY, Chen XB. Over-expression of OsHsfA7 enhanced salt and drought tolerance in transgenic rice. BMB Rep. 2013; 46(1):31-6. doi: 10.5483/bmbrep.2013.46.1.090.
Liu C, Schläppi MR, Mao B, Wang W, Wang A, Chu C. The bZIP73 transcription factor controls rice cold tolerance at the reproductive stage. Plant Biotechnol J. 2019; 17(9):1834-1849. doi: 10.1111/pbi.13104.
Liu C, Ma T, Yuan D, Zhou Y, Long Y, Li Z, Dong Z, Duan M, Yu D, Jing Y, Bai X, Wang Y, Hou Q, Liu S, Zhang JS, Chen SY, Li D, Liu X, Li Z, Wang W, Li J, Wei X, Ma B, Wan X. The OsEIL1-OsERF115-target gene regulatory module controls grain size and weight in rice. Plant Biotechnol J. 2022; 20(8):1470-1486. doi: 10.1111/pbi.13825.
Lu CA, Lin CC, Lee KW, Chen JL, Huang LF, Ho SL, Liu HJ, Hsing YI, Yu SM. The SnRK1A protein kinase plays a key role in sugar signaling during germination and seedling growth of rice. Plant Cell. 2007; 19(8):2484-99. doi: 10.1105/tpc.105.037887.
Lv Y, Yang M, Hu D, Yang Z, Ma S, Li X, Xiong L. The OsMYB30 Transcription Factor Suppresses Cold Tolerance by Interacting with a JAZ Protein and Suppressing β-Amylase Expression. Plant Physiol. 2017; 173(2):1475-1491. doi: 10.1104/pp.16.01725.
Ma W, Wu F, Sheng P, Wang X, Zhang Z, Zhou K, Zhang H, Hu J, Lin Q, Cheng Z, Wang J, Zhu S, Zhang X, Guo X, Wang H, Wu C, Zhai H, Wan J. The LBD12-1 Transcription Factor Suppresses Apical Meristem Size by Repressing Argonaute 10 Expression. Plant Physiol. 2017; 173(1):801-811. doi: 10.1104/pp.16.01699.
Mishra M, Rathore RS, Joshi R, Pareek A, Singla-Pareek SL. DTH8 overexpression induces early flowering, boosts yield, and improves stress recovery in rice cv IR64. Physiol Plant. 2022; 174(3):e13691. doi: 10.1111/ppl.13691.
Moon S, Cho LH, Kim YJ, Gho YS, Jeong HY, Hong WJ, Lee C, Park H, Jwa NS, Dangol S, Chen Y, Park H, Cho HS, An G, Jung KH. RSL Class II Transcription Factors Guide the Nuclear Localization of RHL1 to Regulate Root Hair Development. Plant Physiol. 2019; 179(2):558-568. doi: 10.1104/pp.18.01002.
Neogy A, Garg T, Kumar A, Dwivedi AK, Singh H, Singh U, Singh Z, Prasad K, Jain M, Yadav SR. Genome-Wide Transcript Profiling Reveals an Auxin-Responsive Transcription Factor, OsAP2/ERF-40, Promoting Rice Adventitious Root Development. Plant Cell Physiol. 2019; 60(10):2343-2355. doi: 10.1093/pcp/pcz132. Erratum in: Plant Cell Physiol. 2021 Dec 3;62(11):1786.
Park MR, Yun KY, Mohanty B, Herath V, Xu F, Wijaya E, Bajic VB, Yun SJ, De Los Reyes BG. Supra-optimal expression of the cold-regulated OsMyb4 transcription factor in transgenic rice changes the complexity of transcriptional network with major effects on stress tolerance and panicle development. Plant Cell Environ. 2010; 33(12):2209-30. doi: 10.1111/j.1365-3040.2010.02221.x.
Park SI, Kwon HJ, Cho MH, Song JS, Kim BG, Baek J, Kim SL, Ji H, Kwon TR, Kim KH, Yoon IS. The OsERF115/AP2EREBP110 Transcription Factor Is Involved in the Multiple Stress Tolerance to Heat and Drought in Rice Plants. Int J Mol Sci. 2021; 22(13):7181. doi: 10.3390/ijms22137181.
Peng Q, Zhu C, Liu T, Zhang S, Feng S, Wu C. Phosphorylation of OsFD1 by OsCIPK3 promotes the formation of RFT1-containing florigen activation complex for long-day flowering in rice. Mol Plant. 2021; 14(7):1135-1148. doi: 10.1016/j.molp.2021.04.003.
Peng X, Wang H, Jang JC, Xiao T, He H, Jiang D, Tang X. OsWRKY80-OsWRKY4 Module as a Positive Regulatory Circuit in Rice Resistance Against Rhizoctonia solani. Rice (N Y). 2016; 9(1):63. doi: 10.1186/s12284-016-0137-y.
Seo JS, Joo J, Kim MJ, Kim YK, Nahm BH, Song SI, Cheong JJ, Lee JS, Kim JK, Choi YD. OsbHLH148, a basic helix-loop-helix protein, interacts with OsJAZ proteins in a jasmonate signaling pathway leading to drought tolerance in rice. Plant J. 2011; 65(6):907-21. doi: 10.1111/j.1365-313X.2010.04477.x.
Shimizu H, Sato K, Berberich T, Miyazaki A, Ozaki R, Imai R, Kusano T. LIP19, a basic region leucine zipper protein, is a Fos-like molecular switch in the cold signaling of rice plants. Plant Cell Physiol. 2005; 46(10):1623-34. doi: 10.1093/pcp/pci178.
Sugio A, Yang B, Zhu T, White FF. Two type III effector genes of Xanthomonas oryzae pv. oryzae control the induction of the host genes OsTFIIAgamma1 and OsTFX1 during bacterial blight of rice. Proc Natl Acad Sci U S A. 2007; 104(25):10720-5. doi: 10.1073/pnas.0701742104.
Tseng BS, Huang CC, King YC, Wu MT, Hsieh CH, Hsieh KT, Hsing YI, Jeng ST. Hydrogen peroxide regulates the Osa-miR156-OsSPL2/OsTIFY11b module in rice. Plant Cell Environ. 2023; 46(8):2507-2522. doi: 10.1111/pce.14605.
van der Knaap E, Kim JH, Kende H. A novel gibberellin-induced gene from rice and its potential regulatory role in stem growth. Plant Physiol. 2000; 122(3):695-704. doi: 10.1104/pp.122.3.695.
Wang J, Nan N, Li N, Liu Y, Wang TJ, Hwang I, Liu B, Xu ZY. A DNA Methylation Reader-Chaperone Regulator-Transcription Factor Complex Activates OsHKT1;5 Expression during Salinity Stress. Plant Cell. 2020; 32(11):3535-3558. doi: 10.1105/tpc.20.00301.
Wang L, Ying Y, Narsai R, Ye L, Zheng L, Tian J, Whelan J, Shou H. Identification of OsbHLH133 as a regulator of iron distribution between roots and shoots in Oryza sativa. Plant Cell Environ. 2013; 36(1):224-36. doi: 10.1111/j.1365-3040.2012.02569.x.
Wang P, Xu X, Tang Z, Zhang W, Huang XY, Zhao FJ. OsWRKY28 Regulates Phosphate and Arsenate Accumulation, Root System Architecture and Fertility in Rice. Front Plant Sci. 2018; 9:1330. doi: 10.3389/fpls.2018.01330.
Wu X, Shiroto Y, Kishitani S, Ito Y, Toriyama K. Enhanced heat and drought tolerance in transgenic rice seedlings overexpressing OsWRKY11 under the control of HSP101 promoter. Plant Cell Rep. 2009; 28(1):21-30. doi: 10.1007/s00299-008-0614-x.
Xiao G, Qin H, Zhou J, Quan R, Lu X, Huang R, Zhang H. OsERF2 controls rice root growth and hormone responses through tuning expression of key genes involved in hormone signaling and sucrose metabolism. Plant Mol Biol. 2016; 90(3):293-302. doi: 10.1007/s11103-015-0416-9.
Xu Y, Kong W, Wang F, Wang J, Tao Y, Li W, Chen Z, Fan F, Jiang Y, Zhu QH, Yang J. Heterodimer formed by ROC8 and ROC5 modulates leaf rolling in rice. Plant Biotechnol J. 2021; 19(12):2662-2672. doi: 10.1111/pbi.13690.
Yamamura C, Mizutani E, Okada K, Nakagawa H, Fukushima S, Tanaka A, Maeda S, Kamakura T, Yamane H, Takatsuji H, Mori M. Diterpenoid phytoalexin factor, a bHLH transcription factor, plays a central role in the biosynthesis of diterpenoid phytoalexins in rice. Plant J. 2015; 84(6):1100-13. doi: 10.1111/tpj.13065.
Yang A, Dai X, Zhang WH. A R2R3-type MYB gene, OsMYB2, is involved in salt, cold, and dehydration tolerance in rice. J Exp Bot. 2012; 63(7):2541-56. doi: 10.1093/jxb/err431.
Yang WT, Baek D, Yun DJ, Lee KS, Hong SY, Bae KD, Chung YS, Kwon YS, Kim DH, Jung KH, Kim DH. Rice OsMYB5P improves plant phosphate acquisition by regulation of phosphate transporter. PLoS One. 2018; 13(3):e0194628. doi: 10.1371/journal.pone.0194628.
Zhang H, Wu T, Li Z, Huang K, Kim NE, Ma Z, Kwon SW, Jiang W, Du X. OsGATA16, a GATA Transcription Factor, Confers Cold Tolerance by Repressing OsWRKY45-1 at the Seedling Stage in Rice. Rice (N Y). 2021; 14(1):42. doi: 10.1186/s12284-021-00485-w.
Zhang X, Long Y, Huang J, Xia J. OsNAC45 is Involved in ABA Response and Salt Tolerance in Rice. Rice (N Y). 2020; 13(1):79. doi: 10.1186/s12284-020-00440-1.
Zhang Y, Zhang Q, Guo M, Wang X, Li T, Wu Q, Li L, Yi K, Ruan W. NIGT1 represses plant growth and mitigates phosphate starvation signaling to balance the growth response tradeoff in rice. J Integr Plant Biol. 2023; 65(8):1874-1889. doi: 10.1111/jipb.13496.
Zhang YJ, Zhang Y, Zhang LL, Huang HY, Yang BJ, Luan S, Xue HW, Lin WH. OsGATA7 modulates brassinosteroids-mediated growth regulation and influences architecture and grain shape. Plant Biotechnol J. 2018; 16(7):1261-1264. doi: 10.1111/pbi.12887.
Zhao L, Hu Y, Chong K, Wang T. ARAG1, an ABA-responsive DREB gene, plays a role in seed germination and drought tolerance of rice. Ann Bot. 2010; 105(3):401-9. doi: 10.1093/aob/mcp303.
