# Supplementary material for: Transcriptomic and metabolomic reveal OsCOI2 as the jasmonate-receptor master switch in rice root
Source: PLoS One. 2024 Oct 28;19(10):e0311136. doi: 10.1371/journal.pone.0311136 (PMC11516173; doi:10.1371/journal.pone.0311136)
Supplement: S8 Table — (XLSX) [file pone.0311136.s013.xlsx]

## Sheet: Feuil1
			Up-regulated DEGs
			WT		oscoi1ab		oscoi2
ID	Description	BgRatio	GeneRatio	p,adjust	GeneRatio	p,adjust	GeneRatio	p,adjust
GO:0009753	response to jasmonic acid	362/23332	94/1762	5.05655e-24	87/1715	1.38795e-20	51/808	1.03547e-14
GO:0009694	jasmonic acid metabolic process	111/23332	35/1762	3.32566e-11	33/1715	4.90366e-10	22/808	7.28304e-09
GO:0009611	response to wounding	226/23332	69/1762	8.20103e-22	69/1715	5.0753e-22	38/808	2.55462e-13
GO:0009411	response to UV	139/23332	37/1762	1.63023e-09	37/1715	8.17277e-10
GO:0030912	response to deep water	96/23332	29/1762	7.23122e-09	26/1715	4.35149e-07	14/808	0.000210636
GO:0009408	response to heat	398/23332	53/1762	0.0008733	51/1715	0.0016157
GO:1901698	response to nitrogen compound	169/23332	31/1762	0.000101105	34/1715	4.83743e-06
GO:0010038	response to metal ion	472/23332	62/1762	0.000359461	61/1715	0.000344226
GO:0014070	response to organic cyclic compound	421/23332	54/1762	0.00175779	52/1715	0.00305101	30/808	0.00407606
GO:0009636	response to toxic substance	80/23332	16/1762	0.00452668			17/808	1.22992e-07
GO:0009635	response to herbicide	44/23332			12/1715	0.00125913
GO:0031667	response to nutrient levels	276/23332			36/1715	0.0091818
GO:0046689	response to mercury ion	20/23332					5/808	0.00885251
GO:0006979	response to oxidative stress	490/23332	70/1762	1.08497e-05	65/1715	9.94276e-05	37/808	0.000302343
GO:0006720	isoprenoid metabolic process	194/23332	40/1762	5.19127e-07	34/1715	7.61244e-05
GO:0052315	phytoalexin biosynthetic process	21/23332	11/1762	5.05322e-06	9/1715	0.00023988
GO:0009699	phenylpropanoid biosynthetic process	92/23332			21/1715	9.55658e-05
GO:0009072	aromatic amino acid family metabolic process	84/23332			22/1715	7.06172e-06
GO:0009685	gibberellin metabolic process	60/23332	13/1762	0.00663109	13/1715	0.0059764
GO:0002213	defense response to insect	109/23332	28/1762	6.28391e-07	26/1715	4.83743e-06	13/808	0.00259145
GO:0002238	response to molecule of fungal origin	53/23332	18/1762	2.43519e-06	18/1715	2.02445e-06
GO:0051607	defense response to virus	111/23332	25/1762	2.55249e-05	23/1715	0.000165524
GO:0010150	leaf senescence	157/23332	32/1762	1.15843e-05	33/1715	2.9346e-06	22/808	1.59706e-06
GO:0009807	lignan biosynthetic process	21/23332	10/1762	3.32601e-05
GO:0052386	cell wall thickening	25/23332	8/1762	0.00554449	10/1715	0.000171239
GO:0042435	indole-containing compound biosynthetic process	27/23332	9/1762	0.00196812
GO:0042886	amide transport	92/23332	18/1762	0.00285783	19/1715	0.000864266
GO:0009723	response to ethylene	144/23332	24/1762	0.00338657	25/1715	0.0011647
GO:0009751	response to salicylic acid	287/23332	38/1762	0.00752113			24/808	0.00183225
GO:0048544	recognition of pollen	118/23332			21/1715	0.00254618
GO:0048527	lateral root development	35/23332					7/808	0.00407606
			Down-regulated DEGs
			WT		oscoi1ab		oscoi2
ID	Description	BgRatio	GeneRatio	p,adjust	GeneRatio	p,adjust	GeneRatio	p,adjust
GO:0015979	photosynthesis	232/23332	66/1629	3.31564e-21	69/2023	3.734e-18
GO:0030001	metal ion transport	324/23332	52/1629	1.15634e-06	51/2023	0.000849615
GO:0006879	cellular iron ion homeostasis	49/23332	15/1629	4.28836e-05	14/2023	0.00168991	8/496	0.00079056
GO:0010044	response to aluminum ion	34/23332	12/1629	9.03901e-05	13/2023	0.000109405
GO:0120127	response to zinc ion starvation	13/23332	7/1629	0.000337959	6/2023	0.00985404
GO:0071554	cell wall organization or biogenesis	316/23332	46/1629	9.21376e-05	58/2023	2.27039e-06	25/496	8.70527e-06
GO:0010411	xyloglucan metabolic process	36/23332	12/1629	0.000150821	14/2023	4.04363e-05
GO:0006869	lipid transport	149/23332	27/1629	0.000177795	33/2023	2.36494e-05	21/496	9.65328e-09
GO:0019344	cysteine biosynthetic process	31/23332	10/1629	0.000935711	10/2023	0.00516686
GO:0042743	hydrogen peroxide metabolic process	195/23332	30/1629	0.00110995	50/2023	2.2851e-10
GO:0042126	nitrate metabolic process	16/23332	7/1629	0.00135688
GO:0016072	rRNA metabolic process	95/23332	18/1629	0.00215642
GO:0009608	response to symbiont	75/23332	15/1629	0.00400388	18/2023	0.00190977
GO:0009240	isopentenyl diphosphate biosynthetic process	32/23332			10/2023	0.00646591
GO:0010446	response to alkaline pH	13/23332			6/2023	0.00985404
