# Supplementary material for: Transcriptomic and metabolomic reveal OsCOI2 as the jasmonate-receptor master switch in rice root
Source: PLoS One. 2024 Oct 28;19(10):e0311136. doi: 10.1371/journal.pone.0311136 (PMC11516173; doi:10.1371/journal.pone.0311136)
Supplement: S9 Table — (XLSX) [file pone.0311136.s014.xlsx]

## Sheet: Feuil1
Table S9: Metabolite levels in rice roots submitted to JA treatment (5µM). Asterisks indicate significant differences (n = 9, one way-ANOVA with Tuckey’s multiple comparisons test, * p < 0.01, ** p < 0.001, *** p < 0.0001).
	6 h JA treatment (relative amounts/mg dry weight)						24 h JA treatment (relative amounts/mg dry weight)						6 h JA treatment (statistic)								24 h JA treatment (statistic)
	WT	WT_JA	coi1	coi1_JA	coi2	coi2_JA	WT	WT_JA	coi1	coi1_JA	coi2	coi2_JA	FC WT_JA/WT	p-value WT_JA/WT	FC coi1_JA/coi1	p-value coi1_JA/coi1	p-value coi1_JA/WT_JA	FC coi2_JA/coi2	p-value coi2_JA/coi2	p-value coi2_JA/WT_JA	FC WT_JA/WT	p-value WT_JA/WT	FC coi1_JA/coi1	p-value coi1_JA/coi1	p-value coi1_JA/WT_JA	FC coi2_JA/coi2	p-value coi2_JA/coi2	p-value coi2_JA/WT_JA
Carbohydrates
Fructose	0.0907414	0.0554589	0.0963898	0.0691498	0.140309	0.0852216	0.084426	0.0929286	0.134107	0.0807824	0.133529	0.0831824	0.611175		0.717397			0.607385			1.10071		0.602374	**		0.622954	**
Trehalose	0.00855082	0.00739904	0.00877644	0.00895005	0.00961987	0.00955069	0.00864114	0.00529775	0.00961475	0.00621536	0.0101046	0.0067876	0.865301		1.01978			0.992809			0.613085	**	0.646441	**		0.671737	**
Arabinose	0.0201239	0.0155737	0.0184838	0.0197675	0.0253112	0.0235286	0.0236912	0.0162845	0.0258012	0.0175785	0.024166	0.0168038	0.773892		1.06945			0.929573			0.687365		0.681304			0.695348
Galactose	0.00380679	0.00331494	0.00376276	0.00386533	0.00511302	0.00431171	0.00445346	0.0031897	0.00468635	0.0033862	0.00473608	0.00348831	0.870797		1.02726			0.843281			0.71623		0.722566			0.73654
Mannose	0.00173387	0.00132401	0.00178414	0.00139251	0.0021774	0.00164834	0.00200238	0.00158862	0.00237711	0.0017448	0.00218392	0.00173037	0.763617		0.780494			0.75702			0.793366		0.733999	***		0.792325
Glucose	0.27986	0.220449	0.330659	0.264594	0.449964	0.324736	0.285738	0.278206	0.343285	0.258287	0.338734	0.261262	0.787713		0.800201			0.721692			0.973641		0.752397			0.77129
Gentobiose	0.00119606	0.0010297	0.00130201	0.00120454	0.00159662	0.0013182	0.00110001	0.00124012	0.00134407	0.00118222	0.00116408	0.0012063	0.86091		0.925141			0.825617			1.12737		0.879581			1.03628
Rhamnose	6.6131e-05	5.42489e-05	8.69892e-05	7.47251e-05	8.62996e-05	6.9832e-05	8.75245e-05	8.36836e-05	9.54512e-05	8.82277e-05	9.93537e-05	9.89847e-05	0.820325		0.859017			0.809181			0.956116		0.924322			0.996286
Xylose	0.00190563	0.00148803	0.00190438	0.00176313	0.00188855	0.00176524	0.00180923	0.0017688	0.00193927	0.00176146	0.00203028	0.00194265	0.780861		0.925833			0.934705			0.977652		0.908314			0.95684
Sucrose	1.75181	1.53885	1.77684	1.87597	2.01679	1.89622	1.61215	1.56972	1.7062	1.80108	1.92118	1.42977	0.878433		1.05579			0.940214			0.973675		1.05561			0.744213
Glyceraldehyde	0.00106843	0.000961079	0.000985892	0.000975976	0.0011547	0.00104632	0.00101783	0.00121028	0.000982815	0.00127791	0.000947142	0.00105961	0.899521		0.989943			0.906134			1.18909		1.30026			1.11875
Levoglucosan	0.00564019	0.00520424	0.00571696	0.00631119	0.00540793	0.00568565	0.00559054	0.00595206	0.00580716	0.00638753	0.00574229	0.00628837	0.922707		1.10394			1.05136			1.06467		1.09994			1.0951
Ribose	0.000952822	0.00118008	0.00088493	0.00114704	0.00121238	0.00126957	0.00105446	0.00241274	0.00103887	0.00206729	0.00111184	0.00209284	1.23851		1.29619			1.04717			2.28813	***	1.98993	**		1.88233	*
Pentose phosphate	0.000166399	0.000297438	0.000209165	0.000322274	0.000186756	0.000259254	0.000191424	0.000343408	0.000310098	0.000413058	0.000334024	0.000350889	1.7875	*	1.54077			1.38819			1.79397		1.33203			1.05049
Amino acids
Proline	0.00599206	0.00235426	0.0051094	0.00254168	0.00438261	0.00283835	0.00779399	0.00226184	0.00843163	0.0028649	0.0073874	0.00311343	0.392897	***	0.497451	***		0.647638	*		0.290203	***	0.33978	***		0.421452	***
Glycine	0.0336476	0.011502	0.0278283	0.0232283	0.035503	0.0217708	0.0162472	0.00661976	0.0154702	0.00610716	0.0140518	0.0073438	0.341837	***	0.834701			0.613211	*		0.407441	***	0.39477	***		0.522625	*
Asparagine	0.00671273	0.00454635	0.00426062	0.00449843	0.00259273	0.00367848	0.00263172	0.000787172	0.00355252	0.000953497	0.00389781	0.00127877	0.677272		1.05582			1.41877			0.299109	*	0.2684	***		0.328073	***
Leucine	0.0117155	0.00799073	0.00949464	0.0067717	0.0102107	0.00748973	0.00961398	0.00325873	0.00804721	0.00370069	0.00757052	0.00455991	0.682065		0.713213			0.73352			0.338957	***	0.459873	*		0.602324
Isoleucine	0.0101236	0.00846366	0.00711813	0.00612626	0.00583865	0.0062752	0.00542015	0.00241277	0.00436498	0.00241168	0.00414511	0.00271788	0.836031		0.860656			1.07477			0.445148	***	0.552508	*		0.655684
Adenosine	0.000894011	0.000699671	0.00100135	0.000950429	0.00151523	0.00121449	0.00152036	0.000673503	0.00166718	0.00088186	0.00161826	0.00102457	0.782619		0.949149			0.80152			0.44299		0.528954			0.633132
Alanine	0.0842706	0.0456818	0.0842624	0.0612689	0.092297	0.0627121	0.0690778	0.034382	0.0870878	0.0550524	0.0892933	0.0617268	0.542084	***	0.72712			0.679461	**		0.49773	***	0.632148	***		0.691281	**	**
Tyrosine	0.0206293	0.0118929	0.0145905	0.0112826	0.0132011	0.00878009	0.0132198	0.00729213	0.0120944	0.00782107	0.0119223	0.0092229	0.576506	*	0.773279			0.665102			0.551606	***	0.646671	*		0.773586
Threonine	0.00428781	0.0044656	0.00370759	0.00429677	0.00320191	0.0035307	0.00236736	0.00140236	0.00274623	0.00180102	0.00318867	0.00226711	1.04146		1.15891			1.10269			0.592374	**	0.655815	*		0.71099	*
Valine	0.0217403	0.0248858	0.0184766	0.0181198	0.0141265	0.0169402	0.0163976	0.0112486	0.0140814	0.00850294	0.0132787	0.00911602	1.14468		0.980686			1.19918		*	0.68599	*	0.603844	*		0.686512
Ornithine	0.000310269	0.000305421	0.000254036	0.000451451	0.000373393	0.000363313	0.000305577	0.000184358	0.000315764	0.000184186	0.00042597	0.000281418	0.984376		1.77711			0.973005			0.60331		0.583303			0.660652
Citrulline	0.000726185	0.000467328	0.000251432	0.000289656	0.000312982	0.000310997	0.000273994	0.000183483	0.000272597	0.000162933	0.000272717	0.000121605	0.643539		1.15202			0.993655			0.669658		0.597705			0.4459
Serine	0.106652	0.0868409	0.0876478	0.0907495	0.0711552	0.0877334	0.0375981	0.0348697	0.0472998	0.0397238	0.0482608	0.0456515	0.814244		1.03539			1.23299			0.927433		0.839831			0.945933
Hydroxyproline	0.00200685	0.000762084	0.00167742	0.00123032	0.0015627	0.00108684	0.00171916	0.00114348	0.00158375	0.00129818	0.00174593	0.00146691	0.379741	***	0.733462			0.695491			0.665142		0.819686			0.840187
Aspartate	0.132272	0.0492067	0.120093	0.0620656	0.100022	0.0695874	0.106001	0.0774807	0.0974063	0.100965	0.0997107	0.0988469	0.372012	***	0.516814	***		0.695719			0.730945		1.03654			0.991338
Glutamate	0.155164	0.0551825	0.136192	0.0714521	0.112429	0.0722257	0.11378	0.0750422	0.115698	0.0993289	0.121375	0.107755	0.355641	***	0.524642	***		0.64241	*		0.659539		0.85852			0.887784
GABA	0.0274005	0.0118075	0.0258019	0.0168294	0.0462768	0.0227616	0.0385638	0.0253177	0.0359439	0.0293774	0.0345602	0.0333567	0.430922		0.652254			0.491857			0.656514		0.817311			0.965178
Oxoproline	0.156134	0.060924	0.163665	0.0807111	0.174257	0.0789127	0.152632	0.0797694	0.168285	0.0996714	0.178619	0.107081	0.390203	***	0.493147	***		0.452852	***		0.522626	***	0.592277	***		0.599494	***
Beta-alanine	0.00148436	0.00341872	0.00110393	0.00247861	0.00124211	0.00262814	0.000988759	0.00358879	0.000878889	0.00211474	0.00107749	0.00201066	2.30316	***	2.24526	**		2.11586	**		3.62959	***	2.40615	*	**	1.86605		**
Phenylalanine	0.00549786	0.00643334	0.00398911	0.00563006	0.00367115	0.00556714	0.00291101	0.00562047	0.00302601	0.00489036	0.00336752	0.00539353	1.17016		1.41136			1.51646			1.93076	**	1.61611			1.60163
Methionine	0.00269399	0.00261951	0.00175785	0.00161103	0.00132395	0.00175409	0.00138373	0.00243233	0.00119714	0.00170546	0.00125604	0.00186773	0.972355		0.91648			1.3249			1.75781	*	1.42461			1.487
Organic acids
Isocitric acid	0.000374638	0.000238385	0.000442234	0.000288974	0.000450193	0.000312493	0.000422809	0.00014204	0.000475064	0.000195525	0.000439473	0.000250654	0.636307		0.653441			0.694132			0.335943	***	0.411576	***		0.570351	***
Citric acid	0.0348847	0.0164434	0.0408982	0.0219891	0.0392031	0.0236284	0.0328412	0.00943326	0.0417766	0.0159125	0.0367244	0.0189093	0.471363	***	0.537654	***		0.602717	***		0.287238	***	0.380896	***		0.514898	***	*
Aminomalonic acid	0.000189378	8.42474e-05	0.000155414	0.000151911	0.000250665	0.000143615	0.0001155	5.67157e-05	0.000121241	4.59054e-05	0.000111948	6.26993e-05	0.444864		0.977456			0.572934			0.491043	*	0.378628	***		0.560073
Pentadecanoic acid	0.00193362	0.00147396	0.00173648	0.00154309	0.00186839	0.00146958	0.00152646	0.00135912	0.00156825	0.00130704	0.00165513	0.00160745	0.798669		0.834612			0.736251			0.988591		0.761542			0.785413
Ketoglutaric acid	0.00194212	0.00147744	0.00174085	0.00155097	0.00187981	0.00147341	0.0015296	0.00136899	0.00157333	0.00130869	0.00166118	0.00161168	0.760734		0.890927			0.783812			0.894998		0.831797			0.970203
Pentanedioic acid	0.00797886	0.00637246	0.00923681	0.00770915	0.0125417	0.00923386	0.0081073	0.00801481	0.00966068	0.00735701	0.00973835	0.00764863	0.76228		0.88863			0.786549			0.890377		0.833441			0.971196
Oxaloacetate	0.00146136	0.00141721	0.00150771	0.00150931	0.00167878	0.00148022	0.00139442	0.00143476	0.00145925	0.00153106	0.00137035	0.0013755	0.969786		1.00106			0.881724			1.02893		1.04921			1.00375
Hydroxybutanoic acid	0.000714279	0.000617733	0.000702504	0.000751779	0.00079205	0.000706267	0.000689782	0.000630247	0.000724339	0.000686577	0.000747514	0.000631936	0.864834		1.07014			0.891695			0.91369		0.947867			0.845384
Gluconic acid	0.000256417	0.000205269	0.000295657	0.000302159	0.000250975	0.000249667	0.00022139	0.000285253	0.000255344	0.000284261	0.000202904	0.000253459	0.937364		1.04096			0.893502			0.961776		1.00098			0.867768
Alloxanoic acid	0.327741	0.295984	0.313944	0.304151	0.281223	0.306958	0.259044	0.231856	0.276693	0.246835	0.262167	0.259984	0.903104		0.968805			1.09151			0.895044		0.89209			0.991673
Malate	0.0190002	0.0222177	0.0213633	0.0201841	0.0261026	0.0216931	0.0194736	0.0166	0.0219704	0.0180464	0.0226634	0.0199459	1.16934		0.944804			0.83107			0.852435		0.821395			0.880094
Succinic anhydride	0.00017547	0.000160096	0.000183248	0.000215899	0.000190866	0.000218511	0.000316635	0.000208627	0.00024533	0.000247458	0.000288702	0.000289748	0.912382		1.17818			1.14484			0.658887		1.00867			1.00362
Succinic acid	0.0220006	0.0315006	0.0253653	0.0314631	0.0274312	0.0280196	0.0275126	0.0263659	0.0299261	0.0279399	0.0310619	0.0309898	1.43181	**	1.2404			1.02145			0.958318		0.933631			0.997678
Fumaric acid	0.00400893	0.00471416	0.0044906	0.006388	0.00531518	0.00555922	0.00442472	0.00428566	0.00514405	0.00486338	0.00539697	0.00547979	1.17591		1.42253	***	**	1.04591			0.968573		0.945438			1.01535		**
Ascorbic acid	0.000148286	0.00020702	0.000200605	0.00034835	0.000284008	0.000336874	0.000650346	0.000420092	0.000455068	0.000386503	0.000385121	0.000353538	1.39609		1.73649			1.18615			0.645952		0.849331			0.917992
Lactate	0.0734793	0.0870096	0.0908649	0.141212	0.0845569	0.0602901	0.0913445	0.0902362	0.0643479	0.0767436	0.0682481	0.0423191	1.18414		1.55409			0.713012			0.987867		1.19264			0.620077
Myristic acid	0.0126989	0.0158157	0.0144475	0.0163646	0.0156353	0.0112036	0.0152317	0.0132342	0.0123572	0.0149503	0.0124138	0.0100513	1.24544		1.1327			0.716554			0.868858		1.20984			0.809688
Glyceric acid	0.00285703	0.00245385	0.0024507	0.00294308	0.00287585	0.00311712	0.00197249	0.00236914	0.00201667	0.00199323	0.00195037	0.00218014	0.858881		1.20091			1.0839			1.20109		0.988377			1.11781
Galactaric acid	0.00395896	0.0033651	0.00439043	0.00437606	0.00411793	0.00387392	0.00297333	0.00363174	0.00365815	0.00410888	0.00318359	0.00402777	0.849995		0.996728			0.940745			1.22144		1.12321			1.26517
Pyruvic acid	0.00633407	0.00596959	0.00637126	0.00695043	0.00645028	0.00610111	0.00568036	0.00804516	0.00620423	0.00689025	0.00554891	0.00666901	0.942458		1.0909			0.945867			1.41631	***	1.11057			1.20186
Galacturonic acid	0.000863218	0.000785276	0.000879092	0.0010336	0.000861466	0.000942399	0.000721342	0.00100501	0.000758508	0.000990862	0.000726815	0.000990251	0.909708		1.17576			1.09395			1.39325	*	1.30633			1.36245
Gluconic acid	0.0013456	0.00118906	0.0015376	0.00165367	0.00142894	0.00155522	0.0010921	0.00158325	0.00127614	0.00166725	0.00119736	0.0016361	0.883659		1.07549		*	1.08837			1.44973	*	1.30648			1.36642
Ribonic acid	0.00306742	0.00285347	0.00343423	0.00371729	0.00320183	0.00327206	0.00221204	0.00374681	0.00270901	0.00363052	0.00240412	0.00343803	0.93025		1.08242		*	1.02193			1.69383	***	1.34016			1.43005	*
Threonic acid	0.000646151	0.000653565	0.00080043	0.000981694	0.000780022	0.00086109	0.000347026	0.000837488	0.000430677	0.000881959	0.000405779	0.000771697	1.01147		1.22646		*	1.10393			2.41333	***	2.04784	**		1.90177	*
Phthalic acid	0.00168609	0.00201066	0.00162841	0.00204451	0.00196435	0.00206899	0.00186967	0.00394536	0.00192037	0.00338401	0.00195426	0.00325922	1.1925		1.25552			1.05327			2.11019	***	1.76216	**		1.66775	*
Glucuronic acid	0.000323909	0.000695632	0.000303807	0.000599351	0.00031391	0.000463026	0.000354264	0.000123846	0.000206564	0.000244536	0.000324297	0.00031656	2.14762	***	1.9728	***		1.47503		*	0.349587		1.18382			0.976143
Erythronic acid	0.000688821	0.00134219	0.000704541	0.00142396	0.000873165	0.00124157	0.000825279	0.000806904	0.00071267	0.000946285	0.000756694	0.00106852	1.94854	***	2.02111	***		1.42192	*		0.977734		1.3278	*		1.41208	***	**
Aminoadipic acid	0.000252878	0.000519828	0.000139245	0.000269071	9.68902e-05	0.000264871	7.87913e-05	0.000189997	0.000101662	0.000162746	0.000111534	0.00015566	2.05565	***	1.93235		**	2.73372		***	2.4114	***	1.60085			1.39564
Quinic acid	0.00883788	0.158563	0.0104686	0.124451	0.0125777	0.0967698	0.00796134	0.0665618	0.0105384	0.070807	0.0160418	0.0841077	17.9413	***	11.888	***		7.69375	***	*	8.36063	***	6.71895	***		5.24302	***
Shikimic acid	0.00522965	0.102724	0.00563043	0.0752001	0.00675218	0.0572359	0.00498196	0.0398144	0.00581363	0.0387335	0.0081355	0.0443817	19.6427	***	13.356	***		8.47665	***	**	7.99171	***	6.66253	***		5.45531	***
Alcohols
Myo-inositol	0.179173	0.196568	0.154497	0.181459	0.148247	0.169748	0.247147	0.114921	0.226037	0.120185	0.195201	0.133502	1.09708		1.17451			1.14503			0.464992	***	0.531702	***		0.68392	*
Pinitol	0.0115859	0.00723881	0.0039037	0.00453874	0.00400435	0.00257665	0.0133423	0.00513729	0.00501182	0.004993	0.00312336	0.00256065	0.624793		1.16268			0.643461			0.385039	*	0.996245			0.819839
Adonitol	0.000328897	0.00020081	0.000369621	0.000419211	0.000413387	0.000410207	0.000303149	0.000165969	0.000380689	0.000221651	0.000335414	0.000295046	0.610555		1.13417		***	0.992306		***	0.547483		0.582236	*		0.879647
Galactinol	0.00468706	0.0028451	0.00404425	0.00386962	0.00496624	0.00395055	0.00413911	0.00195041	0.00405569	0.00323215	0.00415164	0.0049257	0.607013		0.956821			0.79548			0.471214	**	0.796941			1.18645		***
Mannitol	0.00357222	0.00199338	0.0025257	0.00575372	0.00626864	0.00371714	0.00430447	0.00251595	0.00217337	0.00215987	0.00345548	0.00255186	0.558023		2.27807			0.592974			0.584496		0.993789			0.738497
Arabitol	4.65561e-05	4.3787e-05	7.46522e-05	5.79426e-05	8.40332e-05	5.39367e-05	7.58769e-05	7.53737e-05	0.000116095	9.07288e-05	0.000107089	6.81855e-05	0.94052		0.776167			0.64185			0.993369		0.781507			0.636717
Glycerol	0.218079	0.207245	0.214094	0.248152	0.242595	0.248613	0.223917	0.234451	0.22239	0.2334	0.222171	0.225594	0.950323		1.15908			1.02481			1.04705		1.04951			1.0154
Glycerol glycoside	0.00576471	0.0177401	0.00473857	0.0182341	0.00911867	0.0172997	0.0066751	0.0169426	0.00607014	0.0156408	0.00557042	0.0148695	3.07737	***	3.84801	***		1.89718	*		2.53818	***	2.57668	***		2.66937	***
Alkaloids
Putrescine	0.0396718	0.0298882	0.0387325	0.0393551	0.0373779	0.0350236	0.0747249	0.0128162	0.0721207	0.0192788	0.0714169	0.0402591	0.753386		1.01608			0.937012			0.171511	***	0.267313	***		0.563719
Hormones
Indoleacetic acid	0.0406655	0.0374883	0.039341	0.0379921	0.0334771	0.033139	0.0315374	0.0285207	0.0339983	0.0301916	0.0314199	0.0314694	0.921871		0.965711			0.9899			0.904345		0.888032			1.00158
Abscisic acid	0.000436904	0.000364657	0.000413882	0.000407261	0.000495689	0.000428761	0.000418777	0.000438786	0.000409126	0.000391085	0.000429284	0.000413262	0.834639		0.984003			0.86498			1.04778		0.955903			0.962679
Salicylic acid	0.000855068	0.000660647	0.000683195	0.000732532	0.000924848	0.00074657	0.000936772	0.000738829	0.000910617	0.000753803	0.000806058	0.000791113	0.772625		1.07221			0.807235			0.788697		0.827793			0.981459
