# Supplementary material for: Transcriptomic and metabolomic reveal OsCOI2 as the jasmonate-receptor master switch in rice root
Source: PLoS One. 2024 Oct 28;19(10):e0311136. doi: 10.1371/journal.pone.0311136 (PMC11516173; doi:10.1371/journal.pone.0311136)
Supplement: S10 Table — (XLSX) [file pone.0311136.s015.xlsx]

## Sheet: Feuil1
Gene name	Locus or Target	Forward	Reverse	Amplicon size	Use	Ref
OsCOI1a	LOC_Os01g63420	GATGCCCTCCCTGAGATACA	CCACACAGGGTTCTCCATCT	158 bp	qPCR	ASP
OsCOI1b	LOC_Os05g37690	CAGGCCTTGGCTATATTGGA	CAGGGAAGGCATACTCCGTA	188 bp	qPCR	ASP
OsCOI2	LOC_Os03g15880	ATGGGTGCAAGGATACAAGG	TGCAAGAATCTGTGCCTGAC	133 bp	qPCR	ASP
OsAOC	LOC_Os03g32314	AAGAGGAATCGAGGACAAGATATTTG	AAGCCTCTTCTTGTTCGGATCA	75 bp	qPCR	Du et al, 2013
OsJAZ5	LOC_Os04g32480	CGAGGCAACTAAAGCAAAAGGA	TGAGTGGCTCTTTGGCAAAATT	71 bp	qPCR	Ye et al, 2009
OsJAZ8	LOC_Os09g26780	GAAGGCTCAACAGCTGACCAT	TTGGTGGACGGGAAGTTCTC	69 bp	qPCR	Ye et al, 2009
OsMYC2	LOC_Os10g42430	CTA GCG AGG AAA CCC AAT CG	CCA TCC ATC CAT CCT AAC AC	158 bp	qPCR	??
OsPR5	LOC_Os12g43380	CTGGCGGAGTTCACCATC	GCAGGAGAAGCTCATGGC	87 bp	qPCR	DF	thaumatin
OsPR10	LOC_Os03g18850	CGGACGCTTACAACTAAATCG	AAACAAAACCATTCTCCGACAG	174 bp	qPCR	?	JiOsPR10
OsWRKY71	LOC_Os02g08440	CGGCAAAAGACGCTTGTAAC	TCGGGACCGAAGCAAATTTG	106 bp	qPCR	?
OsEXPB7	LOC_Os03g01270	GTCAGTATCCAGGGCTGACG	CGTACTCCACCAGTATCGCC	81 bp	qPCR	Zou et al, 2030
OsRERJ1	LOC_Os04g23550	ATGGAGTCATGCGTTTTG GC	TGGGGTGTCGCAAAAAT GAC	107 bp	qPCR	?	transcription factor bHLH35 (Kiribuchi et al, 2004)
EXP	LOC_Os06g11070	TCCATCTGCTCCCGTTGTTGTG	AAAGAGTTCGCCACCAACCGTC	273 bp	qPCR	Caldana?
OsCOI2	targets 1 and 2	CCATGGCGTACTCCACCACG	GAGAGAACTCCTAAGACGTAG	462 bp	identify mutations
OsCOI2	targets 3 and 4	CCATATGTTGTCATTTGCAG	CAGCGCTGGACCAGCTGACAG	485 bp	identify mutations
OsCOI1a	target 1	TGGAAGAGTGCCATATTACTG	TCAAACACAATTAATCAATGC	496 bp	identify mutations
OsCOI1b	target 2	TGTCATACTTTAGCTCACTGG	ACGTAAGTCCTAAGGAGCACA	477	identify mutations
Cas9	T-DNA	GGATGATGGCATATGCAGCAG	GAGTGTGAGGTCCTGGTGGT	1216 bp	check the presence of T-DNA
HPT (Hygro)	T-DNA	CTCGGAGGGCGAAGAATCTC	GCTCCAGTCAATGACCGCTG	759 bp	check the presence of T-DNA
OsPLT1	LOC_Os04g55970	AACATTCGGCACTGAGGAGG	CTCCCGATTGGAAGGTTGCT	141 bp	qPCR	Zou et al, 2021
OsPLT6	LOC_Os11g19060	TCCAGACGTCACAGGTTTCG	CGGGAGACCATGAAAGCCAT	94 bp	qPCR	Zou et al, 2022
OsCYCB1;1	LOC_Os01g59120	CTCTCAAGCACCACACTGGA	CTTGCTCTCAGGGGCAGTAG	92 bp	qPCR	Zou et al, 2023
OsCDKB1;1	LOC_Os01g67160	GTCCGTTGGTTGCATCTTCG	GTTACTCCAGGCCACTGCTC	132 bp	qPCR	Zou et al, 2024
OsCDKB2;1	LOC_Os08g40170	CGCTCGTTCACTGTCCCTCT	CCACAGACCAGATGTCAACCG	121 bp	qPCR	Zou et al, 2025
OsXTH1	LOC_Os07g34580	ACCGCCTACTACATGTGCTC	ATGATGTAGGGCTCACCCGT	98 bp	qPCR	Zou et al, 2026
OsXTH2	LOC_Os11g33270	TGATCGCGTTCTTCGTGGAC	TCCACAGGCTGGAGTAGAGC	111 bp	qPCR	Zou et al, 2027
OsEXP12	LOC_Os03g06000	CCTCAACAACCAGGCCATCT	GGTGAATGTCTGGCCGAACT	106 bp	qPCR	Zou et al, 2028
OsEXP15	LOC_Os03g06020	GGCTCCAGATCGGCATCTAC	GATCAGCACCAGCTCGAAGT	125 bp	qPCR	Zou et al, 2029

## Sheet: Feuil2
S10 Table. List of primers used for RT-qPCR.
Gene name	Locus	Forward primer	Reverse primer
OsJAZ9	LOC_Os03g08310	GGCCGGTCGAGTTGGAA	GGTCAGGCTCGGCGAAAT
OsJAZ13	LOC_Os10g25230	GACGATCTCGCCAGCACTG	GCCCTTCCTCTTCTCCATGAA
OsERF40	LOC_Os04g46400	ACAATGCTCTCTTCGACCTACC	CTACTCGGCCCACAAGAGTG
OsWRKY28	LOC_Os06g44010	AACGCCGATGAACTTTGC TC	AACTCCGATCAAAGCCAT GC
OsDPF	LOC_Os01g09990	GAGGAGATCAAGAGACCTGCAC	TAATGTTAGGTTTGCACGAGGC
OsCPS2	LOC_Os02g36210	CGTGAAGCGTGGAAGCAGT	GCGTAGTCTGCACTGTTCTT
OsCPS4	LOC_Os04g09900	TGACGAGGCTGGGCATATC	TCTGGAGTCCAGTTCCTGAAA
OsKSL4	LOC_Os04g10060	GTATTTCATGGGACAAAATCTCTGG	CCATCCTTGCATTCCCTCTC
OsKSL10	LOC_Os12g30824	GAGGAGATCAAGAGACCTGCAC	TAATGTTAGGTTTGCACGAGGC
OsCHS15	LOC_Os07g34260	CAGAGCAAAGGTAAGTGAACGC	AACCTCTGGAACAAGTACCACT
OsHSR203J	LOC_Os05g33940	GGACACCAACCTCGAGTACTG	TTGTTGAGGTAGAAGGAGTGGC
OsEXP (reference)	LOC_Os06g11070	TCCATCTGCTCCCGTTGTTGTG	AAAGAGTTCGCCACCAACCGTC
